# Supplementary material for: Predicting cancer immunotherapy response from gut microbiomes using machine learning models
Source: Oncotarget. 2022 Jul 19;13:876–89. doi: 10.18632/oncotarget.28252 (PMC9295706; doi:10.18632/oncotarget.28252)
Supplement: Supplementary file 2 [file oncotarget-13-28252-s002.xlsx]

## Sheet: Supplementary Table 2
Supplementary Table 2. The taxonomic profile of gut bacterial community members from NCI cohort
	Taxonomy	01	02	03	04	05	06	07	08	09	10	11	12	13	14	15	16
1	Bacteria;Bacteroidetes;Bacteroidia;Bacteroidales;Bacteroidaceae;Bacteroides;Bacteroides_dorei(AB242142)	14489	193	3000	1162	5737	1689	0	29867	0	932	4042	7607	1320	17071	5611	0
2	Bacteria;Bacteroidetes;Bacteroidia;Bacteroidales;Bacteroidaceae;Bacteroides;Bacteroides_stercoris(X83953)	0	269	3560	7778	0	483	0	0	0	0	3541	5595	775	23015	2309	0
3	Bacteria;Firmicutes;Clostridia;Clostridiales;Lachnospiraceae;Blautia;Blautia_wexlerae(EF036467)	6149	998	746	504	8723	883	851	4499	1745	109	782	8203	1532	3114	1801	0
4	Bacteria;Bacteroidetes;Bacteroidia;Bacteroidales;Bacteroidaceae;Bacteroides;Bacteroides_thetaiotaomicron(AE015928)	0	0	573	561	10532	82	0	0	4436	198	1103	7801	85	819	6190	7897
5	Bacteria;Bacteroidetes;Bacteroidia;Bacteroidales;Bacteroidaceae;Bacteroides;Bacteroides_uniformis(AB050110)	0	671	237	408	18830	150	2483	4173	0	84	1029	2594	90	7309	810	0
6	Bacteria;Firmicutes;Clostridia;Clostridiales;Ruminococcaceae;Faecalibacterium;Faecalibacterium_prausnitzii(AJ413954)	0	3094	693	4410	14711	3732	819	859	247	899	1072	2075	294	10687	0	0
7	Bacteria;Bacteroidetes;Bacteroidia;Bacteroidales;Bacteroidaceae;Bacteroides;Bacteroides_uniformis(AB050110)	8653	232	671	352	0	2669	0	0	0	0	207	2439	130	7427	521	20
8	Bacteria;Verrucomicrobia;Verrucomicrobiae;Verrucomicrobiales;Verrucomicrobiaceae;Akkermansia;Akkermansia_muciniphila(AY271254)	1728	0	0	0	133	1864	4057	0	0	1064	3454	5	0	0	0	4296
9	Bacteria;Bacteroidetes;Bacteroidia;Bacteroidales;Bacteroidaceae;Bacteroides;Bacteroides_dorei(AB242142)	0	0	0	2383	0	137	24424	0	0	67	0	1627	666	4707	0	0
10	Bacteria;Firmicutes;Clostridia;Clostridiales;Lachnospiraceae;Roseburia;Roseburia_faecis(AY305310)	0	4802	6068	726	4723	1358	2672	425	0	163	830	0	676	4338	455	2608
11	Bacteria;Bacteroidetes;Bacteroidia;Bacteroidales;Porphyromonadaceae;Parabacteroides;Parabacteroides_merdae(AB238928)	1012	141	0	1123	10157	220	1471	3077	0	0	744	0	605	2253	1722	0
12	Bacteria;Firmicutes;Clostridia;Clostridiales;Ruminococcaceae;Faecalibacterium;Faecalibacterium_prausnitzii(AJ413954)	0	1327	0	562	6635	270	56	2042	0	69	0	0	23	1440	725	1964
13	Bacteria;Bacteroidetes;Bacteroidia;Bacteroidales;Bacteroidaceae;Bacteroides;Bacteroides_xylanisolvens(AM230650)	0	0	443	0	17928	290	0	0	0	79	890	0	230	1755	0	0
14	Bacteria;Bacteroidetes;Bacteroidia;Bacteroidales;Prevotellaceae;Prevotella;Prevotella_copri(AB064923)	0	0	0	0	0	6323	0	0	0	3787	0	0	1098	0	0	0
15	Bacteria;Bacteroidetes;Bacteroidia;Bacteroidales;Bacteroidaceae;Bacteroides;Bacteroides_fragilis(CR626927)	0	0	0	381	3586	0	0	0	8299	0	1101	2135	0	0	0	0
16	Bacteria;Bacteroidetes;Bacteroidia;Bacteroidales;Rikenellaceae;Alistipes;Alistipes_onderdonkii(AY974071)	0	51	577	344	4888	171	0	1389	724	425	778	0	207	1050	0	4092
17	Bacteria;Firmicutes;Clostridia;Clostridiales;Ruminococcaceae;Faecalibacterium;Faecalibacterium_prausnitzii(AJ413954)	0	1606	673	0	0	3199	1260	323	97	0	0	0	441	4365	1756	0
18	Bacteria;Firmicutes;Clostridia;Clostridiales;Lachnospiraceae;Fusicatenibacter;Fusicatenibacter_saccharivorans(AB698910)	0	1915	0	447	0	269	907	922	639	59	2308	0	365	4290	1517	0
19	Bacteria;Proteobacteria;Gammaproteobacteria;Enterobacteriales;Enterobacteriaceae;Escherichia/Shigella;NA	0	0	0	49	17	241	0	12	2844	212	130	46	273	0	0	12892
20	Bacteria;Firmicutes;Negativicutes;Selenomonadales;Acidaminococcaceae;Phascolarctobacterium;Phascolarctobacterium_faecium(X72865)	0	0	0	665	4831	0	676	0	0	15	937	0	0	2790	0	0
21	Bacteria;Firmicutes;Negativicutes;Selenomonadales;Veillonellaceae;Dialister;Dialister_invisus(AY162469)	2698	0	0	0	0	0	1976	328	5255	1051	0	603	1560	0	385	17
22	Bacteria;Actinobacteria;Actinobacteria;Coriobacteriales;Coriobacteriaceae;Collinsella;Collinsella_aerofaciens(NR_113316.1)	0	1225	359	169	0	213	869	28	0	505	1494	195	2151	7195	218	0
23	Bacteria;Bacteroidetes;Bacteroidia;Bacteroidales;Bacteroidaceae;Bacteroides;Bacteroides_intestinalis(AB214328)	0	0	0	0	11201	0	0	0	0	0	0	0	0	0	0	0
24	Bacteria;Bacteroidetes;Bacteroidia;Bacteroidales;Prevotellaceae;Prevotella;Prevotella_buccae(L16477)	6	0	0	0	0	0	340	0	23195	0	0	0	0	0	0	0
25	Bacteria;Firmicutes;Clostridia;Clostridiales;Ruminococcaceae;Faecalibacterium;Faecalibacterium_prausnitzii(AJ413954)	0	28	937	442	450	240	117	496	2158	0	1190	2948	0	1010	1346	0
26	Bacteria;Firmicutes;Bacilli;Lactobacillales;Streptococcaceae;Streptococcus;NA	98	133	325	56	381	15	4932	427	3362	155	121	604	90	1088	32	945
27	Bacteria;Firmicutes;Clostridia;Clostridiales;Lachnospiraceae;Roseburia;Roseburia_intestinalis(AJ312385)	980	712	750	0	1371	230	363	360	651	31	253	3297	0	305	567	125
28	Bacteria;Firmicutes;Clostridia;Clostridiales;Lachnospiraceae;Blautia;Blautia_luti(AJ133124)	0	718	130	319	0	331	744	542	0	72	1570	8	893	3089	710	0
29	Bacteria;Proteobacteria;Betaproteobacteria;Burkholderiales;Sutterellaceae;Parasutterella;Parasutterella_excrementihominis(AB370250)	1035	0	0	0	5633	229	99	559	0	404	0	0	0	76	537	0
30	Bacteria;Proteobacteria;Gammaproteobacteria;Enterobacteriales;Enterobacteriaceae;Salmonella;Salmonella_enterica(AE006468)	0	0	7	0	0	0	2221	0	13932	1902	0	0	0	0	0	492
31	Bacteria;Firmicutes;Bacilli;Lactobacillales;Lactobacillaceae;Lactobacillus;NA	0	0	0	0	0	0	9212	0	0	0	0	0	0	0	0	0
32	Bacteria;Bacteroidetes;Bacteroidia;Bacteroidales;Prevotellaceae;Prevotella;Prevotella_copri(AB064923)	0	0	0	0	0	1617	0	0	0	3920	0	0	0	0	0	0
33	Bacteria;Firmicutes;Clostridia;Clostridiales;Lachnospiraceae;Blautia;Blautia_faecis(HM626178)	464	351	442	225	2086	255	1296	753	207	42	69	164	224	864	694	0
34	Bacteria;Actinobacteria;Actinobacteria;Bifidobacteriales;Bifidobacteriaceae;Bifidobacterium;Bifidobacterium_adolescentis(AP009256)	0	0	0	0	0	6	2781	0	0	1430	0	691	1989	2497	0	0
35	Bacteria;Firmicutes;Clostridia;Clostridiales;Lachnospiraceae;Roseburia;Roseburia_faecis(AY305310)	0	0	391	0	2603	117	0	285	4933	985	74	824	0	529	87	0
36	Bacteria;Bacteroidetes;Bacteroidia;Bacteroidales;Porphyromonadaceae;Parabacteroides;Parabacteroides_distasonis(AB238922)	0	48	361	480	0	329	0	363	0	125	59	0	0	0	0	7097
37	Bacteria;Bacteroidetes;Bacteroidia;Bacteroidales;Bacteroidaceae;Bacteroides;Bacteroides_caccae(X83951)	0	0	758	0	0	13	9149	1059	0	151	1027	0	0	2246	0	0
38	Bacteria;Firmicutes;Clostridia;Clostridiales;Ruminococcaceae;Gemmiger;Gemmiger_formicilis(GU562446)	0	1044	167	522	0	437	1303	1132	0	109	766	0	506	876	767	0
39	Bacteria;Firmicutes;Clostridia;Clostridiales;Lachnospiraceae;Roseburia;NA	0	0	25	0	0	47	119	0	0	6	73	5037	32	192	87	0
40	Bacteria;Firmicutes;Clostridia;Clostridiales;Lachnospiraceae;Lachnospiracea_incertae_sedis;Ruminococcus_gnavus(X94967)	2717	52	71	72	726	0	0	0	86	0	70	162	76	168	76	3056
41	Bacteria;Firmicutes;Clostridia;Clostridiales;Lachnospiraceae;Ruminococcus2;Ruminococcus_faecis(FJ611794)	0	341	0	0	0	154	4054	293	167	74	646	0	0	2041	254	1525
42	Bacteria;Firmicutes;Clostridia;Clostridiales;Lachnospiraceae;Blautia;Blautia_caecimuris(NR_144607.1)	0	78	0	9	805	0	0	59	0	0	57	0	8	44	76	1397
43	Bacteria;Bacteroidetes;Bacteroidia;Bacteroidales;Rikenellaceae;Alistipes;NA	0	5	0	0	0	671	1237	2922	0	0	1178	0	0	3304	0	0
44	Bacteria;Actinobacteria;Actinobacteria;Bifidobacteriales;Bifidobacteriaceae;Bifidobacterium;NA	0	0	242	963	0	0	0	0	3959	0	0	1456	53	0	0	0
45	Bacteria;Firmicutes;Clostridia;Clostridiales;Lachnospiraceae;Ruminococcus2;Ruminococcus_torques(L76604)	0	66	224	150	2012	19	0	148	66	0	108	1612	193	62	523	155
46	Bacteria;Firmicutes;Clostridia;Clostridiales;Lachnospiraceae;Anaerostipes;NA	0	1638	674	296	0	170	150	198	352	0	512	0	126	1967	525	0
47	Bacteria;Firmicutes;Clostridia;Clostridiales;Ruminococcaceae;Ruminococcus;Ruminococcus_bromii(L76600)	0	1251	1900	0	0	0	0	0	1785	0	0	8	402	0	0	0
48	Bacteria;Bacteroidetes;Bacteroidia;Bacteroidales;Porphyromonadaceae;Parabacteroides;Parabacteroides_distasonis(AB238922)	771	0	12	0	651	0	1673	0	0	0	235	9	0	460	0	3796
49	Bacteria;Firmicutes;Clostridia;Clostridiales;Lachnospiraceae;Roseburia;Roseburia_inulinivorans(AJ270473)	0	0	894	0	1909	210	318	1221	1233	0	258	805	39	407	49	0
50	Bacteria;Bacteroidetes;Bacteroidia;Bacteroidales;Bacteroidaceae;Bacteroides;Bacteroides_massiliensis(AY126616)	0	32	0	0	0	327	0	0	0	80	0	0	0	3600	0	0
51	Bacteria;Bacteroidetes;Bacteroidia;Bacteroidales;Bacteroidaceae;Bacteroides;Bacteroides_plebeius(AB200217)	0	0	0	0	0	5142	0	0	0	0	0	0	0	0	0	0
52	Bacteria;Actinobacteria;Actinobacteria;Bifidobacteriales;Bifidobacteriaceae;Bifidobacterium;Bifidobacterium_adolescentis(AP009256)	0	8	638	144	2454	8	0	113	2107	0	136	21	210	1897	0	0
53	Bacteria;Firmicutes;Erysipelotrichia;Erysipelotrichales;Erysipelotrichaceae;Clostridium_XVIII;NA	0	662	1042	276	0	385	7	0	178	0	0	0	0	2949	0	548
54	Bacteria;Firmicutes;Clostridia;Clostridiales;Ruminococcaceae;NA;NA	0	169	0	0	42	75	3893	25	0	913	791	0	172	0	0	0
55	Bacteria;Firmicutes;Clostridia;Clostridiales;Lachnospiraceae;Lachnospiracea_incertae_sedis;Eubacterium_hallii(L34621)	0	765	420	91	648	280	1467	157	0	115	64	1362	125	1138	0	0
56	Bacteria;Firmicutes;Clostridia;Clostridiales;Lachnospiraceae;Blautia;Blautia_obeum(X85101)	0	832	15	200	0	201	468	1602	0	35	653	0	226	2189	229	38
57	Bacteria;Firmicutes;Clostridia;Clostridiales;Lachnospiraceae;Lachnospiracea_incertae_sedis;Eubacterium_eligens(L34420)	1305	32	901	0	861	124	100	385	0	56	0	0	138	471	0	0
58	Bacteria;Bacteroidetes;Bacteroidia;Bacteroidales;Bacteroidaceae;Bacteroides;NA	8	0	533	0	0	0	0	11	0	42	299	0	714	540	176	1734
59	Bacteria;Firmicutes;Clostridia;Clostridiales;Ruminococcaceae;Faecalibacterium;Faecalibacterium_prausnitzii(AJ413954)	0	72	1629	0	0	0	222	0	67	0	0	0	0	0	1851	0
60	Bacteria;Bacteroidetes;Bacteroidia;Bacteroidales;Porphyromonadaceae;Parabacteroides;Parabacteroides_distasonis(AB238922)	0	0	313	0	4254	0	0	0	0	0	369	0	0	215	0	124
61	Bacteria;Firmicutes;Clostridia;Clostridiales;Lachnospiraceae;Dorea;Dorea_longicatena(AJ132842)	1242	1410	0	0	0	99	705	211	1405	90	0	0	158	0	379	54
62	Bacteria;Bacteroidetes;Bacteroidia;Bacteroidales;Bacteroidaceae;Bacteroides;Bacteroides_eggerthii(AB050107)	0	278	193	0	0	188	0	0	0	0	1344	0	0	0	0	0
63	Bacteria;Firmicutes;Clostridia;Clostridiales;Lachnospiraceae;Lachnospiracea_incertae_sedis;Eubacterium_hallii(L34621)	0	379	124	128	1140	97	177	66	985	31	193	209	275	376	284	0
64	Bacteria;Firmicutes;Clostridia;Clostridiales;Ruminococcaceae;Clostridium_IV;Anaeromassilibacillus_senegalensis(NR_144727.1)	0	0	0	0	0	0	0	0	0	0	0	0	0	10	0	56
65	Bacteria;Verrucomicrobia;Verrucomicrobiae;Verrucomicrobiales;Verrucomicrobiaceae;Akkermansia;Akkermansia_muciniphila(AY271254)	0	0	0	0	0	0	0	388	0	0	0	0	0	0	0	0
66	Bacteria;Firmicutes;Clostridia;Clostridiales;Lachnospiraceae;Lachnospiracea_incertae_sedis;Lachnospira_pectinoschiza(NR_118667.1)	0	0	33	0	3611	73	14	17	451	0	0	155	0	978	0	0
67	Bacteria;Firmicutes;Clostridia;Clostridiales;Ruminococcaceae;Oscillibacter;Oscillibacter_sp.(JF750939)	0	14	0	48	0	24	666	66	0	21	1459	0	322	2256	0	0
68	Bacteria;Bacteroidetes;Bacteroidia;Bacteroidales;Prevotellaceae;Prevotella;Prevotella_copri(AB064923)	0	0	0	0	0	2007	0	0	0	0	0	0	0	0	0	0
69	Bacteria;Firmicutes;Clostridia;Clostridiales;Ruminococcaceae;Ruminococcus;Ruminococcus_bromii(L76600)	0	0	0	0	0	1634	0	2433	0	0	0	0	0	0	0	0
70	Bacteria;Verrucomicrobia;Verrucomicrobiae;Verrucomicrobiales;Verrucomicrobiaceae;Akkermansia;Akkermansia_muciniphila(AY271254)	9	0	3	609	0	0	0	0	0	0	0	403	0	0	0	0
71	Bacteria;Firmicutes;Clostridia;Clostridiales;Lachnospiraceae;Anaerostipes;NA	0	251	101	378	0	125	154	55	0	0	254	0	0	2089	472	0
72	Bacteria;Firmicutes;Clostridia;Clostridiales;Ruminococcaceae;Clostridium_IV;Clostridium_leptum(AJ305238)	0	0	162	101	76	37	86	96	0	0	35	2770	64	59	0	938
73	Bacteria;Firmicutes;Negativicutes;Selenomonadales;Acidaminococcaceae;Phascolarctobacterium;Phascolarctobacterium_succinatutens(AB490811)	0	0	0	0	0	1277	0	0	0	0	0	0	0	0	0	0
74	Bacteria;Bacteroidetes;Bacteroidia;Bacteroidales;Porphyromonadaceae;Odoribacter;Odoribacter_splanchnicus(L16496)	0	13	175	145	908	391	820	641	0	186	0	0	78	909	0	0
75	Bacteria;Firmicutes;Clostridia;Clostridiales;Lachnospiraceae;Ruminococcus2;Ruminococcus_faecis(FJ611794)	0	333	393	0	0	0	117	0	119	0	729	416	0	3188	0	0
76	Bacteria;Firmicutes;Bacilli;Lactobacillales;Lactobacillaceae;Lactobacillus;NA	0	0	0	0	0	0	6447	0	0	0	0	0	0	0	0	0
77	Bacteria;Firmicutes;Clostridia;Clostridiales;Peptostreptococcaceae;Intestinibacter;Clostridium_bartlettii(AY438672)	119	22	115	58	866	41	59	0	1206	15	0	0	89	287	0	1286
78	Bacteria;Firmicutes;Clostridia;Clostridiales;Ruminococcaceae;NA;NA	0	973	0	0	0	0	2521	0	0	0	0	0	0	0	0	1112
79	Bacteria;Firmicutes;Negativicutes;Selenomonadales;Acidaminococcaceae;Acidaminococcus;Acidaminococcus_intestini(AF473835)	0	2259	0	0	0	0	0	14	0	0	0	754	0	0	0	0
80	Bacteria;Firmicutes;Clostridia;Clostridiales;Lachnospiraceae;Lachnospiracea_incertae_sedis;Eubacterium_eligens(L34420)	275	0	1332	421	0	65	194	461	0	51	244	0	108	1557	0	0
81	Bacteria;Proteobacteria;Alphaproteobacteria;Rhodospirillales;Rhodospirillaceae;Aestuariispira;Rhodospirillaceae_bacterium(KF876014)	0	0	1650	0	0	1192	0	0	0	0	67	0	0	0	2340	0
82	Bacteria;Firmicutes;Clostridia;Clostridiales;Eubacteriaceae;Eubacterium;Eubacterium_coprostanoligenes(HM037995)	0	85	0	0	0	45	0	0	0	0	0	0	3356	0	0	0
83	Bacteria;Firmicutes;Clostridia;Clostridiales;Lachnospiraceae;Clostridium_XlVa;Clostridium_bolteae(AJ508452)	646	0	0	27	187	0	80	0	703	0	0	202	0	0	28	1416
84	Bacteria;Firmicutes;Clostridia;Clostridiales;Ruminococcaceae;NA;NA	0	114	0	0	0	537	625	1128	0	205	0	0	560	0	0	0
85	Bacteria;Bacteroidetes;Bacteroidia;Bacteroidales;Rikenellaceae;Alistipes;Alistipes_finegoldii(AY643083)	0	0	0	98	1051	0	0	228	228	40	0	425	0	1017	0	0
86	Bacteria;Bacteroidetes;Bacteroidia;Bacteroidales;Bacteroidaceae;Bacteroides;NA	0	0	0	16	0	0	2577	197	0	0	94	0	241	0	0	828
87	Bacteria;Firmicutes;Clostridia;Clostridiales;Eubacteriaceae;Eubacterium;Eubacterium_coprostanoligenes(HM037995)	0	0	98	0	2310	0	0	0	0	0	0	0	0	0	0	0
88	Bacteria;Firmicutes;Clostridia;Clostridiales;Lachnospiraceae;Dorea;Dorea_formicigenerans(L34619)	0	150	162	59	320	65	143	0	0	45	0	285	68	1083	228	0
89	Bacteria;Actinobacteria;Actinobacteria;Bifidobacteriales;Bifidobacteriaceae;Bifidobacterium;Bifidobacterium_bifidum(U25952)	0	0	0	0	0	0	0	0	227	70	0	0	521	0	331	0
90	Bacteria;Firmicutes;Clostridia;Clostridiales;Ruminococcaceae;Flavonifractor;Flavonifractor_plautii(AY724678)	364	14	0	102	499	0	0	10	113	0	65	109	172	171	170	395
91	Bacteria;Firmicutes;Clostridia;Clostridiales;Lachnospiraceae;NA;NA	0	0	0	0	1065	51	42	0	2182	249	0	0	0	0	250	0
92	Bacteria;Firmicutes;Negativicutes;Selenomonadales;Veillonellaceae;Veillonella;Veillonella_dispar(AF439639)	26	25	199	0	352	10	2011	0	1954	72	0	97	0	36	0	39
93	Bacteria;Firmicutes;Negativicutes;Selenomonadales;Veillonellaceae;Megasphaera;Megasphaera_massiliensis(NR_133027.1)	0	0	0	0	0	0	0	294	0	0	0	0	0	0	387	0
94	Bacteria;Firmicutes;Clostridia;Clostridiales;Ruminococcaceae;Oscillibacter;NA	0	0	0	0	0	61	0	0	0	140	0	0	625	11	0	0
95	Bacteria;Firmicutes;Clostridia;Clostridiales;Ruminococcaceae;Clostridium_IV;Neglecta_timonensis(NR_144736.1)	0	152	0	0	1214	453	613	356	0	0	0	0	117	792	0	0
96	Bacteria;Bacteroidetes;Bacteroidia;Bacteroidales;Prevotellaceae;Paraprevotella;Paraprevotella_clara(AB331896)	0	0	0	0	0	0	0	0	0	0	0	0	0	3556	0	0
97	Bacteria;Bacteroidetes;Bacteroidia;Bacteroidales;Bacteroidaceae;Bacteroides;NA	0	0	0	26	0	0	0	15	0	0	23	0	0	0	0	1638
98	Bacteria;Firmicutes;Clostridia;Clostridiales;Ruminococcaceae;Clostridium_IV;Eubacterium_siraeum(L34625)	0	633	929	0	0	298	0	273	0	0	0	0	222	259	0	14
99	Bacteria;Firmicutes;Clostridia;Clostridiales;Ruminococcaceae;Faecalibacterium;Faecalibacterium_prausnitzii(AJ413954)	0	0	0	0	3150	0	0	0	0	0	0	0	0	0	0	0
100	Bacteria;Bacteroidetes;Bacteroidia;Bacteroidales;Bacteroidaceae;Bacteroides;NA	0	0	2221	0	0	116	0	996	0	11	251	8	0	0	0	0
101	Bacteria;Firmicutes;Clostridia;Clostridiales;Lachnospiraceae;Coprococcus;Coprococcus_comes(EF031542)	0	166	0	297	0	182	347	121	0	133	0	0	585	1074	0	0
102	Bacteria;Firmicutes;Clostridia;Clostridiales;Lachnospiraceae;Clostridium_XlVa;Clostridium_nexile(X73443)	159	0	0	0	66	0	0	0	0	138	0	0	0	583	0	1433
103	Bacteria;Firmicutes;Clostridia;Clostridiales;Lachnospiraceae;Fusicatenibacter;Fusicatenibacter_saccharivorans(AB698910)	0	0	0	137	926	32	0	155	0	30	155	0	20	112	78	0
104	Bacteria;Firmicutes;Clostridia;Clostridiales;Eubacteriaceae;Eubacterium;Eubacterium_desmolans(L34618)	89	645	173	73	0	49	0	55	0	62	155	0	86	1035	222	127
105	Bacteria;Firmicutes;Clostridia;Clostridiales;Lachnospiraceae;NA;NA	1544	0	0	0	0	0	0	0	0	0	0	4	0	0	50	0
106	Bacteria;Firmicutes;Clostridia;Clostridiales;Ruminococcaceae;Intestinimonas;Flintibacter_butyricus(NR_144611.1)	0	26	0	26	906	0	0	25	400	0	602	147	148	431	69	0
107	Bacteria;Firmicutes;Clostridia;Clostridiales;Ruminococcaceae;Oscillibacter;Oscillibacter_sp.(JF750939)	0	153	0	58	751	88	0	146	146	0	215	0	327	596	43	0
108	Bacteria;Firmicutes;Clostridia;Clostridiales;Lachnospiraceae;Roseburia;Roseburia_hominis(AJ270482)	0	67	30	123	0	39	1866	0	0	0	142	315	125	619	0	315
109	Bacteria;Bacteroidetes;Bacteroidia;Bacteroidales;Porphyromonadaceae;Barnesiella;Barnesiella_intestinihominis(AB370251)	0	0	0	0	0	694	0	3649	0	0	0	0	287	0	0	0
110	Bacteria;Firmicutes;Clostridia;Clostridiales;Lachnospiraceae;Clostridium_XlVa;NA	0	53	0	0	1401	69	0	105	0	0	162	0	89	334	0	0
111	Bacteria;Bacteroidetes;Bacteroidia;Bacteroidales;Bacteroidaceae;Bacteroides;Bacteroides_clarus(AB490801)	0	0	0	0	2382	0	0	0	0	0	0	0	186	0	0	0
112	Bacteria;Firmicutes;Clostridia;Clostridiales;Lachnospiraceae;Ruminococcus2;Ruminococcus_faecis(FJ611794)	0	0	0	0	0	18	0	57	0	0	0	0	0	1864	213	332
113	Bacteria;Firmicutes;Clostridia;Clostridiales;Ruminococcaceae;Oscillibacter;NA	0	70	1439	0	0	328	0	0	0	248	0	0	0	0	0	0
114	Bacteria;Bacteroidetes;Bacteroidia;Bacteroidales;Bacteroidaceae;Bacteroides;Bacteroides_stercoris(X83953)	0	0	0	0	0	0	0	0	0	0	0	0	0	0	1512	0
115	Bacteria;Firmicutes;Clostridia;Clostridiales;Eubacteriaceae;Eubacterium;Eubacterium_desmolans(L34618)	18	452	43	0	111	0	163	0	1132	0	250	0	121	236	258	386
117	Bacteria;Proteobacteria;Betaproteobacteria;Burkholderiales;Sutterellaceae;Sutterella;Sutterella_wadsworthensis(GU585669)	0	0	0	424	0	0	0	193	0	0	0	0	926	1170	0	0
118	Bacteria;Firmicutes;Clostridia;Clostridiales;Lachnospiraceae;Clostridium_XlVa;NA	0	0	0	0	431	0	0	0	78	0	60	0	0	0	41	1995
119	Bacteria;Firmicutes;Clostridia;Clostridiales;Eubacteriaceae;Eubacterium;Eubacterium_coprostanoligenes(HM037995)	0	372	250	261	0	188	0	318	0	0	0	272	0	1145	0	0
120	Bacteria;Bacteroidetes;Bacteroidia;Bacteroidales;Rikenellaceae;Alistipes;NA	0	36	659	0	0	120	871	305	0	0	457	0	0	750	0	0
121	Bacteria;Firmicutes;Clostridia;Clostridiales;Lachnospiraceae;Lachnospiracea_incertae_sedis;Eubacterium_eligens(L34420)	0	0	0	0	874	0	97	0	0	0	687	0	0	0	0	0
122	Bacteria;Firmicutes;Bacilli;Lactobacillales;Lactobacillaceae;Lactobacillus;NA	0	98	0	12	0	0	1437	40	18	0	0	8	33	0	0	0
123	Bacteria;Actinobacteria;Actinobacteria;Coriobacteriales;Coriobacteriaceae;Collinsella;Collinsella_intestinalis(NR_113165.1)	0	0	0	0	1891	0	16	0	0	0	213	0	0	0	0	0
124	Bacteria;Firmicutes;Clostridia;Clostridiales;Lachnospiraceae;NA;NA	0	0	0	0	0	186	229	209	0	463	0	0	141	40	0	0
125	Bacteria;Bacteroidetes;Bacteroidia;Bacteroidales;Porphyromonadaceae;Parabacteroides;Parabacteroides_chinchillae(AB574482)	0	0	0	0	0	2566	0	0	0	0	0	0	0	0	0	0
126	Bacteria;Firmicutes;Bacilli;Lactobacillales;Streptococcaceae;Streptococcus;NA	0	48	180	0	435	0	619	0	453	0	0	418	0	268	0	0
127	Bacteria;Firmicutes;Clostridia;Clostridiales;Lachnospiraceae;Clostridium_XlVa;NA	0	664	37	146	0	42	27	16	0	78	56	0	0	1468	0	0
128	Bacteria;Proteobacteria;Deltaproteobacteria;Desulfovibrionales;Desulfovibrionaceae;Bilophila;Bilophila_wadsworthia(AJ867049)	0	23	31	69	81	361	0	382	0	38	552	287	0	61	0	0
129	Bacteria;Bacteroidetes;Bacteroidia;Bacteroidales;Bacteroidaceae;Bacteroides;Bacteroides_oleiciplenus(AB490803)	0	0	0	0	0	0	0	0	0	38	0	2010	0	0	0	0
130	Bacteria;Firmicutes;Clostridia;Clostridiales;Lachnospiraceae;Lachnospiracea_incertae_sedis;Eubacterium_hallii(L34621)	0	105	0	49	0	0	199	133	1030	0	168	0	0	30	244	0
131	Bacteria;Firmicutes;Clostridia;Clostridiales;Lachnospiraceae;Clostridium_XlVa;NA	0	64	0	0	1139	26	34	8	0	0	5	11	176	285	280	0
132	Bacteria;Firmicutes;Clostridia;Clostridiales;Ruminococcaceae;Clostridium_IV;Negativibacillus_massiliensis(NR_147378.1)	0	68	0	0	0	72	422	663	0	0	0	0	0	0	0	0
133	Bacteria;Firmicutes;Bacilli;Lactobacillales;Lactobacillaceae;Lactobacillus;NA	0	0	0	0	0	0	1705	0	0	0	0	0	0	0	0	0
134	Bacteria;Proteobacteria;Gammaproteobacteria;Pasteurellales;Pasteurellaceae;Haemophilus;Haemophilus_parainfluenzae(AY362908)	0	0	78	11	1517	207	9	0	25	0	0	155	0	13	2	0
135	Bacteria;Bacteroidetes;Bacteroidia;Bacteroidales;Porphyromonadaceae;Parabacteroides;Parabacteroides_distasonis(AB238922)	0	0	0	0	0	0	0	0	0	0	2	0	0	0	0	2145
136	Bacteria;Proteobacteria;Betaproteobacteria;Burkholderiales;Sutterellaceae;Parasutterella;Parasutterella_excrementihominis(AB370250)	1191	0	0	0	0	0	0	0	0	0	0	0	0	0	190	0
137	Bacteria;Firmicutes;Clostridia;Clostridiales;Lachnospiraceae;Lachnospiracea_incertae_sedis;Lactobacillus_rogosae(NR_104836.1)	0	374	103	0	0	257	21	205	0	21	1304	0	0	0	0	49
138	Bacteria;Firmicutes;Clostridia;Clostridiales;Lachnospiraceae;Clostridium_XlVb;Clostridium_lactatifermentans(AY033434)	0	0	0	107	10	0	0	0	436	0	246	469	500	0	0	88
139	Bacteria;Firmicutes;Clostridia;Clostridiales;Ruminococcaceae;Intestinimonas;Flintibacter_butyricus(NR_144611.1)	160	142	0	118	0	4	0	43	0	0	0	0	183	0	71	823
140	Bacteria;Firmicutes;Clostridia;Clostridiales;Lachnospiraceae;NA;NA	0	413	28	138	0	226	313	223	0	27	0	0	0	0	288	0
141	Bacteria;Bacteroidetes;Bacteroidia;Bacteroidales;Porphyromonadaceae;Barnesiella;Muribaculum_intestinale(NR_144616.1)	0	0	2544	0	0	0	0	0	0	0	0	0	0	0	0	0
142	Bacteria;NA;NA;NA;NA;NA;NA	0	0	1881	0	0	143	0	0	0	0	0	0	0	0	0	0
143	Bacteria;Firmicutes;Bacilli;Lactobacillales;Lactobacillaceae;Lactobacillus;Lactobacillus_mucosae(AF126738)	0	0	0	0	0	0	0	0	0	0	0	1641	349	0	0	0
144	Bacteria;Bacteroidetes;Bacteroidia;Bacteroidales;Prevotellaceae;Prevotella;Prevotella_denticola(AY323524)	0	0	0	0	0	0	172	0	3374	0	0	0	0	0	0	0
145	Bacteria;Firmicutes;Clostridia;Clostridiales;Ruminococcaceae;NA;NA	0	142	74	8	0	85	57	27	92	15	48	205	0	18	130	286
146	Bacteria;Firmicutes;Clostridia;Clostridiales;Lachnospiraceae;Clostridium_XlVa;NA	0	0	0	0	0	0	0	0	3592	0	0	0	0	0	0	0
147	Bacteria;Proteobacteria;Betaproteobacteria;Burkholderiales;Sutterellaceae;Parasutterella;Parasutterella_secunda(AB491209)	0	0	0	0	0	0	1595	0	0	0	0	0	0	0	0	0
148	Bacteria;Firmicutes;Clostridia;Clostridiales;Lachnospiraceae;Clostridium_XlVa;NA	0	0	0	155	69	171	174	31	0	0	95	59	36	315	90	6
149	Bacteria;Firmicutes;Clostridia;Clostridiales;Lachnospiraceae;Anaerostipes;NA	0	0	0	0	0	1304	0	0	0	0	0	0	0	0	0	0
150	Bacteria;Firmicutes;Clostridia;Clostridiales;Lachnospiraceae;Roseburia;Roseburia_faecis(AY305310)	0	0	0	0	1230	0	0	0	0	0	0	0	0	0	0	0
151	Bacteria;Firmicutes;Clostridia;Clostridiales;Lachnospiraceae;Coprococcus;Coprococcus_catus(AB038359)	0	67	0	24	443	244	108	0	45	0	168	0	35	523	0	0
152	Bacteria;Firmicutes;Erysipelotrichia;Erysipelotrichales;Erysipelotrichaceae;Clostridium_XVIII;Clostridium_ramosum(X73440)	0	0	0	0	175	0	59	0	19	6	70	373	12	0	79	563
153	Bacteria;Bacteroidetes;Bacteroidia;Bacteroidales;Prevotellaceae;Paraprevotella;Paraprevotella_clara(AB331896)	0	0	0	0	0	1373	113	0	0	0	0	0	0	0	0	0
154	Bacteria;Bacteroidetes;Bacteroidia;Bacteroidales;Porphyromonadaceae;Parabacteroides;Parabacteroides_distasonis(AB238922)	0	0	0	0	0	0	303	1089	0	0	244	0	707	0	0	99
155	Bacteria;Firmicutes;Clostridia;Clostridiales;Ruminococcaceae;Ruminococcus;Ruminococcus_champanellensis(AJ515913)	0	244	88	0	0	811	0	0	0	0	0	0	0	0	0	0
156	Bacteria;Firmicutes;Clostridia;Clostridiales;Lachnospiraceae;Blautia;NA	69	20	0	5	0	0	0	0	99	0	169	36	0	0	21	1602
157	Bacteria;Bacteroidetes;Bacteroidia;Bacteroidales;Prevotellaceae;Prevotella;NA	0	0	0	0	0	1177	0	0	0	0	0	0	0	0	0	0
158	Bacteria;Proteobacteria;Betaproteobacteria;Burkholderiales;NA;NA;NA	0	0	0	0	0	0	0	0	0	0	574	1094	0	0	0	0
159	Bacteria;Firmicutes;Clostridia;Clostridiales;Ruminococcaceae;Sporobacter;Sporobacter_termitidis(Z49863)	0	0	87	87	0	0	505	92	0	136	0	0	0	552	0	0
160	Bacteria;Firmicutes;Clostridia;Clostridiales;Lachnospiraceae;Clostridium_XlVa;NA	0	0	0	0	384	0	0	0	0	0	2	0	1	426	0	0
161	Bacteria;Actinobacteria;Actinobacteria;Coriobacteriales;Coriobacteriaceae;Eggerthella;Eggerthella_lenta(AF292375)	0	0	12	18	123	0	72	0	184	0	81	0	0	0	0	427
162	Bacteria;Firmicutes;Clostridia;Clostridiales;Lachnospiraceae;Eisenbergiella;Eisenbergiella_massiliensis(NR_144731.1)	0	0	0	0	346	3	0	0	0	0	21	9	47	65	0	1008
163	Bacteria;Firmicutes;Clostridia;Clostridiales;Clostridiaceae_1;Clostridium_sensu_stricto;NA	0	0	7	0	86	0	0	0	62	0	0	7	0	0	0	1167
164	Bacteria;Firmicutes;Clostridia;Clostridiales;Ruminococcaceae;Subdoligranulum;Subdoligranulum_variabile(AJ518869)	0	11	8	41	211	0	30	46	0	0	181	49	32	38	0	175
165	Bacteria;Actinobacteria;Actinobacteria;Coriobacteriales;Coriobacteriaceae;Eggerthella;Raoultibacter_massiliensis(NR_144751.1)	0	0	213	0	48	0	23	0	0	0	0	0	0	0	107	121
166	Bacteria;Firmicutes;Clostridia;Clostridiales;Lachnospiraceae;Clostridium_XlVa;NA	0	0	0	0	0	157	79	0	0	138	157	0	102	582	0	0
167	Bacteria;Bacteroidetes;Bacteroidia;Bacteroidales;Porphyromonadaceae;Coprobacter;Coprobacter_fastidiosus(JN703378)	0	0	0	0	0	0	0	0	0	0	879	0	0	0	645	0
168	Bacteria;Bacteroidetes;Bacteroidia;Bacteroidales;Bacteroidaceae;Bacteroides;NA	0	0	0	0	0	0	0	0	0	0	1677	0	0	0	0	0
169	Bacteria;Firmicutes;Clostridia;Clostridiales;Ruminococcaceae;Ruminococcus;Ruminococcus_champanellensis(AJ515913)	0	154	0	203	0	0	0	0	70	0	406	0	0	0	0	62
170	Bacteria;Firmicutes;Clostridia;Clostridiales;Lachnospiraceae;NA;NA	0	44	0	0	1014	40	0	0	0	0	52	0	0	58	32	17
171	Bacteria;Firmicutes;Clostridia;Clostridiales;Ruminococcaceae;Intestinimonas;Intestinimonas_butyriciproducens(KC311367)	0	0	123	30	189	0	0	0	0	0	0	0	0	214	0	345
172	Bacteria;Synergistetes;Synergistia;Synergistales;Synergistaceae;Cloacibacillus;Cloacibacillus_evryensis(CU463952)	0	0	74	0	0	11	0	0	0	216	0	0	0	0	0	0
173	Bacteria;Firmicutes;Clostridia;Clostridiales;Lachnospiraceae;Lachnospiracea_incertae_sedis;Eubacterium_ventriosum(L34421)	0	84	0	61	0	54	138	107	0	0	88	0	169	233	57	28
174	Bacteria;Firmicutes;Clostridia;Clostridiales;Ruminococcaceae;NA;NA	0	0	359	0	0	0	0	0	0	0	0	0	517	0	0	0
175	Bacteria;Firmicutes;Clostridia;Clostridiales;Ruminococcaceae;Intestinimonas;NA	0	120	0	0	0	0	262	150	0	40	148	0	210	0	83	0
176	Bacteria;Firmicutes;Clostridia;Clostridiales;Lachnospiraceae;NA;NA	0	65	0	0	208	15	0	62	0	0	0	0	28	102	88	0
177	Bacteria;Firmicutes;Clostridia;Clostridiales;Ruminococcaceae;NA;NA	0	128	395	0	0	156	0	847	0	0	0	0	260	0	0	0
178	Bacteria;Firmicutes;NA;NA;NA;NA;NA	0	315	0	0	0	317	0	0	0	0	232	0	0	508	0	0
179	Bacteria;Firmicutes;Clostridia;Clostridiales;NA;NA;NA	0	47	0	0	0	206	0	0	0	0	0	0	0	0	0	0
180	Bacteria;Actinobacteria;Actinobacteria;Bifidobacteriales;Bifidobacteriaceae;Bifidobacterium;NA	0	0	0	0	0	0	869	0	0	23	0	0	0	0	0	23
181	Bacteria;Firmicutes;Clostridia;Clostridiales;Lachnospiraceae;Clostridium_XlVa;Clostridium_symbiosum(M59112)	227	0	0	0	266	0	33	0	0	17	0	8	0	114	35	181
182	Bacteria;Firmicutes;Clostridia;Clostridiales;Lachnospiraceae;Lachnospiracea_incertae_sedis;Eubacterium_ramulus(L34623)	0	320	0	0	0	167	0	0	0	77	0	521	0	125	0	0
183	Bacteria;Bacteroidetes;Bacteroidia;Bacteroidales;Bacteroidaceae;Bacteroides;Bacteroides_thetaiotaomicron(AE015928)	0	0	0	0	0	0	0	1150	0	0	0	0	0	0	0	0
184	Bacteria;Firmicutes;Erysipelotrichia;Erysipelotrichales;Erysipelotrichaceae;Holdemanella;Eubacterium_biforme(M59230)	0	574	0	0	0	0	0	0	0	0	0	0	0	0	0	0
185	Bacteria;Firmicutes;Clostridia;Clostridiales;Ruminococcaceae;Oscillibacter;NA	0	0	0	0	0	28	1345	132	0	0	0	0	29	0	0	0
186	Bacteria;Bacteroidetes;Bacteroidia;Bacteroidales;Bacteroidaceae;Bacteroides;Bacteroides_coprocola(AB200224)	0	0	0	0	0	0	0	0	0	0	0	0	0	0	497	0
187	Bacteria;Firmicutes;Clostridia;Clostridiales;Peptostreptococcaceae;Romboutsia;Romboutsia_timonensis(NR_144740.1)	0	290	168	0	68	20	0	146	0	0	96	10	172	45	0	0
188	Bacteria;Proteobacteria;Betaproteobacteria;Burkholderiales;Sutterellaceae;Sutterella;Duodenibacillus_massiliensis(NR_147381.1)	0	0	1251	0	0	0	0	0	0	0	0	0	0	0	0	0
189	Bacteria;Firmicutes;Clostridia;Clostridiales;Ruminococcaceae;Oscillibacter;Oscillibacter_sp.(JF750939)	0	0	0	0	0	0	0	2688	0	0	0	0	0	0	0	0
190	Bacteria;Firmicutes;Clostridia;Clostridiales;Lachnospiraceae;Clostridium_XlVa;NA	0	76	0	0	0	274	0	0	0	20	41	45	79	59	20	0
191	Bacteria;Firmicutes;Clostridia;Clostridiales;Lachnospiraceae;Lachnospiracea_incertae_sedis;Eubacterium_eligens(L34420)	0	0	0	0	369	0	82	0	0	29	226	0	0	0	0	0
192	Bacteria;Firmicutes;Negativicutes;Selenomonadales;Veillonellaceae;Megamonas;Megamonas_funiformis(AB300988)	0	0	0	0	0	0	0	0	0	0	0	0	1254	0	0	0
193	Bacteria;Bacteroidetes;Bacteroidia;Bacteroidales;Rikenellaceae;Alistipes;Alistipes_obesi(NR_133025.1)	0	11	404	57	0	15	0	0	0	50	0	0	25	109	0	0
194	Bacteria;Bacteroidetes;Bacteroidia;Bacteroidales;Bacteroidaceae;Bacteroides;Bacteroides_salyersiae(AY608696)	0	0	0	0	0	0	0	0	0	76	0	0	0	835	0	0
195	Bacteria;Firmicutes;Clostridia;Clostridiales;Ruminococcaceae;Clostridium_IV;Negativibacillus_massiliensis(NR_147378.1)	0	0	38	72	0	11	0	0	0	0	34	0	509	0	51	0
196	Bacteria;Firmicutes;Clostridia;Clostridiales;NA;NA;NA	0	0	0	0	0	0	0	0	0	0	0	0	0	0	0	1947
197	Bacteria;Firmicutes;Clostridia;Clostridiales;Ruminococcaceae;NA;NA	0	0	0	0	0	0	0	0	0	96	0	828	0	0	0	0
198	Bacteria;Firmicutes;Clostridia;Clostridiales;Ruminococcaceae;Flavonifractor;Pseudoflavonifractor_phocaeensis(NR_147370.1)	0	32	48	28	201	43	0	16	0	0	12	0	78	270	54	0
199	Archaea;Euryarchaeota;Methanobacteria;Methanobacteriales;Methanobacteriaceae;Methanobrevibacter;NA	0	316	172	0	0	30	0	30	0	73	0	0	0	0	0	0
200	Bacteria;Bacteroidetes;Bacteroidia;Bacteroidales;Bacteroidaceae;Bacteroides;Bacteroides_intestinalis(AB214328)	0	0	0	0	513	0	0	0	0	12	0	0	0	0	0	0
201	Bacteria;Firmicutes;Clostridia;Clostridiales;Ruminococcaceae;NA;NA	0	0	0	0	0	0	0	0	0	0	0	0	0	0	232	0
202	Bacteria;Firmicutes;Erysipelotrichia;Erysipelotrichales;Erysipelotrichaceae;Erysipelotrichaceae_incertae_sedis;Longicatena_caecimuris(NR_144614.1)	0	0	0	0	0	0	0	0	0	0	5	0	0	0	0	76
203	Bacteria;Firmicutes;Clostridia;Clostridiales;Lachnospiraceae;Blautia;Blautia_faecis(HM626178)	0	0	0	0	0	56	35	0	0	0	0	0	0	683	0	0
204	Bacteria;Firmicutes;Clostridia;Clostridiales;Lachnospiraceae;NA;NA	0	28	122	0	0	48	56	36	0	11	0	0	63	383	32	0
205	Bacteria;Firmicutes;Clostridia;Clostridiales;Clostridiaceae_1;Clostridium_sensu_stricto;NA	0	0	301	0	0	46	0	0	0	64	0	0	0	0	0	0
206	Bacteria;Firmicutes;Clostridia;Clostridiales;Lachnospiraceae;Clostridium_XlVa;NA	0	0	0	72	545	0	0	0	0	0	87	58	0	47	94	0
207	Bacteria;Firmicutes;Clostridia;Clostridiales;Lachnospiraceae;Clostridium_XlVa;NA	328	38	101	139	0	100	16	0	0	0	15	0	8	124	0	0
208	Bacteria;Firmicutes;Clostridia;Clostridiales;Lachnospiraceae;Clostridium_XlVb;Clostridium_lactatifermentans(AY033434)	0	39	27	0	0	0	720	0	0	0	84	0	10	0	69	0
209	Bacteria;Firmicutes;Clostridia;Clostridiales;Ruminococcaceae;Clostridium_IV;Neglecta_timonensis(NR_144736.1)	0	16	95	31	166	23	0	518	0	0	0	0	13	0	0	0
210	Bacteria;Firmicutes;Negativicutes;Selenomonadales;Veillonellaceae;Veillonella;NA	12	0	31	0	151	0	353	0	97	0	5	43	0	10	0	0
211	Bacteria;Firmicutes;Clostridia;Clostridiales;Lachnospiraceae;NA;NA	0	0	0	0	0	14	516	370	0	0	0	0	0	276	0	0
212	Bacteria;Firmicutes;Clostridia;Clostridiales;Lachnospiraceae;Butyrivibrio;Butyrivibrio_crossotus(FR733670)	0	0	0	0	0	898	0	0	0	0	0	0	0	0	0	0
213	Bacteria;Firmicutes;Erysipelotrichia;Erysipelotrichales;Erysipelotrichaceae;Clostridium_XVIII;Clostridium_spiroforme(X75908)	39	0	14	0	34	0	0	22	0	0	127	32	10	9	0	108
214	Bacteria;Firmicutes;Clostridia;Clostridiales;Lachnospiraceae;Ruminococcus2;Ruminococcus_lactaris(L76602)	0	46	0	0	0	105	0	0	0	0	632	0	0	0	0	0
215	Bacteria;Firmicutes;Clostridia;Clostridiales;Lachnospiraceae;NA;NA	0	0	0	0	0	0	0	0	1770	0	0	0	0	0	0	0
216	Bacteria;Actinobacteria;Actinobacteria;Coriobacteriales;Coriobacteriaceae;NA;NA	0	1514	0	0	0	0	0	0	0	0	0	0	0	0	0	0
217	Bacteria;Firmicutes;Clostridia;Clostridiales;Lachnospiraceae;NA;NA	0	0	0	0	0	0	0	0	1813	0	0	0	0	0	0	0
218	Bacteria;Firmicutes;Clostridia;Clostridiales;Lachnospiraceae;Blautia;Blautia_caecimuris(NR_144607.1)	0	0	0	0	0	0	0	0	0	0	0	0	0	0	0	166
219	Bacteria;Firmicutes;Clostridia;Clostridiales;Lachnospiraceae;Eisenbergiella;Eisenbergiella_tayi(KF814111)	0	0	9	0	52	0	0	0	0	48	0	42	0	0	0	438
220	Bacteria;Bacteroidetes;Bacteroidia;Bacteroidales;Prevotellaceae;Paraprevotella;Paraprevotella_clara(AB331896)	0	0	321	0	0	0	0	0	0	0	0	0	0	549	0	0
221	Bacteria;Actinobacteria;Actinobacteria;Coriobacteriales;Coriobacteriaceae;Senegalimassilia;Senegalimassilia_anaerobia(JF824809)	0	798	0	0	0	21	0	0	0	0	0	0	0	335	0	0
222	Bacteria;Bacteroidetes;Bacteroidia;Bacteroidales;Bacteroidaceae;Bacteroides;Bacteroides_uniformis(AB050110)	0	0	0	0	0	0	0	182	0	0	0	0	716	0	0	0
223	Bacteria;Firmicutes;Clostridia;Clostridiales;Lachnospiraceae;Clostridium_XlVa;NA	0	0	92	56	0	48	293	0	0	0	0	57	0	442	0	0
224	Bacteria;Firmicutes;Clostridia;Clostridiales;Eubacteriaceae;Eubacterium;Emergencia_timonensis(NR_144737.1)	0	0	0	0	0	0	0	32	0	0	0	0	0	0	58	0
225	Bacteria;Bacteroidetes;Bacteroidia;Bacteroidales;Porphyromonadaceae;Coprobacter;Coprobacter_fastidiosus(JN703378)	0	22	0	0	0	274	686	0	0	0	0	0	0	0	0	0
226	Bacteria;Firmicutes;Clostridia;Clostridiales;Ruminococcaceae;Oscillibacter;Oscillibacter_sp.(JF750939)	0	0	0	0	0	0	243	340	0	93	0	0	0	0	32	0
227	Bacteria;Firmicutes;Clostridia;Clostridiales;Peptococcaceae_1;Peptococcus;Peptococcus_niger(X55797)	0	0	177	0	0	0	0	0	0	0	0	0	0	311	0	0
228	Bacteria;Firmicutes;Clostridia;Clostridiales;Lachnospiraceae;Clostridium_XlVa;Clostridium_scindens(AF262238)	80	0	0	33	76	0	0	0	0	0	0	11	0	0	0	149
229	Bacteria;Firmicutes;Clostridia;Clostridiales;Lachnospiraceae;NA;NA	0	0	0	0	0	0	0	0	0	0	0	727	0	0	0	0
230	Bacteria;Bacteroidetes;Bacteroidia;Bacteroidales;Bacteroidaceae;Bacteroides;NA	0	0	0	0	0	0	0	0	0	0	930	0	0	0	0	0
231	Bacteria;Firmicutes;Negativicutes;Selenomonadales;Veillonellaceae;Dialister;Dialister_pneumosintes(X82500)	0	0	0	0	0	0	853	0	679	0	0	0	0	0	0	0
232	Bacteria;Firmicutes;Clostridia;Clostridiales;Lachnospiraceae;Blautia;Blautia_glucerasea(AB439724)	63	0	0	0	0	0	0	0	15	0	0	0	11	0	0	0
233	Bacteria;Firmicutes;Erysipelotrichia;Erysipelotrichales;Erysipelotrichaceae;Turicibacter;Turicibacter_sanguinis(AF349724)	0	0	169	80	65	0	0	0	0	11	0	0	32	11	5	0
234	Bacteria;Firmicutes;Clostridia;Clostridiales;Lachnospiraceae;NA;NA	0	54	70	0	0	0	0	0	789	0	0	0	0	0	0	0
235	Bacteria;Firmicutes;Erysipelotrichia;Erysipelotrichales;Erysipelotrichaceae;Erysipelotrichaceae_incertae_sedis;Clostridium_innocuum(NR_029164.1)	0	14	0	8	139	0	10	8	18	6	0	83	0	9	6	704
236	Bacteria;Firmicutes;Clostridia;Clostridiales;Ruminococcaceae;Clostridium_IV;Negativibacillus_massiliensis(NR_147378.1)	0	0	103	0	0	0	0	0	0	0	0	0	441	0	0	0
237	Bacteria;Firmicutes;Clostridia;Clostridiales;Lachnospiraceae;Clostridium_XlVa;NA	0	0	0	0	36	14	15	37	0	0	177	72	224	177	0	0
238	Bacteria;Firmicutes;Clostridia;Clostridiales;Eubacteriaceae;Eubacterium;Eubacterium_coprostanoligenes(HM037995)	0	0	0	0	0	0	0	0	0	0	866	0	0	0	0	0
239	Bacteria;Firmicutes;Negativicutes;Selenomonadales;Acidaminococcaceae;Phascolarctobacterium;Phascolarctobacterium_faecium(X72865)	0	274	0	0	0	0	0	0	0	0	0	0	0	0	0	0
240	Bacteria;Actinobacteria;Actinobacteria;Coriobacteriales;Coriobacteriaceae;NA;NA	0	34	78	15	0	56	0	11	0	15	226	0	56	64	20	0
241	Bacteria;Firmicutes;Clostridia;Clostridiales;Ruminococcaceae;Clostridium_IV;Caproiciproducens_galactitolivorans(NR_145929.1)	9	0	24	27	48	0	0	0	0	0	14	0	48	72	16	131
242	Bacteria;Firmicutes;Clostridia;Clostridiales;Lachnospiraceae;Roseburia;Roseburia_faecis(AY305310)	0	0	0	0	804	0	0	0	0	0	0	0	0	0	0	0
243	Bacteria;Firmicutes;Clostridia;Clostridiales;Lachnospiraceae;Hungatella;Clostridium_sp.(HE603919)	32	0	0	12	108	0	183	0	7	100	24	25	0	0	4	327
244	Bacteria;Bacteroidetes;Bacteroidia;Bacteroidales;Porphyromonadaceae;Butyricimonas;Butyricimonas_faecihominis(AB916501)	0	0	75	0	0	0	0	53	0	0	0	0	88	498	0	0
245	Bacteria;Bacteroidetes;Bacteroidia;Bacteroidales;Bacteroidaceae;Bacteroides;Bacteroides_dorei(AB242142)	91	0	0	18	79	0	0	0	0	0	98	37	0	221	124	0
246	Bacteria;Bacteroidetes;Bacteroidia;Bacteroidales;Prevotellaceae;Paraprevotella;Paraprevotella_clara(AB331896)	0	0	410	0	0	219	0	0	0	0	0	0	0	0	0	0
247	Bacteria;Firmicutes;Clostridia;Clostridiales;Lachnospiraceae;Blautia;Blautia_stercoris(HM626177)	0	0	0	0	0	239	0	0	0	4	262	0	0	0	0	0
248	Bacteria;Firmicutes;Clostridia;Clostridiales;Lachnospiraceae;NA;NA	0	18	0	0	0	102	474	0	0	0	0	0	0	0	0	0
249	Bacteria;Firmicutes;Clostridia;Clostridiales;Lachnospiraceae;NA;NA	0	0	0	0	0	0	0	0	0	0	251	0	0	0	0	651
250	Bacteria;Bacteroidetes;Bacteroidia;Bacteroidales;Bacteroidaceae;Bacteroides;NA	0	34	0	0	0	36	0	536	0	0	0	0	41	0	0	0
251	Bacteria;Firmicutes;Negativicutes;Selenomonadales;Veillonellaceae;Anaeroglobus;Anaeroglobus_geminatus(AF338413)	0	0	0	0	0	0	232	0	0	0	0	0	0	0	0	0
252	Bacteria;Bacteroidetes;Bacteroidia;Bacteroidales;Prevotellaceae;Alloprevotella;Prevotellamassilia_timonensis(NR_144750.1)	0	141	0	0	0	0	0	0	0	0	0	0	0	0	0	0
253	Bacteria;Firmicutes;Clostridia;Clostridiales;Ruminococcaceae;Faecalibacterium;Faecalibacterium_prausnitzii(AJ413954)	0	0	0	0	0	0	0	0	1412	15	0	0	0	0	0	0
254	Bacteria;Bacteroidetes;Bacteroidia;Bacteroidales;Prevotellaceae;Prevotella;Massiliprevotella_massiliensis(NR_147404.1)	0	247	0	0	0	0	0	0	0	0	0	0	0	0	0	0
255	Bacteria;Firmicutes;Clostridia;Clostridiales;Lachnospiraceae;Clostridium_XlVa;Clostridium_asparagiforme(AJ582080)	0	0	0	7	124	0	73	16	0	6	0	96	32	13	40	302
256	Bacteria;Firmicutes;Negativicutes;Selenomonadales;Acidaminococcaceae;Phascolarctobacterium;Phascolarctobacterium_faecium(X72865)	0	238	0	0	0	0	0	0	0	0	0	0	0	0	0	0
257	Bacteria;Bacteroidetes;Bacteroidia;Bacteroidales;Porphyromonadaceae;Butyricimonas;Butyricimonas_paravirosa(AB916502)	0	0	119	0	0	91	0	404	0	0	0	0	0	216	0	0
258	Bacteria;Firmicutes;Clostridia;Clostridiales;Lachnospiraceae;Lachnospiracea_incertae_sedis;Eubacterium_xylanophilum(L34628)	0	101	20	64	0	0	0	106	119	0	0	0	0	0	0	58
259	Bacteria;Firmicutes;Clostridia;Clostridiales;Lachnospiraceae;Blautia;Blautia_wexlerae(EF036467)	0	0	0	0	0	0	0	0	0	0	0	0	0	0	150	0
260	Bacteria;Bacteroidetes;Bacteroidia;Bacteroidales;Bacteroidaceae;Bacteroides;Bacteroides_coprocola(AB200224)	0	0	0	0	0	193	0	0	0	0	0	0	0	0	0	0
261	Bacteria;Firmicutes;Clostridia;Clostridiales;Lachnospiraceae;Roseburia;Roseburia_faecis(AY305310)	0	0	0	0	0	0	0	0	0	0	0	0	0	583	0	0
262	Bacteria;Bacteroidetes;Bacteroidia;Bacteroidales;Prevotellaceae;Prevotella;Prevotella_buccae(L16477)	0	0	0	0	0	0	1435	0	0	0	0	0	0	0	0	0
264	Bacteria;Firmicutes;Erysipelotrichia;Erysipelotrichales;Erysipelotrichaceae;Holdemanella;Eubacterium_biforme(M59230)	0	0	530	0	0	0	0	0	0	0	0	0	0	0	0	0
265	Bacteria;Firmicutes;Clostridia;Clostridiales;Ruminococcaceae;Papillibacter;Papillibacter_cinnamivorans(AF167711)	0	22	168	0	0	0	0	127	0	0	0	0	0	0	0	0
267	Bacteria;Proteobacteria;Betaproteobacteria;Burkholderiales;Sutterellaceae;Parasutterella;Parasutterella_secunda(AB491209)	0	0	0	0	0	321	0	0	0	0	0	0	0	0	0	0
268	Bacteria;Bacteroidetes;Bacteroidia;Bacteroidales;Bacteroidaceae;Bacteroides;Bacteroides_dorei(AB242142)	0	0	0	0	0	219	0	0	0	0	0	0	0	0	0	0
269	Bacteria;Bacteroidetes;Bacteroidia;Bacteroidales;Bacteroidaceae;Bacteroides;Bacteroides_dorei(AB242142)	0	0	294	0	0	0	0	0	0	0	0	0	0	0	0	0
270	Bacteria;Bacteroidetes;Bacteroidia;Bacteroidales;Bacteroidaceae;Bacteroides;Bacteroides_vulgatus(CP000139)	0	71	0	0	0	0	0	0	0	0	0	0	41	0	0	0
271	Bacteria;Firmicutes;Bacilli;Lactobacillales;Lactobacillaceae;Lactobacillus;Lactobacillus_salivarius(AF089108)	0	0	0	0	0	0	145	0	435	0	0	0	0	0	0	0
272	Bacteria;Firmicutes;Clostridia;Clostridiales;Ruminococcaceae;Faecalibacterium;Faecalibacterium_prausnitzii(AJ413954)	0	143	10	0	0	116	323	0	0	0	0	0	0	0	0	0
273	Bacteria;Bacteroidetes;Bacteroidia;Bacteroidales;Porphyromonadaceae;Butyricimonas;Butyricimonas_virosa(AB443949)	0	0	0	0	0	22	0	960	0	0	0	68	0	0	0	0
274	Bacteria;Bacteroidetes;Bacteroidia;Bacteroidales;Rikenellaceae;Alistipes;Alistipes_indistinctus(AB490804)	0	0	83	0	0	7	0	26	0	9	0	0	287	67	0	0
275	Bacteria;Firmicutes;Clostridia;Clostridiales;Lachnospiraceae;Clostridium_XlVa;Clostridium_aldenense(DQ279736)	85	0	0	0	32	0	15	0	152	0	3	26	0	9	0	191
276	Bacteria;Firmicutes;Clostridia;Clostridiales;Lachnospiraceae;Blautia;Blautia_wexlerae(EF036467)	0	0	0	78	0	0	0	0	0	0	0	418	0	0	0	0
277	Bacteria;Firmicutes;NA;NA;NA;NA;NA	0	0	0	0	0	0	0	0	0	0	0	0	0	0	0	376
278	Bacteria;Firmicutes;Clostridia;Clostridiales;Ruminococcaceae;Subdoligranulum;Subdoligranulum_variabile(AJ518869)	0	163	0	0	0	303	23	0	0	0	0	0	0	0	0	0
279	Bacteria;Bacteroidetes;Bacteroidia;Bacteroidales;Porphyromonadaceae;Parabacteroides;Parabacteroides_distasonis(AB238922)	0	0	0	0	0	59	0	0	0	0	122	0	0	0	0	315
280	Bacteria;Firmicutes;Clostridia;Clostridiales;Ruminococcaceae;Faecalibacterium;Faecalibacterium_prausnitzii(AJ413954)	0	0	0	0	0	108	0	0	0	0	0	0	0	0	0	0
281	Bacteria;Verrucomicrobia;Verrucomicrobiae;Verrucomicrobiales;Verrucomicrobiaceae;Akkermansia;Akkermansia_muciniphila(AY271254)	37	0	0	0	0	0	0	0	0	0	0	0	0	0	0	114
282	Bacteria;Firmicutes;NA;NA;NA;NA;NA	0	0	0	0	0	0	0	0	0	0	0	469	9	0	0	0
283	Bacteria;Firmicutes;Clostridia;Clostridiales;Ruminococcaceae;Faecalibacterium;Faecalibacterium_prausnitzii(AJ413954)	0	0	0	117	264	34	0	0	7	0	25	26	0	165	0	0
284	Bacteria;Firmicutes;Clostridia;Clostridiales;Ruminococcaceae;NA;NA	0	71	0	0	0	377	0	5	0	0	0	0	22	0	0	0
285	Bacteria;Proteobacteria;Gammaproteobacteria;Enterobacteriales;Enterobacteriaceae;Salmonella;Salmonella_enterica(AE006468)	0	0	0	0	0	0	0	0	0	247	0	0	0	0	0	76
286	Bacteria;Firmicutes;Clostridia;Clostridiales;Lachnospiraceae;Blautia;NA	194	0	10	0	0	68	0	0	0	0	0	0	0	0	0	0
287	Bacteria;Bacteroidetes;Bacteroidia;Bacteroidales;Bacteroidaceae;Bacteroides;Bacteroides_stercoris(X83953)	0	0	0	183	0	0	0	0	0	0	58	44	0	278	18	0
288	Bacteria;Bacteroidetes;Bacteroidia;Bacteroidales;Prevotellaceae;Paraprevotella;Paraprevotella_clara(AB331896)	0	0	0	0	0	245	0	0	0	0	0	0	0	0	0	0
289	Bacteria;Firmicutes;Bacilli;Lactobacillales;Streptococcaceae;Lactococcus;NA	13	0	0	7	0	0	0	0	19	0	0	550	0	0	0	15
290	Bacteria;Firmicutes;Clostridia;Clostridiales;NA;NA;NA	0	0	0	0	0	112	0	0	0	0	0	160	0	0	32	0
291	Bacteria;Firmicutes;Clostridia;Clostridiales;Clostridiales_Incertae_Sedis_XIII;Mogibacterium;NA	0	0	0	0	426	0	0	0	0	0	0	0	0	0	0	0
292	Bacteria;Firmicutes;Bacilli;Lactobacillales;Lactobacillaceae;Lactobacillus;Lactobacillus_delbrueckii(CR954253)	0	16	0	0	0	0	6	0	0	0	0	0	2	0	0	0
293	Bacteria;Firmicutes;Clostridia;Clostridiales;Peptostreptococcaceae;Terrisporobacter;NA	0	29	13	6	0	408	0	0	0	0	0	0	0	0	0	0
294	Bacteria;Firmicutes;Clostridia;Clostridiales;Lachnospiraceae;Coprococcus;Coprococcus_eutactus(EF031543)	0	0	0	0	0	0	0	0	713	0	0	0	0	0	0	0
295	Bacteria;Firmicutes;Clostridia;Clostridiales;Lachnospiraceae;Blautia;NA	0	0	0	0	0	190	0	59	0	24	0	0	0	188	0	0
296	Bacteria;Firmicutes;Clostridia;Clostridiales;Lachnospiraceae;Lachnospiracea_incertae_sedis;Ruminococcus_gnavus(X94967)	0	0	0	0	0	0	0	0	0	0	0	0	0	0	0	139
297	Bacteria;Firmicutes;Clostridia;Clostridiales;Ruminococcaceae;Sporobacter;Sporobacter_termitidis(Z49863)	0	0	0	0	0	19	274	0	0	0	267	0	26	0	0	0
298	Bacteria;Firmicutes;Clostridia;Clostridiales;NA;NA;NA	0	0	0	0	0	529	0	0	0	0	0	0	0	0	0	0
299	Bacteria;Firmicutes;Negativicutes;Selenomonadales;Acidaminococcaceae;Phascolarctobacterium;Phascolarctobacterium_succinatutens(AB490811)	0	0	328	0	0	0	0	0	0	0	0	0	0	0	0	0
300	Bacteria;Firmicutes;Erysipelotrichia;Erysipelotrichales;Erysipelotrichaceae;Coprobacillus;Coprobacillus_cateniformis(AB030219)	0	0	0	0	192	0	0	0	0	0	73	24	0	0	0	82
301	Bacteria;Firmicutes;Clostridia;Clostridiales;Ruminococcaceae;Faecalibacterium;Faecalibacterium_prausnitzii(AJ413954)	0	0	0	0	0	0	0	0	0	0	0	0	0	0	0	414
302	Bacteria;Bacteroidetes;Bacteroidia;Bacteroidales;Rikenellaceae;Alistipes;Alistipes_onderdonkii(AY974071)	0	0	0	0	0	0	0	0	0	0	0	0	450	0	0	0
303	Bacteria;Firmicutes;Clostridia;Clostridiales;Lachnospiraceae;Roseburia;NA	0	0	0	0	0	0	0	0	0	0	0	0	0	0	105	0
304	Bacteria;Proteobacteria;Gammaproteobacteria;Enterobacteriales;Enterobacteriaceae;Salmonella;Salmonella_enterica(AE006468)	0	0	0	0	10	0	0	0	277	0	0	0	0	0	0	0
305	Bacteria;Firmicutes;Clostridia;Clostridiales;Lachnospiraceae;Roseburia;Roseburia_inulinivorans(AJ270473)	0	0	0	0	385	0	0	0	0	0	0	0	0	0	0	0
306	Bacteria;Bacteroidetes;Bacteroidia;Bacteroidales;Porphyromonadaceae;NA;NA	0	0	0	0	0	129	0	0	0	0	0	0	0	0	0	0
307	Bacteria;Firmicutes;Clostridia;Clostridiales;Lachnospiraceae;Blautia;Blautia_wexlerae(EF036467)	0	0	0	0	0	0	0	0	0	0	0	0	0	0	108	0
309	Bacteria;Bacteroidetes;Bacteroidia;Bacteroidales;Porphyromonadaceae;Parabacteroides;Parabacteroides_distasonis(AB238922)	410	0	0	0	0	0	0	0	0	0	0	0	0	0	0	0
310	Bacteria;Bacteroidetes;Bacteroidia;Bacteroidales;Bacteroidaceae;Bacteroides;Bacteroides_stercoris(X83953)	0	0	0	0	0	0	0	0	0	0	0	0	484	0	0	0
311	Bacteria;Firmicutes;Clostridia;Clostridiales;Lachnospiraceae;Roseburia;Roseburia_intestinalis(AJ312385)	0	0	0	0	0	0	0	0	1129	0	0	0	0	0	0	0
312	Bacteria;Firmicutes;Clostridia;Clostridiales;Ruminococcaceae;Oscillibacter;Oscillibacter_sp.(JF750939)	0	0	0	0	0	15	0	0	0	0	0	0	457	0	0	0
313	Bacteria;Firmicutes;Bacilli;Lactobacillales;Streptococcaceae;Streptococcus;NA	0	0	316	0	0	0	0	0	0	0	0	0	0	0	0	0
314	Bacteria;Firmicutes;Clostridia;Clostridiales;Lachnospiraceae;Lachnospiracea_incertae_sedis;Eubacterium_hallii(L34621)	0	0	0	0	331	0	0	0	0	0	0	0	82	0	0	0
315	Bacteria;Firmicutes;Clostridia;Clostridiales;Ruminococcaceae;Ruminococcus;Ruminococcus_champanellensis(AJ515913)	0	0	0	0	0	0	0	1093	0	0	0	0	0	0	0	0
316	Bacteria;Bacteroidetes;Bacteroidia;Bacteroidales;Bacteroidaceae;Bacteroides;Bacteroides_thetaiotaomicron(AE015928)	0	0	0	0	167	0	0	0	87	0	0	76	0	0	128	0
317	Bacteria;Firmicutes;Clostridia;Clostridiales;Ruminococcaceae;Faecalibacterium;Faecalibacterium_prausnitzii(AJ413954)	0	0	0	0	0	186	0	0	0	0	0	0	0	0	0	0
318	Bacteria;Bacteroidetes;Bacteroidia;Bacteroidales;Prevotellaceae;NA;NA	0	0	0	0	0	212	0	0	0	0	0	0	0	0	0	0
319	Bacteria;Firmicutes;Clostridia;Clostridiales;Ruminococcaceae;NA;NA	0	0	0	0	11	0	0	0	0	0	0	0	0	0	0	226
320	Bacteria;Firmicutes;Clostridia;Clostridiales;Lachnospiraceae;NA;NA	0	0	0	0	0	0	0	0	0	0	0	450	0	0	0	0
321	Bacteria;Firmicutes;Clostridia;Clostridiales;Ruminococcaceae;Intestinimonas;NA	0	0	289	0	0	89	0	0	0	0	0	0	118	0	0	0
322	Bacteria;Firmicutes;Clostridia;Clostridiales;Clostridiales_Incertae_Sedis_XIII;Anaerovorax;NA	0	17	0	11	71	9	0	33	0	19	0	0	46	178	0	0
323	Bacteria;Firmicutes;Clostridia;Clostridiales;Clostridiales_Incertae_Sedis_XIII;NA;NA	0	0	0	0	110	0	59	25	0	0	0	0	35	18	0	0
324	Bacteria;Proteobacteria;Betaproteobacteria;Burkholderiales;NA;NA;NA	0	0	0	0	0	0	0	0	0	0	518	0	0	0	0	0
325	Bacteria;Firmicutes;Clostridia;Clostridiales;Lachnospiraceae;Blautia;Blautia_wexlerae(EF036467)	0	0	0	0	203	0	0	0	0	0	15	0	0	62	30	0
326	Bacteria;Firmicutes;Clostridia;Clostridiales;Lachnospiraceae;NA;NA	0	23	30	0	0	85	73	0	203	35	32	0	0	86	0	0
327	Bacteria;Firmicutes;Clostridia;Clostridiales;Lachnospiraceae;Blautia;NA	0	0	0	6	0	0	0	22	0	0	0	0	0	0	0	43
328	Bacteria;Firmicutes;Negativicutes;Selenomonadales;Veillonellaceae;Veillonella;Veillonella_dispar(AF439639)	0	0	0	2	23	0	133	0	154	0	8	41	0	0	0	0
329	Bacteria;Firmicutes;Clostridia;Clostridiales;Lachnospiraceae;Clostridium_XlVa;NA	0	0	0	0	0	127	0	0	0	13	0	0	0	0	0	0
330	Bacteria;Firmicutes;Clostridia;Clostridiales;Lachnospiraceae;Anaerostipes;Anaerostipes_caccae(AJ270487)	0	0	0	0	138	0	0	0	19	0	5	10	0	0	0	19
331	Bacteria;Firmicutes;Clostridia;Clostridiales;Ruminococcaceae;Faecalibacterium;Faecalibacterium_prausnitzii(AJ413954)	0	0	0	0	0	0	0	0	0	0	0	503	0	0	0	0
332	Bacteria;Firmicutes;Clostridia;Clostridiales;Lachnospiraceae;Blautia;Blautia_wexlerae(EF036467)	0	62	0	0	0	0	0	0	0	50	0	0	119	0	43	0
333	Bacteria;Firmicutes;Clostridia;Clostridiales;Ruminococcaceae;Oscillibacter;Oscillibacter_sp.(JF750939)	0	17	17	48	0	0	0	0	0	0	0	0	5	0	0	23
334	Bacteria;Firmicutes;Clostridia;Clostridiales;Lachnospiraceae;Blautia;NA	0	0	0	0	0	0	0	0	0	0	0	0	0	0	0	14
335	Bacteria;Firmicutes;Clostridia;Clostridiales;Lachnospiraceae;Clostridium_XlVa;Clostridium_hathewayi(AJ311620)	52	0	0	0	14	0	238	0	0	0	10	0	0	32	0	46
337	Bacteria;Firmicutes;Clostridia;Clostridiales;Ruminococcaceae;Ruminococcus;Ruminococcus_champanellensis(AJ515913)	0	0	0	0	0	0	118	0	0	0	0	0	0	0	0	0
338	Bacteria;Bacteroidetes;Bacteroidia;Bacteroidales;Porphyromonadaceae;Odoribacter;Odoribacter_splanchnicus(L16496)	0	0	0	0	339	0	0	0	0	0	0	0	0	0	0	0
339	Bacteria;Firmicutes;Clostridia;Clostridiales;Lachnospiraceae;Blautia;Blautia_hydrogenotrophica(X95624)	0	40	0	0	0	0	0	81	0	0	0	0	175	22	8	0
340	Bacteria;Firmicutes;Clostridia;Clostridiales;Lachnospiraceae;Blautia;NA	0	0	0	0	0	0	0	70	0	0	251	0	55	0	0	66
341	Bacteria;Firmicutes;Bacilli;Lactobacillales;Leuconostocaceae;Weissella;NA	0	6	0	0	0	0	0	0	0	0	0	470	0	0	0	0
342	Bacteria;Firmicutes;Clostridia;Clostridiales;Lachnospiraceae;Lachnospiracea_incertae_sedis;Eubacterium_hallii(L34621)	0	149	0	18	0	0	0	0	0	0	0	0	0	322	0	0
343	Bacteria;Firmicutes;Clostridia;Clostridiales;Ruminococcaceae;Butyricicoccus;NA	0	0	0	0	0	351	0	0	0	0	0	0	0	0	0	0
344	Bacteria;Firmicutes;Clostridia;Clostridiales;Ruminococcaceae;Ruminococcus;Ruminococcus_callidus(L76596)	0	0	0	0	0	0	0	0	97	198	0	0	0	0	0	0
345	Bacteria;Firmicutes;Bacilli;Lactobacillales;Leuconostocaceae;Leuconostoc;NA	0	0	0	3	0	0	0	0	0	0	0	459	0	0	0	0
346	Bacteria;Firmicutes;Clostridia;Clostridiales;Lachnospiraceae;Clostridium_XlVa;NA	0	0	0	0	327	0	0	61	0	0	33	0	0	0	0	0
347	Bacteria;Firmicutes;Clostridia;Clostridiales;Lachnospiraceae;Lachnospiracea_incertae_sedis;Eubacterium_hallii(L34621)	0	0	0	0	352	0	0	0	0	0	0	0	0	0	0	0
348	Bacteria;Firmicutes;Clostridia;Clostridiales;Eubacteriaceae;Eubacterium;Emergencia_timonensis(NR_144737.1)	0	0	0	110	5	12	0	0	0	0	0	0	0	49	0	0
349	Bacteria;Firmicutes;Clostridia;Clostridiales;Lachnospiraceae;Clostridium_XlVa;NA	0	0	0	73	0	0	65	0	0	0	68	0	0	73	0	0
350	Bacteria;Firmicutes;Clostridia;Clostridiales;Ruminococcaceae;Anaerotruncus;Anaerotruncus_colihominis(AJ315980)	2	0	23	0	17	0	30	12	0	0	65	0	23	43	0	0
351	Bacteria;Firmicutes;Clostridia;Clostridiales;Lachnospiraceae;Fusicatenibacter;Fusicatenibacter_saccharivorans(AB698910)	0	0	0	0	0	0	0	0	0	0	446	0	0	0	0	0
352	Bacteria;Proteobacteria;Deltaproteobacteria;Desulfovibrionales;Desulfovibrionaceae;Bilophila;Bilophila_wadsworthia(AJ867049)	0	0	0	0	0	0	0	0	0	0	0	0	334	0	0	0
353	Bacteria;Proteobacteria;Alphaproteobacteria;NA;NA;NA;NA	24	0	0	22	0	0	0	0	0	79	21	51	21	69	8	0
354	Bacteria;Firmicutes;Clostridia;Clostridiales;Ruminococcaceae;Flavonifractor;Pseudoflavonifractor_phocaeensis(NR_147370.1)	21	0	0	0	38	9	0	0	159	0	30	0	12	30	17	45
355	Bacteria;Proteobacteria;Deltaproteobacteria;Desulfovibrionales;Desulfovibrionaceae;Desulfovibrio;Desulfovibrio_desulfuricans(AF192153)	0	0	0	0	8	0	0	54	0	0	0	0	0	0	0	80
356	Bacteria;Proteobacteria;Betaproteobacteria;Burkholderiales;Sutterellaceae;Parasutterella;Parasutterella_secunda(AB491209)	0	0	0	0	0	0	386	0	0	0	0	0	0	0	0	0
357	Bacteria;Actinobacteria;Actinobacteria;Coriobacteriales;Coriobacteriaceae;NA;NA	0	0	0	0	0	40	0	8	0	0	0	0	218	43	0	0
358	Bacteria;Firmicutes;Clostridia;Clostridiales;Ruminococcaceae;Clostridium_IV;Neglecta_timonensis(NR_144736.1)	0	11	43	0	0	0	0	0	0	0	0	0	95	0	0	73
359	Bacteria;Firmicutes;Clostridia;Clostridiales;Ruminococcaceae;Clostridium_IV;Anaeromassilibacillus_senegalensis(NR_144727.1)	0	92	20	9	0	6	0	0	0	0	0	0	78	0	18	42
360	Bacteria;Firmicutes;Clostridia;Clostridiales;Ruminococcaceae;NA;NA	0	0	0	0	0	0	0	0	0	0	0	0	175	0	25	0
362	Bacteria;Firmicutes;Clostridia;Clostridiales;Ruminococcaceae;Gemmiger;Gemmiger_formicilis(GU562446)	0	0	0	0	0	267	0	0	0	0	0	0	0	0	0	0
363	Bacteria;Bacteroidetes;Bacteroidia;Bacteroidales;Bacteroidaceae;Bacteroides;Bacteroides_uniformis(AB050110)	0	0	0	0	239	0	0	0	0	0	0	0	0	106	0	0
364	Bacteria;Firmicutes;Clostridia;Clostridiales;Lachnospiraceae;Clostridium_XlVa;Clostridium_bolteae(AJ508452)	148	0	0	0	0	0	0	0	0	0	0	26	0	0	0	0
365	Bacteria;Firmicutes;Clostridia;Clostridiales;Lachnospiraceae;Clostridium_XlVa;Clostridium_nexile(X73443)	23	0	0	0	11	0	0	0	0	14	0	0	0	57	0	74
366	Bacteria;Firmicutes;Clostridia;Clostridiales;Lachnospiraceae;NA;NA	0	0	0	0	0	93	68	313	0	0	0	0	0	0	0	0
367	Bacteria;Firmicutes;Negativicutes;Selenomonadales;Veillonellaceae;Megasphaera;NA	0	0	0	0	0	0	0	0	0	0	0	333	0	0	0	0
368	Bacteria;Firmicutes;Bacilli;Lactobacillales;Streptococcaceae;Streptococcus;NA	0	0	0	0	0	0	0	0	0	0	0	10	0	0	0	0
369	Bacteria;Firmicutes;Clostridia;Clostridiales;Lachnospiraceae;NA;NA	0	0	0	0	0	55	0	0	0	0	0	0	0	0	0	0
370	Bacteria;Firmicutes;Clostridia;Clostridiales;Ruminococcaceae;Faecalibacterium;Faecalibacterium_prausnitzii(AJ413954)	0	0	0	0	0	225	0	0	0	0	0	0	0	0	0	0
371	Bacteria;Proteobacteria;Gammaproteobacteria;Enterobacteriales;Enterobacteriaceae;Escherichia/Shigella;NA	0	0	0	0	11	0	0	0	479	16	0	0	0	0	0	77
372	Bacteria;Bacteroidetes;Bacteroidia;Bacteroidales;Porphyromonadaceae;Butyricimonas;Butyricimonas_virosa(AB443949)	0	0	0	0	0	29	0	0	0	0	0	225	0	0	0	0
373	Bacteria;Firmicutes;Clostridia;Clostridiales;Lachnospiraceae;Blautia;NA	0	21	0	0	183	16	0	18	0	0	6	0	22	19	0	0
374	Bacteria;Firmicutes;Clostridia;Clostridiales;Lachnospiraceae;Clostridium_XlVa;NA	0	0	0	0	0	0	12	0	65	0	6	0	0	24	95	0
375	Bacteria;Firmicutes;Clostridia;Clostridiales;Lachnospiraceae;Lachnospiracea_incertae_sedis;Eubacterium_ruminantium(AB008552)	0	0	0	0	0	0	0	0	0	120	0	0	0	0	0	0
376	Bacteria;Firmicutes;Clostridia;Clostridiales;Ruminococcaceae;Oscillibacter;NA	0	0	0	0	0	0	0	0	0	0	0	0	172	0	0	0
377	Bacteria;Firmicutes;Clostridia;Clostridiales;Peptococcaceae_1;Peptococcus;Peptococcus_niger(X55797)	0	0	0	0	206	0	0	0	0	0	0	0	0	0	0	0
378	Bacteria;Actinobacteria;Actinobacteria;Actinomycetales;Actinomycetaceae;Actinomyces;Actinomyces_odontolyticus(AJ234040)	10	24	46	0	53	0	20	14	25	0	9	0	17	40	1	24
379	Bacteria;Firmicutes;Bacilli;Lactobacillales;Streptococcaceae;Streptococcus;NA	0	0	26	0	21	0	0	0	73	0	0	29	0	82	7	0
380	Bacteria;Bacteroidetes;Bacteroidia;Bacteroidales;Prevotellaceae;Prevotella;Prevotella_buccae(L16477)	0	0	0	0	0	0	0	0	511	0	0	0	0	0	0	0
381	Bacteria;Firmicutes;Clostridia;Clostridiales;Lachnospiraceae;Lachnospiracea_incertae_sedis;Frisingicoccus_caecimuris(NR_144612.1)	0	0	44	0	0	7	0	0	0	0	0	0	0	0	0	47
382	Bacteria;Firmicutes;Clostridia;Clostridiales;Lachnospiraceae;Clostridium_XlVa;Clostridium_glycyrrhizinilyticum(AB233029)	0	0	0	46	60	0	7	8	0	0	15	0	28	41	24	0
383	Bacteria;Firmicutes;Clostridia;Clostridiales;NA;NA;NA	0	0	0	0	0	267	0	0	0	0	0	0	0	0	0	0
384	Bacteria;Firmicutes;Clostridia;Clostridiales;NA;NA;NA	0	0	0	0	0	0	0	0	0	0	0	0	0	0	0	54
385	Bacteria;Firmicutes;Clostridia;Clostridiales;Lachnospiraceae;Blautia;Blautia_glucerasea(AB439724)	0	35	0	0	95	0	14	0	0	0	0	8	0	23	40	0
386	Bacteria;Bacteroidetes;Bacteroidia;Bacteroidales;Prevotellaceae;Alloprevotella;Alloprevotella_rava(JQ039189)	0	0	0	0	0	150	0	0	0	0	0	0	0	0	0	0
387	Bacteria;Actinobacteria;Actinobacteria;Coriobacteriales;Coriobacteriaceae;Olsenella;Olsenella_sp.(JX905358)	0	0	0	0	0	0	0	0	0	0	0	0	250	0	0	0
388	Bacteria;Firmicutes;Erysipelotrichia;Erysipelotrichales;Erysipelotrichaceae;Holdemanella;Eubacterium_biforme(M59230)	0	459	0	0	0	0	0	0	0	0	0	0	0	0	0	0
389	Bacteria;Actinobacteria;Actinobacteria;Bifidobacteriales;Bifidobacteriaceae;Bifidobacterium;NA	0	0	0	0	0	0	213	0	0	0	0	0	0	0	0	0
390	Bacteria;Firmicutes;Negativicutes;Selenomonadales;Veillonellaceae;Dialister;Dialister_succinatiphilus(AB370249)	0	0	0	0	0	0	0	0	0	0	0	278	0	0	0	0
391	Bacteria;Bacteroidetes;Bacteroidia;Bacteroidales;Porphyromonadaceae;Odoribacter;Odoribacter_splanchnicus(L16496)	0	0	143	0	0	0	271	0	0	0	0	0	0	0	0	0
392	Bacteria;Firmicutes;Clostridia;Clostridiales;Ruminococcaceae;Intestinimonas;Flintibacter_butyricus(NR_144611.1)	0	0	0	15	62	4	0	26	0	0	29	0	0	72	25	0
393	Bacteria;Firmicutes;Clostridia;Clostridiales;Lachnospiraceae;Lachnospiracea_incertae_sedis;Ruminococcus_gnavus(X94967)	0	0	0	0	0	0	0	0	0	0	0	0	0	0	0	83
394	Bacteria;Firmicutes;Clostridia;Clostridiales;Lachnospiraceae;Lachnospiracea_incertae_sedis;Eubacterium_hallii(L34621)	0	0	0	0	0	0	0	0	0	0	0	239	54	0	0	0
395	Bacteria;Firmicutes;Clostridia;Clostridiales;Ruminococcaceae;Oscillibacter;Oscillibacter_sp.(JF750939)	0	0	0	0	0	0	0	0	0	0	0	0	0	0	0	171
396	Bacteria;Firmicutes;Clostridia;Clostridiales;Lachnospiraceae;NA;NA	0	0	24	0	0	118	0	0	0	0	0	0	26	0	0	0
397	Bacteria;Firmicutes;Clostridia;Clostridiales;NA;NA;NA	0	0	38	0	116	11	0	257	0	0	0	0	0	0	0	0
398	Bacteria;Bacteroidetes;Bacteroidia;Bacteroidales;Bacteroidaceae;Bacteroides;NA	0	0	0	0	0	0	0	0	0	83	0	0	0	0	0	0
399	Bacteria;Proteobacteria;Gammaproteobacteria;Enterobacteriales;Enterobacteriaceae;Salmonella;Salmonella_enterica(AE006468)	0	0	0	0	12	2	0	0	336	16	0	5	28	0	0	139
400	Bacteria;Firmicutes;Clostridia;Clostridiales;Ruminococcaceae;Clostridium_IV;Clostridium_leptum(AJ305238)	0	18	18	29	12	2	0	4	0	0	9	0	7	2	2	83
401	Bacteria;Firmicutes;Clostridia;Clostridiales;Lachnospiraceae;Clostridium_XlVa;Clostridium_bolteae(AJ508452)	43	11	9	0	14	0	2	0	20	0	29	9	4	65	3	83
402	Bacteria;Firmicutes;Clostridia;Clostridiales;Lachnospiraceae;Dorea;Dorea_longicatena(AJ132842)	0	435	0	0	0	0	0	0	0	0	0	0	44	0	0	0
403	Bacteria;Firmicutes;Clostridia;Clostridiales;Lachnospiraceae;Clostridium_XlVa;Clostridium_aldenense(DQ279736)	0	0	0	0	0	0	0	0	323	0	0	0	0	23	4	57
404	Bacteria;Firmicutes;Clostridia;Clostridiales;Lachnospiraceae;NA;NA	0	0	0	0	0	0	0	0	0	0	18	0	0	0	218	0
405	Bacteria;Bacteroidetes;Bacteroidia;Bacteroidales;Prevotellaceae;Alloprevotella;Alloprevotella_rava(JQ039189)	0	0	0	0	0	142	0	0	0	0	0	0	0	0	0	0
406	Bacteria;Firmicutes;Clostridia;Clostridiales;Lachnospiraceae;Ruminococcus2;Ruminococcus_faecis(FJ611794)	0	0	0	0	0	0	0	0	0	0	0	0	0	0	91	0
407	Bacteria;Firmicutes;Clostridia;Clostridiales;Ruminococcaceae;Faecalibacterium;Faecalibacterium_prausnitzii(AJ413954)	0	0	0	0	0	0	0	0	0	0	0	236	0	0	0	0
408	Bacteria;Firmicutes;Clostridia;Clostridiales;Ruminococcaceae;Oscillibacter;NA	0	12	0	0	0	6	0	0	128	0	211	0	0	0	0	0
409	Bacteria;Firmicutes;Clostridia;Clostridiales;Ruminococcaceae;Oscillibacter;Oscillibacter_sp.(JF750939)	0	0	0	14	24	0	0	26	0	0	44	0	19	75	9	0
412	Bacteria;Firmicutes;Clostridia;Clostridiales;Lachnospiraceae;Blautia;Blautia_faecis(HM626178)	0	0	0	0	127	20	0	0	0	0	5	0	15	42	0	0
413	Bacteria;Firmicutes;Clostridia;Clostridiales;Ruminococcaceae;Clostridium_IV;Neglecta_timonensis(NR_144736.1)	0	0	0	0	0	0	0	0	0	90	0	0	0	0	0	0
414	Bacteria;Firmicutes;Clostridia;Clostridiales;Ruminococcaceae;NA;NA	0	0	0	0	0	166	0	0	0	0	0	0	0	0	0	0
415	Bacteria;Firmicutes;Clostridia;Clostridiales;Lachnospiraceae;Ruminococcus2;Ruminococcus_faecis(FJ611794)	0	0	0	0	0	0	0	0	0	0	0	0	0	0	0	280
416	Bacteria;Firmicutes;Clostridia;Clostridiales;Lachnospiraceae;Lachnospiracea_incertae_sedis;Ruminococcus_gnavus(X94967)	0	0	0	0	0	0	0	0	0	0	0	0	0	0	0	633
417	Bacteria;Firmicutes;Clostridia;Clostridiales;Lachnospiraceae;Ruminococcus2;Drancourtella_massiliensis(NR_144722.1)	0	6	0	28	47	0	0	62	0	0	0	0	9	17	27	13
418	Bacteria;Proteobacteria;Gammaproteobacteria;Enterobacteriales;Enterobacteriaceae;Escherichia/Shigella;NA	0	0	0	0	0	0	0	0	0	0	0	0	0	0	0	385
419	Bacteria;Bacteroidetes;Bacteroidia;Bacteroidales;Bacteroidaceae;Bacteroides;Bacteroides_dorei(AB242142)	59	0	0	0	49	0	0	0	0	0	0	21	0	118	39	0
420	Bacteria;Bacteroidetes;Bacteroidia;Bacteroidales;Bacteroidaceae;Bacteroides;Bacteroides_fragilis(CR626927)	0	0	0	0	59	0	0	0	155	0	0	16	0	0	0	0
421	Bacteria;Firmicutes;Clostridia;Clostridiales;Ruminococcaceae;Anaerotruncus;Anaerotruncus_colihominis(AJ315980)	0	0	25	0	0	0	0	88	0	0	0	0	0	0	0	247
422	Bacteria;Firmicutes;Clostridia;Clostridiales;Clostridiales_Incertae_Sedis_XIII;Anaerovorax;Ihubacter_massiliensis(NR_144749.1)	0	0	0	0	0	0	0	0	0	0	0	0	0	0	0	135
423	Bacteria;Firmicutes;Clostridia;Clostridiales;Lachnospiraceae;Clostridium_XlVa;NA	0	0	0	21	0	0	0	0	0	0	29	0	0	3	0	0
424	Bacteria;Firmicutes;Clostridia;Clostridiales;Lachnospiraceae;Clostridium_XlVa;NA	0	0	0	0	214	0	0	0	0	0	0	0	0	38	0	0
425	Bacteria;Firmicutes;Clostridia;Clostridiales;Lachnospiraceae;Lachnobacterium;Lachnobacterium_bovis(AF298663)	0	19	57	0	0	11	16	1	0	18	0	0	12	25	6	24
426	Bacteria;Bacteroidetes;Bacteroidia;Bacteroidales;Bacteroidaceae;Bacteroides;Bacteroides_nordii(AY608697)	0	0	0	0	0	96	0	0	0	0	65	0	0	0	0	0
427	Bacteria;Bacteroidetes;Bacteroidia;Bacteroidales;Rikenellaceae;Alistipes;Alistipes_senegalensis(NR_118219.1)	0	0	0	0	0	90	0	69	0	0	0	18	0	76	0	0
428	Bacteria;Firmicutes;Clostridia;Clostridiales;Lachnospiraceae;Ruminococcus2;Drancourtella_massiliensis(NR_144722.1)	0	0	0	0	253	0	0	0	0	0	0	0	0	0	0	0
430	Bacteria;Firmicutes;Clostridia;Clostridiales;Lachnospiraceae;Clostridium_XlVb;Clostridium_colinum(X76748)	0	0	0	0	0	0	0	0	0	0	0	0	0	0	0	226
431	Bacteria;Firmicutes;Erysipelotrichia;Erysipelotrichales;Erysipelotrichaceae;Coprobacillus;Massiliomicrobiota_timonensis(NR_144738.1)	41	0	0	0	0	0	0	0	0	0	0	0	61	26	0	0
432	Bacteria;Bacteroidetes;Bacteroidia;Bacteroidales;Porphyromonadaceae;Parabacteroides;Parabacteroides_distasonis(AB238922)	203	0	0	0	0	0	0	0	0	0	0	0	0	0	0	0
433	Bacteria;Bacteroidetes;Bacteroidia;Bacteroidales;Porphyromonadaceae;Parabacteroides;Parabacteroides_goldsteinii(AY974070)	0	0	0	0	0	0	0	122	0	155	0	0	0	0	0	0
434	Bacteria;Bacteroidetes;Bacteroidia;Bacteroidales;Rikenellaceae;Alistipes;Alistipes_ihumii(NR_144706.1)	0	0	0	29	0	9	207	0	0	0	0	0	0	0	0	0
435	Bacteria;Firmicutes;Clostridia;Clostridiales;Ruminococcaceae;Faecalibacterium;Faecalibacterium_prausnitzii(AJ413954)	0	0	0	0	0	0	0	0	0	0	0	0	271	0	0	0
436	Bacteria;Firmicutes;Bacilli;Lactobacillales;Streptococcaceae;Streptococcus;NA	11	3	6	0	15	0	21	0	48	33	9	9	8	13	7	14
437	Bacteria;Bacteroidetes;Bacteroidia;Bacteroidales;Porphyromonadaceae;Coprobacter;Coprobacter_secundus(NR_145883.1)	0	0	0	0	0	0	0	0	0	0	0	0	0	241	0	0
438	Bacteria;Actinobacteria;Actinobacteria;Coriobacteriales;Coriobacteriaceae;Enterorhabdus;Enterorhabdus_muris(NR_144609.1)	0	105	149	0	0	0	0	0	0	0	0	0	0	0	0	0
439	Bacteria;Bacteroidetes;Bacteroidia;Bacteroidales;Bacteroidaceae;Bacteroides;Bacteroides_eggerthii(AB050107)	0	0	98	0	0	0	0	0	0	0	0	0	0	0	0	0
440	Bacteria;Firmicutes;Clostridia;Clostridiales;Lachnospiraceae;Clostridium_XlVa;NA	0	0	0	0	0	0	0	0	0	0	0	0	0	279	0	0
441	Bacteria;Actinobacteria;Actinobacteria;Bifidobacteriales;Bifidobacteriaceae;Bifidobacterium;Bifidobacterium_animalis(AB050136)	0	0	0	0	0	0	0	0	0	0	0	7	0	0	0	0
442	Bacteria;Firmicutes;Clostridia;Clostridiales;Ruminococcaceae;Intestinimonas;Intestinimonas_butyriciproducens(KC311367)	0	0	0	0	0	0	0	21	0	23	9	39	0	0	0	0
444	Bacteria;Bacteroidetes;Bacteroidia;Bacteroidales;Bacteroidaceae;Bacteroides;NA	0	0	0	176	0	0	0	0	0	0	0	0	0	0	0	0
446	Bacteria;Firmicutes;Clostridia;Clostridiales;Lachnospiraceae;NA;NA	0	0	0	0	0	0	0	0	423	0	0	0	0	0	0	0
447	Bacteria;Firmicutes;Clostridia;Clostridiales;Lachnospiraceae;NA;NA	0	10	0	0	110	1	0	53	0	0	4	0	0	5	30	2
448	Bacteria;Firmicutes;Clostridia;Clostridiales;Lachnospiraceae;Clostridium_XlVa;Clostridium_bolteae(AJ508452)	0	2	0	0	16	0	2	10	51	16	2	15	4	3	17	0
449	Bacteria;Firmicutes;Clostridia;Clostridiales;Lachnospiraceae;Clostridium_XlVa;NA	0	0	0	0	0	14	4	36	0	4	16	0	31	102	0	0
451	Bacteria;Proteobacteria;Deltaproteobacteria;Desulfovibrionales;Desulfovibrionaceae;Desulfovibrio;NA	0	0	0	0	0	0	0	0	0	124	0	0	0	0	0	0
452	Bacteria;Firmicutes;Clostridia;Clostridiales;Lachnospiraceae;Lachnospiracea_incertae_sedis;Eubacterium_hallii(L34621)	0	0	0	0	0	0	0	0	0	0	0	0	0	241	0	0
453	Bacteria;Firmicutes;Clostridia;Clostridiales;Ruminococcaceae;Butyricicoccus;Intestinibacillus_massiliensis(NR_147371.1)	0	0	0	0	0	0	0	0	0	0	0	173	0	0	0	0
454	Bacteria;Firmicutes;Clostridia;Clostridiales;Lachnospiraceae;Clostridium_XlVa;Extibacter_muris(NR_144610.1)	0	18	0	0	0	18	0	0	0	0	0	0	0	0	42	0
455	Bacteria;Bacteroidetes;Bacteroidia;Bacteroidales;Bacteroidaceae;Bacteroides;Bacteroides_xylanisolvens(AM230650)	0	0	0	0	258	0	0	0	0	0	0	0	0	0	0	0
456	Bacteria;Firmicutes;Clostridia;Clostridiales;Lachnospiraceae;Blautia;NA	0	0	0	0	0	0	0	0	0	0	0	0	0	0	0	78
457	Bacteria;Firmicutes;Erysipelotrichia;Erysipelotrichales;Erysipelotrichaceae;Clostridium_XVIII;Clostridium_spiroforme(X75908)	0	0	0	0	0	0	130	0	106	0	0	0	0	0	0	0
458	Bacteria;Firmicutes;Bacilli;Lactobacillales;Streptococcaceae;Streptococcus;NA	0	0	0	0	0	0	172	0	0	0	0	0	0	0	0	0
459	Bacteria;Firmicutes;Bacilli;Lactobacillales;Lactobacillaceae;Lactobacillus;NA	0	0	0	0	0	0	0	0	0	0	0	0	0	3	0	0
460	Bacteria;Firmicutes;Clostridia;Clostridiales;Lachnospiraceae;Lachnospiracea_incertae_sedis;Eubacterium_hallii(L34621)	0	110	58	61	0	0	0	0	0	0	0	0	0	0	0	0
461	Bacteria;Firmicutes;Clostridia;Clostridiales;Lachnospiraceae;Clostridium_XlVa;NA	0	0	0	0	0	0	0	0	0	0	0	91	0	135	0	0
462	Bacteria;Bacteroidetes;Bacteroidia;Bacteroidales;Prevotellaceae;Alloprevotella;Prevotellamassilia_timonensis(NR_144750.1)	0	103	0	0	0	0	0	0	0	0	0	0	0	0	0	0
463	Bacteria;Firmicutes;Clostridia;Clostridiales;Eubacteriaceae;Eubacterium;Emergencia_timonensis(NR_144737.1)	0	0	0	0	86	0	0	0	0	0	0	33	0	0	0	0
464	Bacteria;Firmicutes;Clostridia;Clostridiales;Peptococcaceae_1;Peptococcus;Peptococcus_niger(X55797)	0	0	0	0	0	0	37	0	0	0	0	0	0	0	0	0
465	Bacteria;Firmicutes;Clostridia;Clostridiales;Ruminococcaceae;Clostridium_IV;Clostridium_methylpentosum(Y18181)	0	0	0	9	0	0	0	0	0	0	0	0	27	65	39	0
466	Bacteria;Firmicutes;Clostridia;Clostridiales;NA;NA;NA	0	0	0	0	0	220	0	0	0	0	0	0	0	0	0	0
467	Bacteria;Firmicutes;Clostridia;Clostridiales;Ruminococcaceae;Clostridium_IV;Neglecta_timonensis(NR_144736.1)	0	0	0	0	0	0	0	0	0	0	35	0	0	0	13	0
468	Bacteria;Firmicutes;Bacilli;Lactobacillales;Lactobacillaceae;Lactobacillus;Lactobacillus_mucosae(AF126738)	0	0	0	0	0	0	0	0	0	0	0	250	0	0	0	0
469	Bacteria;Firmicutes;Clostridia;Clostridiales;Ruminococcaceae;Faecalibacterium;Faecalibacterium_prausnitzii(AJ413954)	0	0	0	0	0	0	0	0	432	0	0	0	0	0	0	0
471	Bacteria;Firmicutes;Clostridia;Clostridiales;Lachnospiraceae;Clostridium_XlVa;NA	0	0	0	20	0	0	0	0	0	0	208	0	0	0	0	0
472	Bacteria;Firmicutes;Clostridia;Clostridiales;Lachnospiraceae;Clostridium_XlVb;Clostridium_lactatifermentans(AY033434)	0	0	0	0	0	0	0	35	0	26	132	0	0	0	49	0
473	Bacteria;Firmicutes;Clostridia;Clostridiales;NA;NA;NA	0	0	0	0	0	196	0	0	0	0	0	0	0	0	0	0
474	Bacteria;Firmicutes;Clostridia;Clostridiales;Lachnospiraceae;Lachnospiracea_incertae_sedis;Ruminococcus_gnavus(X94967)	0	0	0	0	0	0	0	0	0	0	0	0	0	0	0	69
475	Bacteria;Firmicutes;Clostridia;Clostridiales;Clostridiaceae_1;Clostridium_sensu_stricto;NA	0	0	0	0	0	35	0	170	0	0	0	58	0	0	5	0
476	Bacteria;Bacteroidetes;Bacteroidia;Bacteroidales;Bacteroidaceae;Bacteroides;NA	0	0	0	0	0	0	0	97	0	0	32	0	0	0	0	35
477	Bacteria;Firmicutes;Clostridia;Clostridiales;Ruminococcaceae;Intestinimonas;Flintibacter_butyricus(NR_144611.1)	0	0	0	0	0	0	71	26	0	68	19	0	7	0	0	0
478	Bacteria;Firmicutes;Clostridia;Clostridiales;Lachnospiraceae;Blautia;Blautia_wexlerae(EF036467)	0	0	0	0	0	30	0	0	0	0	0	0	0	140	0	0
479	Bacteria;Firmicutes;Clostridia;Clostridiales;Lachnospiraceae;Clostridium_XlVa;NA	0	0	0	0	0	0	0	0	0	0	0	150	0	0	0	0
480	Bacteria;Firmicutes;Clostridia;Clostridiales;Lachnospiraceae;Clostridium_XlVa;NA	0	0	31	0	0	0	0	0	0	0	0	0	52	0	0	0
481	Bacteria;Firmicutes;Clostridia;Clostridiales;Ruminococcaceae;NA;NA	0	0	0	0	0	4	0	10	0	0	0	0	7	0	0	0
482	Bacteria;Firmicutes;Erysipelotrichia;Erysipelotrichales;Erysipelotrichaceae;Coprobacillus;Longibaculum_muris(NR_144615.1)	0	0	0	0	2	0	0	31	0	0	30	0	0	0	0	0
483	Bacteria;Bacteroidetes;Bacteroidia;Bacteroidales;Porphyromonadaceae;Odoribacter;Culturomica_massiliensis(NR_144745.1)	0	0	0	0	0	0	0	471	0	0	0	0	0	0	0	0
484	Bacteria;Firmicutes;Clostridia;Clostridiales;Lachnospiraceae;Blautia;Blautia_wexlerae(EF036467)	0	0	0	0	0	0	0	0	0	0	0	0	0	232	0	0
485	Bacteria;Firmicutes;Clostridia;Clostridiales;Ruminococcaceae;Oscillibacter;Oscillibacter_sp.(JF750939)	0	22	10	5	0	44	0	0	0	0	0	0	0	0	17	0
486	Bacteria;Bacteroidetes;Bacteroidia;Bacteroidales;Porphyromonadaceae;Parabacteroides;Parabacteroides_sp.(AB739697)	0	0	66	0	0	0	0	0	0	0	0	0	0	0	0	0
488	Bacteria;Bacteroidetes;Bacteroidia;Bacteroidales;Bacteroidaceae;Bacteroides;Bacteroides_acidifaciens(AB021164)	0	0	0	226	0	0	0	0	0	0	0	0	0	0	0	0
489	Bacteria;Firmicutes;Clostridia;Clostridiales;Ruminococcaceae;Faecalibacterium;Faecalibacterium_prausnitzii(AJ413954)	0	0	0	0	134	14	0	0	0	0	0	0	0	77	0	0
490	Bacteria;Bacteroidetes;Bacteroidia;Bacteroidales;Bacteroidaceae;Bacteroides;Bacteroides_stercoris(X83953)	0	0	0	0	0	0	0	0	0	0	0	28	0	161	13	0
491	Bacteria;Firmicutes;Clostridia;Clostridiales;Ruminococcaceae;NA;NA	0	0	58	0	0	0	0	53	0	0	0	0	27	0	0	0
492	Bacteria;Firmicutes;Clostridia;Clostridiales;Lachnospiraceae;Blautia;Blautia_luti(AJ133124)	0	0	0	0	0	0	0	0	0	0	34	0	0	61	13	0
493	Bacteria;Firmicutes;Clostridia;Clostridiales;Lachnospiraceae;Eisenbergiella;Eisenbergiella_massiliensis(NR_144731.1)	0	0	0	15	30	0	16	36	0	0	1	1	10	11	0	66
494	Bacteria;Bacteroidetes;Bacteroidia;Bacteroidales;Bacteroidaceae;Bacteroides;Bacteroides_eggerthii(AB050107)	0	0	87	0	0	0	0	0	0	0	0	0	0	0	0	0
495	Bacteria;Firmicutes;Clostridia;Clostridiales;Ruminococcaceae;Faecalibacterium;Faecalibacterium_prausnitzii(AJ413954)	0	0	0	222	0	0	0	0	0	0	0	0	0	0	0	0
496	Bacteria;Firmicutes;Clostridia;Clostridiales;Ruminococcaceae;Ruminococcus;Ruminococcus_champanellensis(AJ515913)	0	23	0	0	0	0	0	0	0	0	0	0	0	0	0	0
497	Bacteria;Firmicutes;Clostridia;Clostridiales;Lachnospiraceae;NA;NA	0	0	0	0	0	0	0	0	230	0	0	0	0	0	0	0
499	Bacteria;Firmicutes;Negativicutes;Selenomonadales;Veillonellaceae;Veillonella;Veillonella_atypica(AF439641)	0	0	30	0	0	0	0	0	0	44	0	0	0	0	0	0
500	Bacteria;Firmicutes;Clostridia;Clostridiales;Lachnospiraceae;Clostridium_XlVb;NA	0	0	0	0	0	0	0	15	0	0	83	0	43	0	17	0
501	Bacteria;Actinobacteria;Actinobacteria;Coriobacteriales;Coriobacteriaceae;Slackia;Slackia_isoflavoniconvertens(EU826403)	0	0	0	0	0	41	0	0	0	0	0	0	0	143	0	0
502	Bacteria;Firmicutes;Clostridia;Clostridiales;Lachnospiraceae;NA;NA	0	0	0	0	0	0	0	0	0	0	217	0	0	0	0	0
503	Bacteria;Firmicutes;Clostridia;Clostridiales;Lachnospiraceae;Clostridium_XlVa;Mordavella_massiliensis(NR_147406.1)	0	0	95	0	0	0	0	0	0	0	0	0	0	0	0	50
504	Bacteria;Bacteroidetes;Bacteroidia;Bacteroidales;Bacteroidaceae;Bacteroides;NA	0	0	137	0	0	1	0	0	0	0	3	1	0	35	0	0
505	Bacteria;Firmicutes;Clostridia;Clostridiales;NA;NA;NA	0	0	0	0	0	161	0	0	0	0	0	0	0	0	0	0
506	Bacteria;Bacteroidetes;Bacteroidia;Bacteroidales;Prevotellaceae;Prevotella;Prevotella_copri(AB064923)	0	0	0	0	0	54	0	0	0	81	0	0	0	0	0	0
507	Bacteria;Firmicutes;Clostridia;Clostridiales;Lachnospiraceae;Clostridium_XlVa;Cuneatibacter_caecimuris(NR_144608.1)	0	0	0	0	0	0	0	0	0	0	33	0	0	0	34	0
508	Bacteria;Firmicutes;Clostridia;Clostridiales;Lachnospiraceae;Clostridium_XlVa;NA	0	0	0	0	157	0	0	0	0	0	0	0	0	33	0	0
509	Bacteria;Firmicutes;Clostridia;Clostridiales;Lachnospiraceae;Clostridium_XlVa;NA	0	0	0	0	0	0	0	0	420	0	0	0	0	0	0	0
510	Bacteria;Firmicutes;Clostridia;Clostridiales;Lachnospiraceae;Lachnospiracea_incertae_sedis;Eubacterium_xylanophilum(L34628)	0	35	88	0	0	79	0	0	0	0	0	0	0	0	0	0
512	Bacteria;Firmicutes;Clostridia;Clostridiales;NA;NA;NA	0	0	0	0	0	208	0	0	0	0	0	0	0	0	0	0
513	Bacteria;Bacteroidetes;Bacteroidia;Bacteroidales;Prevotellaceae;NA;NA	0	0	0	0	0	93	0	0	0	0	0	0	0	0	0	0
514	Bacteria;Firmicutes;Clostridia;Clostridiales;Lachnospiraceae;NA;NA	0	0	0	0	0	0	0	0	0	0	7	0	0	98	0	0
516	Bacteria;Firmicutes;Clostridia;Clostridiales;Lachnospiraceae;Clostridium_XlVb;NA	0	0	54	23	0	0	0	0	0	0	0	0	0	64	0	0
517	Bacteria;Firmicutes;Clostridia;Clostridiales;Lachnospiraceae;Coprococcus;Coprococcus_eutactus(EF031543)	0	0	359	0	0	0	0	0	0	0	0	0	0	0	0	0
518	Bacteria;Firmicutes;Clostridia;Clostridiales;Lachnospiraceae;Clostridium_XlVb;Clostridium_colinum(X76748)	0	0	0	0	0	147	0	0	0	0	0	0	0	0	0	0
519	Bacteria;Firmicutes;Clostridia;Clostridiales;Lachnospiraceae;NA;NA	0	0	0	0	0	21	0	0	0	0	0	0	0	95	0	0
520	Bacteria;Firmicutes;Clostridia;Clostridiales;Ruminococcaceae;Ruminococcus;Ruminococcus_bromii(L76600)	0	0	0	0	0	0	0	0	0	0	0	0	202	0	0	0
521	Bacteria;Bacteroidetes;Bacteroidia;Bacteroidales;Prevotellaceae;Prevotella;NA	0	0	0	0	0	0	174	0	0	45	0	0	0	0	0	0
522	Bacteria;Firmicutes;Bacilli;Lactobacillales;Streptococcaceae;Lactococcus;NA	0	0	0	0	0	0	0	0	0	0	0	201	0	0	0	0
523	Bacteria;Firmicutes;Clostridia;Clostridiales;Lachnospiraceae;Roseburia;Roseburia_faecis(AY305310)	0	75	0	0	0	0	0	0	0	0	0	0	0	0	0	0
524	Bacteria;Firmicutes;Clostridia;Clostridiales;Lachnospiraceae;Blautia;NA	0	0	0	0	107	0	0	0	0	0	0	0	0	3	0	0
525	Bacteria;Bacteroidetes;Bacteroidia;Bacteroidales;Porphyromonadaceae;NA;NA	0	0	0	0	0	105	0	0	0	0	0	0	0	0	0	0
526	Bacteria;Firmicutes;Clostridia;Clostridiales;Lachnospiraceae;Blautia;NA	0	0	0	0	0	13	146	0	0	16	0	0	0	0	0	0
528	Bacteria;Proteobacteria;Betaproteobacteria;Burkholderiales;Sutterellaceae;Sutterella;Duodenibacillus_massiliensis(NR_147381.1)	0	0	0	0	0	0	0	391	0	0	0	0	0	0	0	0
529	Bacteria;Firmicutes;Clostridia;Clostridiales;Ruminococcaceae;Clostridium_IV;Clostridium_methylpentosum(Y18181)	0	0	0	0	156	0	0	0	0	0	0	0	0	0	0	0
530	Bacteria;Firmicutes;Clostridia;Clostridiales;Ruminococcaceae;NA;NA	0	0	20	0	0	0	0	0	0	0	0	0	0	0	0	0
531	Bacteria;Firmicutes;Clostridia;Clostridiales;Clostridiales_Incertae_Sedis_XIII;Anaerovorax;Ihubacter_massiliensis(NR_144749.1)	0	0	0	0	29	0	0	0	0	0	0	0	0	127	0	0
532	Bacteria;Firmicutes;Clostridia;Clostridiales;Lachnospiraceae;Clostridium_XlVa;Clostridium_nexile(X73443)	0	0	0	0	0	0	0	0	0	0	0	0	0	160	0	0
533	Bacteria;Firmicutes;Clostridia;Clostridiales;Lachnospiraceae;Clostridium_XlVa;NA	0	0	0	0	0	0	0	0	93	0	0	0	0	0	0	0
534	Bacteria;Firmicutes;Clostridia;Clostridiales;Ruminococcaceae;Oscillibacter;Oscillibacter_sp.(JF750939)	0	0	0	0	0	0	0	0	0	0	48	89	0	0	0	25
535	Bacteria;Proteobacteria;Gammaproteobacteria;Enterobacteriales;Enterobacteriaceae;Salmonella;Salmonella_enterica(AE006468)	0	0	0	0	0	0	0	0	386	0	0	0	0	0	0	0
536	Bacteria;Firmicutes;Clostridia;Clostridiales;Lachnospiraceae;Coprococcus;Coprococcus_catus(AB038359)	0	10	0	26	45	11	6	17	2	22	3	0	8	16	0	0
537	Bacteria;Firmicutes;Bacilli;Lactobacillales;Enterococcaceae;Enterococcus;NA	0	50	0	0	0	0	0	0	0	0	0	0	0	0	0	0
538	Bacteria;Firmicutes;Bacilli;Lactobacillales;Lactobacillaceae;Lactobacillus;Lactobacillus_fermentum(JN175331)	0	0	0	0	0	0	9	0	22	0	0	0	0	0	0	0
539	Bacteria;Firmicutes;Clostridia;Clostridiales;Eubacteriaceae;Eubacterium;Eubacterium_desmolans(L34618)	0	0	0	0	0	47	0	0	0	0	0	0	0	0	0	0
540	Bacteria;Firmicutes;Clostridia;Clostridiales;Lachnospiraceae;Clostridium_XlVa;NA	0	0	0	0	0	0	0	0	0	0	0	22	0	139	0	0
541	Bacteria;Firmicutes;Erysipelotrichia;Erysipelotrichales;Erysipelotrichaceae;Holdemania;Holdemania_filiformis(Y11466)	0	31	0	0	0	5	0	18	0	0	21	0	0	0	0	56
542	Bacteria;Bacteroidetes;Bacteroidia;Bacteroidales;Bacteroidaceae;Bacteroides;Bacteroides_intestinalis(AB214328)	0	0	0	0	188	0	0	0	0	0	0	0	0	0	0	0
543	Bacteria;Firmicutes;Clostridia;Clostridiales;Eubacteriaceae;Eubacterium;Emergencia_timonensis(NR_144737.1)	0	0	0	0	0	13	0	0	0	0	0	0	85	0	0	0
544	Bacteria;Firmicutes;Clostridia;Clostridiales;NA;NA;NA	0	0	0	0	0	87	0	0	0	0	0	0	0	0	0	0
545	Bacteria;Firmicutes;Erysipelotrichia;Erysipelotrichales;Erysipelotrichaceae;Coprobacillus;Massiliomicrobiota_timonensis(NR_144738.1)	0	0	0	2	0	0	0	7	0	0	0	0	0	0	0	0
546	Bacteria;Firmicutes;Bacilli;Lactobacillales;Streptococcaceae;Streptococcus;NA	0	0	5	0	8	0	80	0	28	7	0	0	0	0	0	0
547	Bacteria;Actinobacteria;Actinobacteria;Coriobacteriales;Coriobacteriaceae;Slackia;Slackia_piriformis(AB490806)	0	0	0	0	0	0	279	0	0	0	0	31	0	0	0	0
548	Bacteria;Bacteroidetes;Bacteroidia;Bacteroidales;Porphyromonadaceae;Parabacteroides;Parabacteroides_merdae(AB238928)	0	0	0	0	185	0	0	0	0	0	0	0	0	0	0	0
549	Bacteria;Firmicutes;Clostridia;Clostridiales;NA;NA;NA	0	0	0	0	0	125	0	0	0	0	0	0	0	0	0	0
550	Bacteria;Firmicutes;Negativicutes;Selenomonadales;Veillonellaceae;Veillonella;Veillonella_dispar(AF439639)	0	0	0	0	0	0	369	0	0	0	0	0	0	0	0	0
551	Bacteria;Firmicutes;Clostridia;Clostridiales;Ruminococcaceae;Faecalibacterium;Faecalibacterium_prausnitzii(AJ413954)	0	0	0	13	4	4	0	0	40	0	22	45	0	16	20	0
552	Bacteria;Firmicutes;Clostridia;Clostridiales;Eubacteriaceae;Eubacterium;Eubacterium_desmolans(L34618)	0	16	0	5	27	0	23	0	0	0	30	0	0	19	6	0
553	Bacteria;Firmicutes;Erysipelotrichia;Erysipelotrichales;Erysipelotrichaceae;Holdemania;Holdemania_filiformis(Y11466)	0	0	0	0	74	0	0	0	0	0	0	0	0	0	0	0
554	Bacteria;Firmicutes;Clostridia;NA;NA;NA;NA	0	39	63	0	0	10	0	23	0	0	0	0	0	0	0	0
555	Bacteria;Bacteroidetes;Bacteroidia;Bacteroidales;Porphyromonadaceae;Barnesiella;Barnesiella_intestinihominis(AB370251)	0	0	0	0	0	0	0	0	0	0	0	0	116	0	0	0
556	Bacteria;Firmicutes;Clostridia;Clostridiales;Lachnospiraceae;Clostridium_XlVa;NA	0	0	0	0	65	0	0	0	0	0	0	0	0	0	0	49
557	Bacteria;Firmicutes;Clostridia;Clostridiales;Ruminococcaceae;Faecalibacterium;Faecalibacterium_prausnitzii(AJ413954)	0	0	0	0	0	58	0	0	0	0	0	0	0	0	0	0
558	Bacteria;Firmicutes;Clostridia;Clostridiales;Ruminococcaceae;Clostridium_IV;NA	0	0	0	0	0	0	24	32	0	0	56	0	0	0	0	0
559	Bacteria;Firmicutes;Clostridia;Clostridiales;Lachnospiraceae;Clostridium_XlVa;NA	0	0	0	42	0	0	0	0	0	0	0	48	0	0	0	0
560	Bacteria;Firmicutes;Clostridia;Clostridiales;Ruminococcaceae;Faecalibacterium;Faecalibacterium_prausnitzii(AJ413954)	0	0	0	0	0	35	0	0	1	0	0	0	0	66	24	0
561	Bacteria;Firmicutes;Clostridia;Clostridiales;Ruminococcaceae;NA;NA	0	13	0	2	37	0	0	16	0	0	0	0	22	0	3	19
562	Bacteria;Firmicutes;Negativicutes;Selenomonadales;Veillonellaceae;Megasphaera;Megasphaera_micronuciformis(AF473834)	0	0	0	0	13	0	0	0	121	0	0	0	0	0	0	0
563	Bacteria;Bacteroidetes;Bacteroidia;Bacteroidales;Bacteroidaceae;Bacteroides;Bacteroides_plebeius(AB200217)	0	0	0	0	0	56	0	0	0	0	0	0	0	0	0	0
564	Bacteria;Bacteroidetes;Bacteroidia;Bacteroidales;Porphyromonadaceae;Barnesiella;NA	0	0	0	0	0	96	0	0	0	0	0	0	0	0	0	0
565	Bacteria;Firmicutes;Clostridia;Clostridiales;Ruminococcaceae;Intestinimonas;Colidextribacter_massiliensis(NR_147375.1)	0	0	0	0	0	83	0	0	0	0	0	0	0	0	27	0
566	Bacteria;Firmicutes;Clostridia;Clostridiales;Eubacteriaceae;Eubacterium;Eubacterium_coprostanoligenes(HM037995)	0	0	204	0	0	0	0	0	0	0	0	0	0	0	0	0
567	Bacteria;Proteobacteria;Gammaproteobacteria;Enterobacteriales;Enterobacteriaceae;NA;NA	81	0	0	0	0	0	0	0	0	0	0	0	0	0	0	0
568	Bacteria;Firmicutes;Negativicutes;Selenomonadales;Veillonellaceae;Veillonella;NA	0	0	0	0	0	0	0	0	285	0	0	0	0	0	0	0
569	Bacteria;Firmicutes;Clostridia;Clostridiales;Lachnospiraceae;Blautia;Blautia_obeum(X85101)	0	24	9	0	0	21	21	0	0	0	0	0	0	0	0	0
570	Bacteria;Cyanobacteria/Chloroplast;Chloroplast;Unclassified;Chloroplast;Streptophyta;NA	0	0	0	0	0	0	27	0	78	0	0	0	17	7	0	0
571	Bacteria;Firmicutes;Clostridia;Clostridiales;Ruminococcaceae;Gemmiger;Gemmiger_formicilis(GU562446)	0	0	184	0	0	0	0	0	0	0	0	0	0	0	0	0
572	Bacteria;Bacteroidetes;Bacteroidia;Bacteroidales;Prevotellaceae;Prevotella;Prevotella_copri(AB064923)	0	0	0	0	0	13	0	0	0	88	0	0	0	0	0	0
573	Bacteria;Firmicutes;Clostridia;Clostridiales;Ruminococcaceae;Flavonifractor;NA	0	0	0	0	0	0	0	0	75	0	0	0	0	0	0	0
574	Bacteria;Firmicutes;Clostridia;Clostridiales;Lachnospiraceae;Lachnospiracea_incertae_sedis;Eubacterium_eligens(L34420)	0	0	0	0	0	137	0	0	0	0	0	0	0	0	0	0
575	Bacteria;Firmicutes;Clostridia;Clostridiales;Lachnospiraceae;Lachnospiracea_incertae_sedis;Ruminococcus_gnavus(X94967)	50	0	0	0	0	0	0	0	0	0	0	0	0	0	0	0
576	Bacteria;Firmicutes;Clostridia;Clostridiales;NA;NA;NA	0	0	58	0	0	0	0	0	0	0	0	0	0	0	0	0
577	Bacteria;Bacteroidetes;Bacteroidia;Bacteroidales;Porphyromonadaceae;Barnesiella;Barnesiella_intestinihominis(AB370251)	0	0	0	0	0	0	0	0	0	0	0	0	104	0	0	0
578	Bacteria;Firmicutes;Negativicutes;Selenomonadales;Veillonellaceae;Megamonas;Megamonas_funiformis(AB300988)	0	0	0	0	0	0	0	0	0	0	0	0	166	0	0	0
579	Bacteria;Firmicutes;Clostridia;Clostridiales;NA;NA;NA	0	25	0	0	41	0	0	91	0	0	6	0	0	0	0	0
580	Bacteria;Firmicutes;Clostridia;Clostridiales;Lachnospiraceae;Blautia;Blautia_caecimuris(NR_144607.1)	0	0	0	0	117	0	0	0	0	0	0	0	0	0	0	0
581	Bacteria;Firmicutes;Clostridia;Clostridiales;Lachnospiraceae;Blautia;Blautia_obeum(X85101)	0	0	0	0	0	0	0	329	0	0	0	0	0	0	0	0
583	Bacteria;Firmicutes;Clostridia;Clostridiales;Lachnospiraceae;Lachnospiracea_incertae_sedis;Ruminococcus_gnavus(X94967)	0	0	0	0	109	0	0	0	0	0	0	0	0	0	0	0
584	Bacteria;Bacteroidetes;Bacteroidia;Bacteroidales;Bacteroidaceae;Bacteroides;NA	0	0	130	0	0	0	0	0	0	0	0	0	0	0	0	0
585	Bacteria;Bacteroidetes;Bacteroidia;Bacteroidales;Porphyromonadaceae;Butyricimonas;Butyricimonas_faecihominis(AB916501)	0	0	0	0	0	0	0	0	0	0	0	0	0	134	0	0
588	Bacteria;Bacteroidetes;Bacteroidia;Bacteroidales;Bacteroidaceae;Bacteroides;Bacteroides_rodentium(AB531489)	0	0	0	0	0	0	0	0	0	70	0	0	0	0	0	0
589	Bacteria;Firmicutes;NA;NA;NA;NA;NA	0	5	9	3	0	0	63	0	0	0	0	14	9	15	0	7
590	Bacteria;Firmicutes;Clostridia;Clostridiales;Lachnospiraceae;Clostridium_XlVa;NA	0	0	0	0	135	0	0	0	0	0	0	0	0	0	0	0
591	Bacteria;Proteobacteria;Gammaproteobacteria;Pasteurellales;Pasteurellaceae;Haemophilus;Haemophilus_pittmaniae(AJ290755)	0	0	0	0	0	8	0	0	0	5	0	58	0	0	0	0
592	Bacteria;Fusobacteria;Fusobacteriia;Fusobacteriales;Fusobacteriaceae;Fusobacterium;Fusobacterium_nucleatum(AE009951)	0	0	0	0	0	0	147	0	0	0	0	0	0	0	0	0
593	Bacteria;Firmicutes;Clostridia;Clostridiales;Lachnospiraceae;Clostridium_XlVa;NA	0	0	0	0	0	0	0	0	0	0	0	0	0	158	0	0
594	Bacteria;Firmicutes;Clostridia;Clostridiales;Lachnospiraceae;Blautia;Blautia_faecis(HM626178)	0	0	0	0	0	0	0	0	0	0	0	0	0	0	62	0
595	Bacteria;Firmicutes;Clostridia;Clostridiales;Lachnospiraceae;NA;NA	0	0	0	0	0	75	0	0	0	0	0	0	0	18	0	0
596	Bacteria;NA;NA;NA;NA;NA;NA	0	0	0	0	29	0	0	0	0	0	32	0	0	0	0	10
597	Bacteria;Actinobacteria;Actinobacteria;Coriobacteriales;Coriobacteriaceae;Collinsella;Collinsella_aerofaciens(NR_113316.1)	0	0	0	0	0	0	0	0	0	0	0	0	0	157	0	0
598	Bacteria;Bacteroidetes;NA;NA;NA;NA;NA	0	0	0	30	0	0	0	0	0	0	0	30	0	0	0	0
599	Bacteria;Bacteroidetes;Bacteroidia;Bacteroidales;Bacteroidaceae;Bacteroides;Bacteroides_thetaiotaomicron(AE015928)	0	0	0	0	83	0	0	0	35	0	0	0	0	0	32	0
600	Bacteria;Firmicutes;Clostridia;Clostridiales;Clostridiales_Incertae_Sedis_XIII;Mogibacterium;NA	0	0	0	0	113	0	0	0	0	0	0	0	0	0	0	0
601	Bacteria;Firmicutes;Clostridia;Clostridiales;Peptostreptococcaceae;Terrisporobacter;Clostridium_glycolicum(X76750)	0	0	0	0	25	0	0	0	0	0	0	0	0	0	0	261
602	Bacteria;Firmicutes;Clostridia;Clostridiales;Ruminococcaceae;Intestinimonas;Flintibacter_butyricus(NR_144611.1)	0	0	46	0	0	0	0	0	0	0	0	0	0	0	0	0
603	Bacteria;Firmicutes;Clostridia;Clostridiales;Lachnospiraceae;Lachnospiracea_incertae_sedis;Eubacterium_hallii(L34621)	0	0	0	0	0	0	0	59	0	0	0	0	0	37	0	0
604	Bacteria;Firmicutes;Clostridia;Clostridiales;Lachnospiraceae;Clostridium_XlVa;NA	17	6	0	3	9	0	0	5	0	0	0	6	6	12	9	0
605	Bacteria;Firmicutes;Erysipelotrichia;Erysipelotrichales;Erysipelotrichaceae;NA;NA	0	0	0	0	0	0	0	304	0	0	0	0	0	0	0	0
606	Bacteria;Firmicutes;Clostridia;Clostridiales;Lachnospiraceae;Roseburia;NA	0	0	0	0	0	0	0	0	0	0	0	0	0	141	0	0
607	Bacteria;Bacteroidetes;Bacteroidia;Bacteroidales;Porphyromonadaceae;NA;NA	0	0	0	0	0	44	0	0	0	0	0	0	0	0	0	0
608	Bacteria;Lentisphaerae;Lentisphaeria;Victivallales;Victivallaceae;Victivallis;Victivallis_vadensis(AY049713)	0	0	0	0	0	0	0	0	0	0	0	0	146	0	0	0
609	Bacteria;Firmicutes;Clostridia;Clostridiales;Lachnospiraceae;Clostridium_XlVa;NA	0	0	0	0	0	0	0	0	0	0	0	0	10	0	33	0
610	Bacteria;Firmicutes;Clostridia;Clostridiales;Ruminococcaceae;Faecalibacterium;Faecalibacterium_prausnitzii(AJ413954)	0	0	0	0	104	0	0	0	0	0	0	0	0	0	0	0
611	Bacteria;Firmicutes;Clostridia;Clostridiales;Lachnospiraceae;Roseburia;Roseburia_intestinalis(AJ312385)	0	0	0	0	0	0	0	0	0	0	0	0	0	0	78	0
613	Bacteria;Firmicutes;Clostridia;Clostridiales;Ruminococcaceae;NA;NA	0	0	0	0	0	40	0	196	0	0	0	0	0	0	0	0
614	Bacteria;Firmicutes;Clostridia;Clostridiales;Lachnospiraceae;Ruminococcus2;Ruminococcus_faecis(FJ611794)	0	0	0	0	0	0	0	0	0	0	148	0	0	0	0	0
615	Bacteria;Firmicutes;Clostridia;Clostridiales;Lachnospiraceae;Roseburia;Roseburia_faecis(AY305310)	0	93	0	0	0	0	0	0	0	0	0	0	0	0	0	0
616	Bacteria;Bacteroidetes;Bacteroidia;Bacteroidales;Porphyromonadaceae;Parabacteroides;Parabacteroides_distasonis(AB238922)	0	0	0	0	0	0	0	294	0	0	0	0	0	0	0	0
617	Bacteria;Firmicutes;NA;NA;NA;NA;NA	0	0	46	0	3	0	0	66	0	0	0	0	0	0	0	29
618	Bacteria;Firmicutes;Negativicutes;Selenomonadales;Veillonellaceae;Propionispira;NA	0	0	0	0	0	0	0	0	0	0	0	0	0	0	0	23
619	Bacteria;Firmicutes;Clostridia;Clostridiales;Eubacteriaceae;Eubacterium;Eubacterium_desmolans(L34618)	0	0	0	0	56	7	0	0	0	0	0	0	0	0	0	0
620	Bacteria;Firmicutes;Clostridia;Clostridiales;NA;NA;NA	0	0	0	0	0	48	0	0	0	0	0	0	0	0	0	0
621	Bacteria;Firmicutes;Clostridia;Clostridiales;Ruminococcaceae;Clostridium_IV;Neglecta_timonensis(NR_144736.1)	0	0	62	0	0	0	0	0	0	0	0	0	0	0	0	0
622	Bacteria;Firmicutes;Clostridia;Clostridiales;Ruminococcaceae;Intestinimonas;Flintibacter_butyricus(NR_144611.1)	0	0	0	0	0	0	0	0	185	0	0	0	0	0	0	0
623	Bacteria;Synergistetes;Synergistia;Synergistales;Synergistaceae;Cloacibacillus;Cloacibacillus_evryensis(CU463952)	0	39	0	0	0	0	0	0	0	0	0	0	0	0	0	0
624	Bacteria;Firmicutes;Clostridia;Clostridiales;Ruminococcaceae;Sporobacter;Sporobacter_termitidis(Z49863)	0	19	91	0	0	25	0	0	0	0	0	0	0	0	0	0
625	Bacteria;Firmicutes;Clostridia;Clostridiales;Clostridiales_Incertae_Sedis_XIII;Anaerovorax;Ihubacter_massiliensis(NR_144749.1)	0	9	11	7	0	0	0	16	0	0	23	0	17	0	0	0
626	Bacteria;Firmicutes;Clostridia;Clostridiales;Ruminococcaceae;Flavonifractor;Flavonifractor_plautii(AY724678)	0	0	17	0	0	0	0	0	0	0	0	0	0	0	0	0
627	Bacteria;Bacteroidetes;Bacteroidia;Bacteroidales;Prevotellaceae;Paraprevotella;Paraprevotella_clara(AB331896)	0	0	0	0	0	67	0	0	0	0	0	0	0	0	0	0
628	Bacteria;Bacteroidetes;Bacteroidia;Bacteroidales;Porphyromonadaceae;Parabacteroides;Parabacteroides_distasonis(AB238922)	0	0	0	0	0	0	0	282	0	0	0	0	0	0	0	0
629	Bacteria;Firmicutes;Clostridia;Clostridiales;Lachnospiraceae;NA;NA	0	0	0	0	0	0	0	0	0	0	138	0	0	0	0	0
630	Bacteria;Bacteroidetes;Bacteroidia;Bacteroidales;Bacteroidaceae;Bacteroides;Bacteroides_xylanisolvens(AM230650)	0	0	0	0	140	0	0	0	0	0	0	0	0	0	0	0
631	Bacteria;Firmicutes;Clostridia;Clostridiales;Lachnospiraceae;NA;NA	0	17	24	0	0	16	0	0	0	0	0	0	0	57	0	0
632	Bacteria;Firmicutes;NA;NA;NA;NA;NA	0	56	0	0	0	0	0	99	0	0	0	0	0	0	0	0
633	Bacteria;Firmicutes;Clostridia;Clostridiales;Ruminococcaceae;NA;NA	0	0	0	0	0	0	0	76	0	0	0	0	0	0	0	0
634	Bacteria;Firmicutes;Bacilli;Lactobacillales;Lactobacillaceae;Lactobacillus;NA	4	0	0	0	0	0	0	0	0	0	0	0	0	0	0	0
635	Bacteria;Firmicutes;Clostridia;Clostridiales;Ruminococcaceae;NA;NA	0	0	0	0	12	0	17	0	0	0	0	0	0	0	0	0
636	Bacteria;Proteobacteria;Gammaproteobacteria;Pasteurellales;Pasteurellaceae;Haemophilus;Haemophilus_sputorum(JF506642)	0	0	0	0	0	0	0	0	0	0	0	42	0	0	0	0
637	Bacteria;Firmicutes;Clostridia;Clostridiales;Ruminococcaceae;Clostridium_IV;Anaeromassilibacillus_senegalensis(NR_144727.1)	0	0	0	0	108	0	0	0	0	0	0	0	0	0	0	0
638	Bacteria;Firmicutes;Clostridia;Clostridiales;Ruminococcaceae;Oscillibacter;Oscillibacter_sp.(JF750939)	0	14	0	0	0	5	0	0	0	0	45	0	0	0	0	0
640	Bacteria;Firmicutes;Clostridia;Clostridiales;Lachnospiraceae;Clostridium_XlVa;NA	56	0	0	0	0	0	23	0	0	0	0	0	0	0	0	0
641	Bacteria;Firmicutes;Clostridia;Clostridiales;Ruminococcaceae;Oscillibacter;NA	0	0	0	0	0	58	0	0	0	0	0	0	0	0	0	0
642	Bacteria;Bacteroidetes;Bacteroidia;Bacteroidales;Rikenellaceae;Alistipes;Alistipes_indistinctus(AB490804)	0	14	0	0	0	0	0	0	0	0	0	0	0	0	0	0
643	Bacteria;Firmicutes;Clostridia;Clostridiales;Ruminococcaceae;Sporobacter;Sporobacter_termitidis(Z49863)	0	0	20	0	0	95	0	0	0	0	0	0	0	0	0	0
644	Bacteria;Firmicutes;Clostridia;Clostridiales;Ruminococcaceae;Intestinimonas;Intestinimonas_butyriciproducens(KC311367)	0	0	0	0	0	61	0	0	0	0	0	0	0	0	0	0
645	Bacteria;Firmicutes;Clostridia;Clostridiales;Lachnospiraceae;Clostridium_XlVa;Mordavella_massiliensis(NR_147406.1)	0	0	16	9	0	0	0	0	0	0	3	0	0	0	0	0
646	Bacteria;Bacteroidetes;Bacteroidia;Bacteroidales;Bacteroidaceae;Bacteroides;Bacteroides_acidifaciens(AB021164)	0	0	0	131	0	0	0	0	0	0	0	0	0	0	0	0
647	Bacteria;Firmicutes;Clostridia;Clostridiales;Lachnospiraceae;Clostridium_XlVa;Clostridium_citroniae(DQ279737)	0	0	0	0	51	0	0	0	0	0	0	0	0	0	21	79
648	Bacteria;Firmicutes;Clostridia;Clostridiales;Lachnospiraceae;Lachnospiracea_incertae_sedis;Eubacterium_hallii(L34621)	0	0	0	0	0	27	0	0	0	29	0	0	0	0	0	0
649	Bacteria;Firmicutes;Clostridia;Clostridiales;Ruminococcaceae;Faecalibacterium;Faecalibacterium_prausnitzii(AJ413954)	0	0	0	0	0	0	0	0	0	0	0	0	131	0	0	0
650	Bacteria;Firmicutes;Clostridia;Clostridiales;Lachnospiraceae;Blautia;NA	0	0	0	0	0	0	0	0	0	0	0	0	0	0	0	14
652	Bacteria;Firmicutes;Clostridia;Clostridiales;Lachnospiraceae;NA;NA	0	0	51	0	0	0	0	0	128	0	0	0	0	0	0	0
653	Bacteria;Firmicutes;Erysipelotrichia;Erysipelotrichales;Erysipelotrichaceae;Faecalitalea;Eubacterium_cylindroides(L34617)	0	19	0	0	0	10	0	0	0	0	0	0	0	91	0	0
654	Bacteria;Firmicutes;Clostridia;Clostridiales;Ruminococcaceae;Clostridium_IV;Neglecta_timonensis(NR_144736.1)	0	0	10	0	0	0	0	0	0	0	0	0	30	0	0	26
655	Bacteria;Bacteroidetes;Bacteroidia;Bacteroidales;Bacteroidaceae;Bacteroides;Bacteroides_fragilis(CR626927)	0	0	0	0	31	0	0	0	64	0	0	0	0	0	0	0
656	Bacteria;Firmicutes;Clostridia;Clostridiales;Lachnospiraceae;NA;NA	0	0	0	0	0	117	0	0	0	0	0	0	0	0	0	0
657	Bacteria;Firmicutes;Clostridia;Clostridiales;Clostridiales_Incertae_Sedis_XI;Finegoldia;Finegoldia_magna(AF542227)	0	0	0	0	0	0	0	18	50	0	3	0	0	0	0	0
658	Bacteria;Firmicutes;Clostridia;Clostridiales;Lachnospiraceae;Clostridium_XlVa;NA	0	0	0	0	0	0	149	0	0	0	0	0	0	51	0	0
659	Bacteria;Bacteroidetes;Bacteroidia;Bacteroidales;Bacteroidaceae;Bacteroides;Bacteroides_uniformis(AB050110)	0	0	0	0	0	0	0	0	0	0	0	0	83	0	0	0
660	Bacteria;Fusobacteria;Fusobacteriia;Fusobacteriales;Fusobacteriaceae;Fusobacterium;Fusobacterium_nucleatum(AE009951)	0	0	0	0	5	0	90	0	5	0	0	0	0	0	0	0
661	Bacteria;Firmicutes;Clostridia;Clostridiales;Lachnospiraceae;Clostridium_XlVa;Cuneatibacter_caecimuris(NR_144608.1)	0	20	0	0	0	35	0	0	0	0	12	0	0	0	0	0
662	Bacteria;Firmicutes;Clostridia;Clostridiales;Ruminococcaceae;Oscillibacter;Oscillibacter_sp.(JF750939)	0	0	0	0	0	0	0	0	0	0	0	0	0	0	4	0
663	Bacteria;Firmicutes;Clostridia;Clostridiales;Lachnospiraceae;NA;NA	0	22	0	0	0	0	22	33	0	0	0	0	0	29	0	0
664	Bacteria;Firmicutes;Clostridia;Clostridiales;NA;NA;NA	0	0	0	0	0	0	0	0	0	0	0	77	0	0	0	0
665	Bacteria;Firmicutes;Clostridia;Clostridiales;Ruminococcaceae;Faecalibacterium;Faecalibacterium_prausnitzii(AJ413954)	0	0	0	0	0	0	0	0	0	0	0	0	122	0	0	0
666	Bacteria;Firmicutes;Clostridia;Clostridiales;NA;NA;NA	0	0	0	0	0	12	0	0	0	0	0	81	0	0	0	0
667	Bacteria;Actinobacteria;Actinobacteria;Coriobacteriales;Coriobacteriaceae;Eggerthella;Raoultibacter_massiliensis(NR_144751.1)	0	186	0	0	0	0	0	0	0	0	0	0	0	0	0	0
668	Bacteria;Firmicutes;Clostridia;Clostridiales;Lachnospiraceae;Clostridium_XlVb;Clostridium_lactatifermentans(AY033434)	0	0	0	0	23	0	0	0	31	0	0	0	0	35	0	0
669	Bacteria;Actinobacteria;Actinobacteria;Actinomycetales;Micrococcaceae;Rothia;Rothia_mucilaginosa(X87758)	0	0	65	0	0	0	0	0	0	0	0	12	0	0	0	0
670	Bacteria;Bacteroidetes;Bacteroidia;Bacteroidales;Porphyromonadaceae;Butyricimonas;Butyricimonas_faecihominis(AB916501)	0	0	0	0	0	29	0	132	0	0	0	0	0	0	0	0
671	Bacteria;Firmicutes;Clostridia;Clostridiales;Ruminococcaceae;Flavonifractor;Pseudoflavonifractor_phocaeensis(NR_147370.1)	0	0	0	0	0	0	0	0	0	0	5	0	0	0	0	75
672	Bacteria;Firmicutes;Negativicutes;Selenomonadales;Veillonellaceae;Dialister;Dialister_pneumosintes(X82500)	0	0	0	0	0	0	32	0	77	0	0	0	0	0	0	0
674	Bacteria;Firmicutes;Clostridia;Clostridiales;Ruminococcaceae;NA;NA	0	89	0	0	0	0	0	0	0	0	0	0	0	0	0	0
675	Bacteria;Firmicutes;Clostridia;Clostridiales;Lachnospiraceae;NA;NA	0	0	19	0	0	0	19	0	108	6	0	0	0	0	0	0
676	Bacteria;Firmicutes;Clostridia;Clostridiales;Clostridiaceae_1;Clostridium_sensu_stricto;Clostridium_paraputrificum(X75907)	0	0	0	0	0	0	0	0	0	0	0	0	0	0	0	230
677	Bacteria;Firmicutes;Clostridia;Clostridiales;Ruminococcaceae;Intestinimonas;Colidextribacter_massiliensis(NR_147375.1)	0	0	38	0	0	0	0	0	0	0	0	0	0	0	0	0
678	Bacteria;Firmicutes;Clostridia;Clostridiales;Lachnospiraceae;NA;NA	0	0	0	0	0	0	0	0	0	0	0	0	0	0	0	155
679	Bacteria;NA;NA;NA;NA;NA;NA	0	0	109	0	0	0	0	0	0	0	0	0	0	0	0	0
680	Bacteria;Proteobacteria;Deltaproteobacteria;Desulfovibrionales;Desulfovibrionaceae;Bilophila;Mailhella_massiliensis(NR_147405.1)	0	0	0	0	0	0	0	0	0	0	0	0	80	0	0	0
681	Bacteria;Firmicutes;Clostridia;Clostridiales;Ruminococcaceae;Clostridium_IV;NA	0	0	0	0	0	0	0	0	0	0	0	0	0	94	0	0
682	Bacteria;Firmicutes;Clostridia;Clostridiales;Ruminococcaceae;Oscillibacter;Oscillibacter_sp.(JF750939)	0	0	0	0	0	0	0	0	0	0	0	0	112	0	0	0
683	Bacteria;Firmicutes;Erysipelotrichia;Erysipelotrichales;Erysipelotrichaceae;NA;NA	0	11	6	0	0	0	0	0	0	0	0	0	0	0	0	0
684	Bacteria;Firmicutes;Clostridia;Clostridiales;Lachnospiraceae;Clostridium_XlVa;Clostridium_symbiosum(M59112)	15	0	0	12	3	0	1	0	23	0	0	5	0	0	0	12
687	Bacteria;Firmicutes;Clostridia;Clostridiales;Lachnospiraceae;Clostridium_XlVa;NA	0	0	0	2	0	3	7	0	0	0	24	0	12	30	0	0
688	Bacteria;Firmicutes;Clostridia;Clostridiales;Lachnospiraceae;NA;NA	0	0	0	0	0	110	0	0	0	0	0	0	0	0	0	0
689	Bacteria;Bacteroidetes;Bacteroidia;Bacteroidales;Bacteroidaceae;Bacteroides;Bacteroides_intestinalis(AB214328)	0	0	0	0	109	0	0	0	0	0	0	0	0	0	0	0
690	Bacteria;Firmicutes;Clostridia;Clostridiales;NA;NA;NA	0	0	0	0	0	62	0	0	0	0	0	0	0	0	0	0
691	Bacteria;Firmicutes;Clostridia;Clostridiales;Lachnospiraceae;NA;NA	0	0	0	0	0	22	86	0	0	0	0	0	0	0	0	0
692	Bacteria;Firmicutes;Clostridia;Clostridiales;Eubacteriaceae;Eubacterium;Eubacterium_coprostanoligenes(HM037995)	0	0	0	0	0	27	0	0	0	0	0	0	0	0	0	0
693	Bacteria;Firmicutes;Clostridia;Clostridiales;NA;NA;NA	0	0	0	0	0	0	0	0	0	0	0	0	0	0	0	58
694	Bacteria;Firmicutes;Bacilli;Lactobacillales;Lactobacillaceae;Lactobacillus;Lactobacillus_mucosae(AF126738)	0	0	0	0	0	0	0	0	0	0	0	108	0	0	0	0
696	Bacteria;Firmicutes;Clostridia;Clostridiales;Ruminococcaceae;NA;NA	0	0	0	36	7	0	0	0	0	0	0	0	0	0	0	16
698	Bacteria;Bacteroidetes;Bacteroidia;Bacteroidales;Prevotellaceae;Prevotella;NA	0	0	0	0	0	0	0	0	173	0	0	0	0	0	0	0
699	Bacteria;Firmicutes;Clostridia;Clostridiales;NA;NA;NA	0	0	0	0	0	18	0	0	0	0	0	0	0	0	0	0
700	Bacteria;Actinobacteria;Actinobacteria;Actinomycetales;Corynebacteriaceae;Corynebacterium;NA	0	0	0	0	0	0	0	0	0	0	0	0	96	0	0	23
701	Bacteria;Firmicutes;Clostridia;Clostridiales;Lachnospiraceae;Blautia;Blautia_faecis(HM626178)	0	0	0	0	0	0	0	0	0	0	0	0	0	107	0	0
702	Bacteria;Actinobacteria;Actinobacteria;Coriobacteriales;Coriobacteriaceae;Gordonibacter;Gordonibacter_pamelaeae(AM886059)	0	0	0	5	35	0	30	0	0	0	0	0	20	12	0	0
703	Bacteria;Firmicutes;Negativicutes;Selenomonadales;Veillonellaceae;Dialister;NA	0	0	0	0	0	0	0	0	0	0	0	0	94	0	0	0
704	Bacteria;Firmicutes;Clostridia;Clostridiales;Clostridiales_Incertae_Sedis_XIII;Anaerovorax;Ihubacter_massiliensis(NR_144749.1)	0	0	0	0	0	0	0	0	0	0	0	0	0	0	0	24
705	Bacteria;Firmicutes;Clostridia;Clostridiales;Ruminococcaceae;NA;NA	0	0	0	0	0	0	0	0	0	0	0	0	0	0	0	24
706	Bacteria;Firmicutes;Negativicutes;Selenomonadales;Veillonellaceae;Dialister;Dialister_invisus(AY162469)	66	0	0	0	0	0	0	0	0	0	0	0	0	0	0	0
707	Bacteria;Firmicutes;Clostridia;Clostridiales;Lachnospiraceae;Blautia;Blautia_obeum(X85101)	0	0	0	82	0	0	0	0	0	0	0	0	0	0	0	0
708	Bacteria;Firmicutes;Clostridia;Clostridiales;Lachnospiraceae;Blautia;Blautia_obeum(X85101)	0	0	0	0	0	10	0	0	0	0	0	0	56	0	0	0
709	Bacteria;Firmicutes;Clostridia;Clostridiales;Lachnospiraceae;Lachnospiracea_incertae_sedis;Eubacterium_ramulus(L34623)	0	50	0	0	0	20	0	57	0	0	0	0	0	0	0	0
710	Bacteria;Firmicutes;Clostridia;Clostridiales;Lachnospiraceae;Eisenbergiella;Eisenbergiella_tayi(KF814111)	0	14	2	0	7	0	0	0	0	2	0	25	0	0	2	25
711	Bacteria;Firmicutes;Clostridia;Clostridiales;Lachnospiraceae;NA;NA	0	4	4	0	0	6	6	0	15	0	4	0	0	12	0	0
712	Bacteria;Firmicutes;Clostridia;Clostridiales;Lachnospiraceae;NA;NA	0	0	0	0	0	0	0	0	0	0	0	36	0	0	0	0
713	Bacteria;Bacteroidetes;Bacteroidia;Bacteroidales;Porphyromonadaceae;Butyricimonas;Butyricimonas_faecihominis(AB916501)	0	0	0	0	0	0	148	0	0	0	0	0	0	0	0	0
714	Bacteria;Firmicutes;Clostridia;Clostridiales;Lachnospiraceae;Blautia;Blautia_wexlerae(EF036467)	0	0	0	0	0	0	0	0	208	0	0	0	0	0	0	0
715	Bacteria;Firmicutes;Clostridia;Clostridiales;Eubacteriaceae;Eubacterium;Eubacterium_coprostanoligenes(HM037995)	0	0	0	0	0	0	0	0	0	47	0	0	0	0	0	0
716	Bacteria;Firmicutes;Clostridia;Clostridiales;Lachnospiraceae;Blautia;NA	0	29	0	0	0	15	0	1	0	6	0	0	0	32	0	0
717	Bacteria;Firmicutes;Clostridia;Clostridiales;Eubacteriaceae;Eubacterium;Eubacterium_coprostanoligenes(HM037995)	0	0	0	0	0	47	0	0	0	0	0	0	0	0	0	0
719	Bacteria;Firmicutes;Clostridia;Clostridiales;Ruminococcaceae;NA;NA	0	0	0	0	0	0	0	0	0	0	0	0	0	0	0	27
720	Bacteria;Firmicutes;Clostridia;Clostridiales;Ruminococcaceae;Clostridium_IV;NA	0	0	0	0	0	0	0	0	0	0	22	0	0	12	0	0
721	Bacteria;Firmicutes;Clostridia;Clostridiales;Eubacteriaceae;Eubacterium;Eubacterium_desmolans(L34618)	0	0	0	0	0	0	0	0	0	0	0	0	20	0	14	0
722	Bacteria;Proteobacteria;Betaproteobacteria;Burkholderiales;Oxalobacteraceae;Oxalobacter;Oxalobacter_formigenes(U49757)	0	0	0	0	0	2	0	0	0	0	0	0	0	0	0	19
723	Bacteria;Firmicutes;Clostridia;Clostridiales;Ruminococcaceae;Flavonifractor;NA	0	0	0	0	0	0	18	0	0	0	0	7	0	0	0	100
724	Bacteria;Firmicutes;Clostridia;Clostridiales;Lachnospiraceae;NA;NA	0	0	0	19	0	0	0	0	0	0	15	0	0	0	16	0
725	Bacteria;Firmicutes;Clostridia;Clostridiales;Ruminococcaceae;Clostridium_III;NA	0	0	0	0	26	20	0	0	0	0	0	0	0	0	0	0
726	Bacteria;Firmicutes;Bacilli;Lactobacillales;Streptococcaceae;Streptococcus;NA	0	0	0	0	0	0	0	72	0	0	0	47	0	0	0	0
727	Bacteria;Firmicutes;Clostridia;Clostridiales;Ruminococcaceae;Faecalibacterium;Faecalibacterium_prausnitzii(AJ413954)	0	0	0	0	0	0	0	0	0	0	0	0	42	0	3	0
728	Bacteria;Firmicutes;Clostridia;Clostridiales;Ruminococcaceae;Flavonifractor;NA	0	0	0	0	0	0	0	0	0	0	0	0	0	0	0	54
729	Bacteria;Firmicutes;Clostridia;Clostridiales;Ruminococcaceae;Faecalibacterium;Faecalibacterium_prausnitzii(AJ413954)	0	0	0	0	0	0	146	0	0	0	0	0	0	0	0	0
730	Bacteria;Firmicutes;Clostridia;Clostridiales;Lachnospiraceae;Lachnospiracea_incertae_sedis;Eubacterium_hallii(L34621)	0	0	0	0	0	0	0	0	0	0	98	0	0	0	0	0
731	Bacteria;Firmicutes;Clostridia;Clostridiales;Lachnospiraceae;NA;NA	0	0	0	0	0	0	0	0	0	0	0	97	0	0	0	0
732	Bacteria;Firmicutes;Clostridia;Clostridiales;Ruminococcaceae;Faecalibacterium;Faecalibacterium_prausnitzii(AJ413954)	0	0	0	0	0	0	0	0	0	0	0	0	0	97	0	0
733	Bacteria;Firmicutes;Clostridia;Clostridiales;Ruminococcaceae;NA;NA	0	0	46	0	0	0	0	25	0	0	0	0	0	0	0	0
734	Bacteria;Firmicutes;Clostridia;Clostridiales;Lachnospiraceae;Blautia;Blautia_faecis(HM626178)	0	0	0	0	0	0	0	0	0	0	0	0	0	96	0	0
735	Bacteria;Firmicutes;Clostridia;Clostridiales;Lachnospiraceae;Ruminococcus2;Ruminococcus_faecis(FJ611794)	0	0	0	0	0	0	140	0	0	0	0	0	0	0	0	0
736	Bacteria;Firmicutes;Erysipelotrichia;Erysipelotrichales;Erysipelotrichaceae;Turicibacter;Turicibacter_sanguinis(AF349724)	0	0	0	0	0	59	0	56	0	0	0	0	0	6	0	0
737	Bacteria;Firmicutes;Bacilli;Lactobacillales;Carnobacteriaceae;Granulicatella;Granulicatella_adiacens(D50540)	0	0	0	0	9	0	44	0	22	0	0	8	0	11	0	0
738	Bacteria;Firmicutes;Clostridia;Clostridiales;Lachnospiraceae;Blautia;NA	0	0	0	0	0	0	0	185	0	0	0	0	0	0	0	0
739	Bacteria;Firmicutes;Clostridia;Clostridiales;Ruminococcaceae;Clostridium_III;NA	0	0	144	0	0	0	0	0	0	0	0	0	0	0	0	0
740	Bacteria;Firmicutes;Clostridia;Clostridiales;NA;NA;NA	0	0	0	0	65	0	0	0	0	0	0	0	0	0	0	0
741	Bacteria;Firmicutes;Clostridia;Clostridiales;Lachnospiraceae;Dorea;Dorea_longicatena(AJ132842)	0	0	0	0	0	0	73	0	0	0	0	0	0	0	0	0
742	Bacteria;Firmicutes;NA;NA;NA;NA;NA	0	0	27	0	0	4	0	39	0	0	0	0	0	0	0	0
743	Bacteria;Firmicutes;Clostridia;Clostridiales;Lachnospiraceae;Clostridium_XlVa;Lachnoclostridium_pacaense(NR_147396.1)	0	0	0	0	51	0	22	0	0	0	0	0	10	0	0	0
744	Bacteria;Firmicutes;Clostridia;Clostridiales;Clostridiaceae_1;Clostridium_sensu_stricto;Clostridium_perfringens(CP000246)	0	0	0	0	0	0	0	68	20	0	0	0	0	0	0	31
745	Bacteria;Firmicutes;Clostridia;Clostridiales;Lachnospiraceae;Clostridium_XlVa;NA	0	0	0	0	0	0	0	0	0	0	0	0	0	90	0	0
746	Bacteria;Firmicutes;Clostridia;Clostridiales;Ruminococcaceae;Faecalibacterium;Faecalibacterium_prausnitzii(AJ413954)	0	0	0	0	0	0	0	0	1	0	0	0	0	0	32	0
747	Bacteria;Actinobacteria;Actinobacteria;Coriobacteriales;Coriobacteriaceae;Olsenella;Olsenella_uli(AF292373)	0	0	0	0	0	0	0	0	0	0	0	0	72	0	0	0
748	Bacteria;Firmicutes;Clostridia;Clostridiales;Lachnospiraceae;NA;NA	0	0	0	0	0	0	0	0	0	0	0	0	0	89	0	0
749	Bacteria;Firmicutes;Clostridia;Clostridiales;Ruminococcaceae;Faecalibacterium;Faecalibacterium_prausnitzii(AJ413954)	0	0	0	73	0	0	0	0	0	0	0	0	0	0	0	0
750	Bacteria;Firmicutes;Clostridia;Clostridiales;Lachnospiraceae;NA;NA	0	0	0	0	0	2	2	8	0	0	13	0	0	0	0	0
751	Bacteria;Firmicutes;Clostridia;Clostridiales;Lachnospiraceae;Roseburia;Roseburia_intestinalis(AJ312385)	0	176	0	0	0	0	0	0	0	0	0	0	0	0	0	0
752	Bacteria;Firmicutes;Clostridia;Clostridiales;Ruminococcaceae;Faecalibacterium;Faecalibacterium_prausnitzii(AJ413954)	0	7	0	0	12	0	0	0	0	0	0	0	0	0	5	0
753	Bacteria;Firmicutes;Clostridia;Clostridiales;Lachnospiraceae;NA;NA	0	0	0	0	0	37	0	0	0	0	0	0	0	0	0	0
754	Bacteria;Bacteroidetes;Bacteroidia;Bacteroidales;Prevotellaceae;Prevotella;Prevotella_buccae(L16477)	0	0	0	0	0	0	0	0	176	0	0	0	0	0	0	0
756	Bacteria;Firmicutes;Clostridia;Clostridiales;Lachnospiraceae;Eisenbergiella;Eisenbergiella_tayi(KF814111)	0	0	0	0	24	0	0	0	0	0	0	47	0	7	0	0
757	Bacteria;Firmicutes;Clostridia;Clostridiales;Ruminococcaceae;Oscillibacter;Oscillibacter_sp.(JF750939)	0	0	0	0	0	43	0	0	0	0	0	0	0	0	0	0
758	Bacteria;Firmicutes;Clostridia;Clostridiales;Ruminococcaceae;Sporobacter;Sporobacter_termitidis(Z49863)	0	0	0	0	0	29	0	41	0	0	0	0	0	0	0	0
759	Bacteria;NA;NA;NA;NA;NA;NA	0	0	0	0	0	0	0	11	0	0	0	0	0	60	0	0
760	Bacteria;Firmicutes;Clostridia;Clostridiales;NA;NA;NA	0	0	0	0	0	0	0	157	0	0	0	0	0	0	0	0
761	Bacteria;Firmicutes;Clostridia;Clostridiales;NA;NA;NA	0	0	34	0	0	0	0	0	0	0	0	0	0	0	0	0
762	Bacteria;Proteobacteria;Betaproteobacteria;Burkholderiales;Sutterellaceae;Parasutterella;Turicimonas_muris(NR_144619.1)	0	0	0	48	0	0	0	0	0	0	0	0	0	0	0	0
763	Bacteria;Firmicutes;Clostridia;Clostridiales;Lachnospiraceae;Acetitomaculum;Acetitomaculum_ruminis(M59083)	0	0	0	0	0	0	127	0	0	0	0	0	0	0	0	0
764	Bacteria;Firmicutes;Clostridia;Clostridiales;Lachnospiraceae;Blautia;Blautia_luti(AJ133124)	0	0	0	0	0	0	0	100	0	0	0	0	0	0	0	0
765	Bacteria;Firmicutes;Clostridia;Clostridiales;Lachnospiraceae;Clostridium_XlVa;NA	0	0	0	0	0	0	0	0	0	0	0	0	0	0	0	157
767	Bacteria;Firmicutes;Clostridia;Clostridiales;Lachnospiraceae;Clostridium_XlVa;Cuneatibacter_caecimuris(NR_144608.1)	0	0	12	4	0	0	0	0	0	0	0	0	28	0	8	0
768	Bacteria;Firmicutes;Clostridia;Clostridiales;Lachnospiraceae;Clostridium_XlVa;NA	0	0	6	2	22	0	0	0	0	0	0	7	0	10	0	0
769	Bacteria;Firmicutes;Bacilli;Bacillales;Bacillaceae_1;Bacillus;Bacillus_massilioanorexius(NR_125629.1)	0	0	0	0	0	25	0	0	0	0	0	0	0	0	0	0
770	Bacteria;Firmicutes;Clostridia;Clostridiales;Lachnospiraceae;NA;NA	0	0	51	0	4	0	0	38	0	0	0	0	0	0	0	0
771	Bacteria;Firmicutes;Clostridia;Clostridiales;Ruminococcaceae;Subdoligranulum;Subdoligranulum_variabile(AJ518869)	0	0	0	0	0	0	0	0	0	0	0	0	0	0	17	0
772	Bacteria;Firmicutes;Clostridia;Clostridiales;Eubacteriaceae;Eubacterium;Eubacterium_coprostanoligenes(HM037995)	0	0	0	0	0	0	0	0	0	42	0	0	0	0	0	0
773	Bacteria;Firmicutes;Negativicutes;Selenomonadales;Acidaminococcaceae;Acidaminococcus;Acidaminococcus_fermentans(X78017)	0	0	0	0	0	0	0	0	0	0	0	59	0	0	0	0
774	Bacteria;Firmicutes;Clostridia;Clostridiales;Ruminococcaceae;Clostridium_IV;NA	0	0	0	0	77	0	0	0	0	0	0	0	0	0	0	0
775	Bacteria;Firmicutes;Clostridia;Clostridiales;Eubacteriaceae;Eubacterium;Eubacterium_callanderi(X96961)	0	0	0	0	7	0	0	11	0	0	0	0	36	0	0	0
776	Bacteria;Firmicutes;Clostridia;Clostridiales;Lachnospiraceae;Blautia;Blautia_faecis(HM626178)	0	0	0	0	0	44	0	0	0	0	0	0	0	0	0	0
777	Bacteria;Firmicutes;Clostridia;Clostridiales;Lachnospiraceae;Clostridium_XlVa;Clostridium_glycyrrhizinilyticum(AB233029)	0	0	0	0	0	0	0	0	0	0	0	0	0	0	11	0
778	Bacteria;Firmicutes;Clostridia;Clostridiales;Ruminococcaceae;Subdoligranulum;Subdoligranulum_variabile(AJ518869)	0	0	0	0	0	0	0	0	0	0	0	0	12	0	0	0
781	Bacteria;Firmicutes;Clostridia;Clostridiales;Lachnospiraceae;Clostridium_XlVa;Clostridium_symbiosum(M59112)	16	0	0	0	7	0	0	0	0	0	7	0	0	9	2	8
784	Bacteria;Firmicutes;Clostridia;Clostridiales;Lachnospiraceae;Anaerostipes;NA	0	160	0	0	0	0	0	0	0	0	0	0	0	0	0	0
785	Bacteria;Firmicutes;Clostridia;Clostridiales;Lachnospiraceae;NA;NA	2	0	0	0	0	0	0	0	0	0	0	0	0	0	0	0
786	Bacteria;Firmicutes;NA;NA;NA;NA;NA	0	18	11	0	0	26	0	0	0	0	0	0	0	0	0	0
787	Bacteria;Firmicutes;Clostridia;Clostridiales;Ruminococcaceae;NA;NA	0	0	18	0	0	0	0	13	0	0	0	0	28	0	17	0
788	Bacteria;Bacteroidetes;Bacteroidia;Bacteroidales;Prevotellaceae;Prevotella;Prevotella_pallens(Y13105)	0	0	0	0	0	0	0	0	152	0	0	0	0	0	0	0
790	Bacteria;Firmicutes;Clostridia;Clostridiales;Ruminococcaceae;Faecalibacterium;Faecalibacterium_prausnitzii(AJ413954)	0	0	0	0	0	78	0	0	0	0	0	0	0	0	0	0
791	Bacteria;Firmicutes;Clostridia;Clostridiales;Clostridiales_Incertae_Sedis_XIII;Mogibacterium;Mogibacterium_timidum(Z36296)	0	0	0	0	0	0	38	0	8	0	0	0	0	0	0	0
792	Bacteria;Firmicutes;Clostridia;Clostridiales;Lachnospiraceae;Roseburia;Roseburia_inulinivorans(AJ270473)	0	0	0	0	0	0	0	0	0	0	0	78	0	0	0	0
793	Bacteria;Firmicutes;Clostridia;Clostridiales;Ruminococcaceae;Flavonifractor;Flavonifractor_plautii(AY724678)	0	0	0	0	0	26	0	0	0	0	0	0	0	10	0	0
794	Bacteria;Bacteroidetes;Bacteroidia;Bacteroidales;Bacteroidaceae;Bacteroides;Bacteroides_dorei(AB242142)	46	0	0	0	0	0	0	0	0	0	0	0	0	0	0	0
795	Bacteria;Firmicutes;NA;NA;NA;NA;NA	0	0	33	0	0	0	0	0	0	0	0	0	0	0	0	12
797	Bacteria;Bacteroidetes;Bacteroidia;Bacteroidales;Bacteroidaceae;Bacteroides;Bacteroides_nordii(AY608697)	0	0	0	76	0	0	0	0	0	0	0	0	0	0	0	0
798	Bacteria;Firmicutes;Clostridia;Clostridiales;Lachnospiraceae;Lachnospiracea_incertae_sedis;Eubacterium_hallii(L34621)	0	0	0	0	0	0	0	0	0	0	76	0	0	0	0	0
799	Bacteria;Firmicutes;Clostridia;Clostridiales;Lachnospiraceae;Clostridium_XlVa;NA	0	0	18	0	0	0	0	0	0	0	0	0	0	0	0	0
800	Bacteria;Firmicutes;Clostridia;Clostridiales;Ruminococcaceae;Pseudoflavonifractor;Pseudoflavonifractor_capillosus(AY136666)	0	0	0	0	0	0	0	18	0	0	0	7	0	0	0	0
801	Bacteria;Firmicutes;Clostridia;Clostridiales;NA;NA;NA	0	0	0	0	0	0	0	0	0	0	0	0	0	0	0	77
802	Bacteria;Cyanobacteria/Chloroplast;Chloroplast;Unclassified;Chloroplast;Streptophyta;NA	21	0	59	0	0	0	0	0	0	0	0	13	0	0	0	0
805	Bacteria;Firmicutes;Clostridia;Clostridiales;Lachnospiraceae;NA;NA	0	29	0	0	0	0	0	0	0	0	0	31	0	0	0	0
806	Bacteria;Firmicutes;Clostridia;Clostridiales;Ruminococcaceae;Anaerotruncus;Phocea_massiliensis(NR_144748.1)	0	0	0	0	39	0	0	0	0	0	0	0	0	24	0	0
808	Bacteria;Bacteroidetes;Bacteroidia;Bacteroidales;Porphyromonadaceae;Butyricimonas;Butyricimonas_faecihominis(AB916501)	0	0	0	0	0	0	0	146	0	0	0	0	0	0	0	0
809	Bacteria;Firmicutes;Clostridia;Clostridiales;Lachnospiraceae;NA;NA	0	0	0	0	0	0	0	0	0	0	0	73	0	0	0	0
810	Bacteria;Firmicutes;Clostridia;Clostridiales;Lachnospiraceae;Blautia;NA	0	0	45	0	0	11	0	0	0	0	0	0	6	0	0	0
811	Bacteria;Firmicutes;Clostridia;Clostridiales;Lachnospiraceae;Roseburia;Roseburia_inulinivorans(AJ270473)	0	0	0	0	0	25	0	0	0	0	0	0	0	0	0	0
812	Bacteria;Proteobacteria;Deltaproteobacteria;Desulfovibrionales;Desulfovibrionaceae;Desulfovibrio;NA	0	0	0	0	0	0	0	0	0	8	0	0	0	0	0	93
813	Bacteria;Firmicutes;Clostridia;Clostridiales;Ruminococcaceae;Clostridium_IV;Acutalibacter_muris(NR_144605.1)	0	0	0	0	0	16	0	0	0	0	0	0	0	0	0	0
814	Bacteria;Firmicutes;Clostridia;Clostridiales;Lachnospiraceae;Clostridium_XlVa;NA	0	0	0	0	0	0	0	0	0	0	0	0	0	72	0	0
815	Bacteria;Firmicutes;Clostridia;Clostridiales;Lachnospiraceae;Clostridium_XlVa;NA	0	0	0	9	0	0	0	36	0	0	16	0	0	0	0	0
816	Bacteria;Firmicutes;Clostridia;Clostridiales;Ruminococcaceae;Clostridium_IV;NA	0	0	0	0	0	0	0	0	0	0	0	0	0	0	0	52
817	Bacteria;Firmicutes;Clostridia;Clostridiales;Lachnospiraceae;Dorea;Dorea_longicatena(AJ132842)	0	0	0	0	0	32	0	0	0	0	0	0	0	0	0	0
818	Bacteria;Firmicutes;Clostridia;Clostridiales;Lachnospiraceae;Clostridium_XlVa;NA	0	0	0	20	0	0	0	0	0	0	4	0	0	0	0	0
819	Bacteria;Firmicutes;Clostridia;Clostridiales;Lachnospiraceae;Blautia;Blautia_obeum(X85101)	0	0	0	0	0	0	0	0	0	0	71	0	0	0	0	0
820	Bacteria;Firmicutes;Clostridia;Clostridiales;Lachnospiraceae;Blautia;NA	0	0	34	0	0	0	6	0	0	0	0	0	10	0	0	0
821	Bacteria;Firmicutes;Clostridia;Clostridiales;Lachnospiraceae;Blautia;NA	0	0	0	0	0	23	0	33	0	0	0	0	0	0	0	0
822	Bacteria;Firmicutes;Clostridia;Clostridiales;Lachnospiraceae;Clostridium_XlVa;NA	0	0	0	0	0	0	0	0	0	0	0	0	0	0	43	0
823	Bacteria;Firmicutes;Clostridia;Clostridiales;NA;NA;NA	0	0	7	0	0	0	0	0	0	0	0	0	0	0	0	15
825	Bacteria;Actinobacteria;Actinobacteria;Coriobacteriales;Coriobacteriaceae;Olsenella;Olsenella_uli(AF292373)	2	0	0	0	0	0	0	0	117	0	0	0	0	0	0	0
826	Bacteria;Firmicutes;Clostridia;Clostridiales;Lachnospiraceae;Clostridium_XlVa;NA	0	0	0	0	0	0	0	0	0	0	69	0	0	0	0	0
827	Bacteria;Firmicutes;Clostridia;Clostridiales;Ruminococcaceae;Subdoligranulum;Subdoligranulum_variabile(AJ518869)	0	5	0	0	0	0	0	0	0	0	0	0	0	0	7	0
828	Bacteria;Firmicutes;Clostridia;Clostridiales;Ruminococcaceae;Intestinimonas;Intestinimonas_butyriciproducens(KC311367)	0	0	41	0	0	0	0	0	0	0	0	0	0	0	0	0
829	Bacteria;NA;NA;NA;NA;NA;NA	0	0	0	0	0	24	0	0	0	0	0	0	0	0	0	0
830	Bacteria;Firmicutes;Clostridia;Clostridiales;Ruminococcaceae;NA;NA	0	0	0	0	0	24	0	21	0	0	0	0	0	0	0	0
831	Bacteria;Firmicutes;Clostridia;Clostridiales;Lachnospiraceae;NA;NA	0	3	6	0	0	0	0	0	60	0	0	0	0	0	0	0
832	Bacteria;Firmicutes;Clostridia;Clostridiales;Lachnospiraceae;Clostridium_XlVa;NA	0	0	0	0	0	0	0	0	136	0	0	0	0	0	0	0
833	Bacteria;Firmicutes;Clostridia;Clostridiales;Ruminococcaceae;NA;NA	0	0	0	0	0	0	0	0	0	0	68	0	0	0	0	0
834	Bacteria;Firmicutes;Clostridia;Clostridiales;Lachnospiraceae;NA;NA	0	0	34	0	0	0	0	0	0	0	0	0	10	0	14	0
835	Bacteria;Firmicutes;Clostridia;Clostridiales;Lachnospiraceae;NA;NA	0	0	24	0	0	9	0	0	0	0	3	0	0	43	0	0
836	Bacteria;Firmicutes;Clostridia;Clostridiales;Lachnospiraceae;Ruminococcus2;Ruminococcus_lactaris(L76602)	0	0	0	0	0	0	0	0	0	0	0	58	0	0	0	0
837	Bacteria;Firmicutes;Clostridia;Clostridiales;Ruminococcaceae;Subdoligranulum;Subdoligranulum_variabile(AJ518869)	0	134	0	0	0	0	0	0	0	0	0	0	0	0	0	0
838	Bacteria;Firmicutes;Bacilli;Lactobacillales;Enterococcaceae;Enterococcus;NA	0	0	0	0	0	0	0	0	69	0	0	0	0	0	0	0
840	Bacteria;Firmicutes;Clostridia;Clostridiales;Ruminococcaceae;Clostridium_IV;Clostridium_methylpentosum(Y18181)	0	0	20	0	0	0	0	0	0	0	0	0	0	0	0	0
841	Bacteria;Bacteroidetes;Bacteroidia;Bacteroidales;Rikenellaceae;Alistipes;Alistipes_obesi(NR_133025.1)	0	0	0	0	0	0	0	132	0	0	0	0	0	0	0	0
842	Bacteria;Firmicutes;Clostridia;Clostridiales;Ruminococcaceae;Anaerotruncus;Anaerotruncus_colihominis(AJ315980)	0	7	0	6	1	0	0	0	0	0	0	0	0	13	13	0
843	Bacteria;Firmicutes;Clostridia;Clostridiales;Lachnospiraceae;NA;NA	0	0	0	0	0	0	0	0	0	0	0	0	0	24	0	0
844	Bacteria;Firmicutes;Clostridia;Clostridiales;Lachnospiraceae;Clostridium_XlVa;Clostridium_scindens(AF262238)	0	0	0	0	56	0	0	0	0	0	0	0	0	0	0	0
845	Bacteria;Firmicutes;Clostridia;Clostridiales;NA;NA;NA	0	0	0	0	0	0	0	10	0	0	0	0	0	0	0	0
846	Bacteria;Firmicutes;Clostridia;Clostridiales;Lachnospiraceae;NA;NA	0	0	0	41	0	0	0	0	0	0	0	0	0	0	0	0
847	Bacteria;Firmicutes;Clostridia;Clostridiales;NA;NA;NA	0	0	0	2	28	0	0	0	0	0	0	0	0	15	0	0
848	Bacteria;Firmicutes;Clostridia;Clostridiales;Ruminococcaceae;NA;NA	0	0	0	0	0	0	0	0	0	0	22	0	0	0	0	0
849	Bacteria;Firmicutes;Clostridia;Clostridiales;Ruminococcaceae;Faecalibacterium;Faecalibacterium_prausnitzii(AJ413954)	0	126	0	0	0	0	0	0	0	0	0	0	0	0	0	0
850	Bacteria;Bacteroidetes;Bacteroidia;Bacteroidales;Bacteroidaceae;Bacteroides;Bacteroides_plebeius(AB200217)	0	0	0	0	0	39	0	0	0	0	0	0	0	0	0	0
851	Bacteria;Firmicutes;Clostridia;Clostridiales;Lachnospiraceae;Ruminococcus2;Ruminococcus_faecis(FJ611794)	0	0	0	0	0	0	97	0	0	0	0	0	0	0	0	0
852	Bacteria;Firmicutes;Clostridia;Clostridiales;Lachnospiraceae;NA;NA	0	0	0	0	0	0	0	0	0	0	0	0	0	0	0	43
853	Bacteria;Firmicutes;Clostridia;Clostridiales;Ruminococcaceae;Intestinimonas;Colidextribacter_massiliensis(NR_147375.1)	0	41	0	0	0	0	0	0	0	0	0	0	0	0	0	0
854	Bacteria;Firmicutes;Clostridia;Clostridiales;Lachnospiraceae;NA;NA	0	3	0	0	0	34	0	0	0	0	0	0	0	6	0	0
855	Bacteria;Firmicutes;Clostridia;Clostridiales;Ruminococcaceae;Oscillibacter;Oscillibacter_sp.(JF750939)	0	0	0	0	0	19	0	0	0	0	0	0	0	0	0	0
856	Bacteria;Firmicutes;Clostridia;Clostridiales;Lachnospiraceae;Roseburia;Roseburia_intestinalis(AJ312385)	0	0	0	0	0	0	0	0	0	0	0	0	0	62	0	0
857	Bacteria;Firmicutes;Negativicutes;Selenomonadales;Veillonellaceae;Veillonella;NA	0	11	0	0	0	0	0	0	0	0	0	0	0	0	0	0
858	Bacteria;Firmicutes;Clostridia;Clostridiales;Lachnospiraceae;NA;NA	0	0	0	0	0	0	0	0	0	0	0	62	0	0	0	0
859	Bacteria;Firmicutes;Clostridia;Clostridiales;Ruminococcaceae;Clostridium_IV;NA	0	15	0	0	0	26	0	1	0	0	0	0	0	0	0	0
860	Bacteria;Firmicutes;Clostridia;Clostridiales;Ruminococcaceae;Sporobacter;Sporobacter_termitidis(Z49863)	0	11	11	0	0	23	0	0	0	0	0	0	0	0	0	0
861	Bacteria;Firmicutes;Clostridia;Clostridiales;NA;NA;NA	0	0	0	0	0	0	0	42	0	0	0	0	0	0	0	0
862	Bacteria;NA;NA;NA;NA;NA;NA	0	0	0	0	0	0	0	123	0	0	0	0	0	0	0	0
863	Bacteria;Firmicutes;Clostridia;Clostridiales;Lachnospiraceae;NA;NA	0	0	0	0	29	0	0	0	0	0	0	0	0	0	0	0
864	Bacteria;Synergistetes;Synergistia;Synergistales;Synergistaceae;Cloacibacillus;Cloacibacillus_porcorum(JQ809697)	0	0	0	0	0	0	0	0	0	122	0	0	0	0	0	0
865	Bacteria;Actinobacteria;Actinobacteria;Coriobacteriales;Coriobacteriaceae;NA;NA	0	0	0	0	0	0	0	0	0	0	10	0	0	11	0	0
866	Bacteria;Firmicutes;Clostridia;Clostridiales;Ruminococcaceae;Butyricicoccus;Butyricicoccus_pullicaecorum(EU410376)	0	0	0	0	0	0	0	0	0	0	0	61	0	0	0	0
867	Bacteria;Firmicutes;Clostridia;Clostridiales;Lachnospiraceae;Ruminococcus2;Drancourtella_massiliensis(NR_144722.1)	0	0	0	0	60	0	0	0	0	0	0	0	0	0	0	0
868	Bacteria;Firmicutes;Negativicutes;Selenomonadales;Veillonellaceae;Megasphaera;Megasphaera_elsdenii(NR_102980.1)	0	0	0	0	0	0	0	0	0	0	0	60	0	0	0	0
869	Bacteria;Firmicutes;Clostridia;Clostridiales;Ruminococcaceae;Clostridium_IV;Clostridium_leptum(AJ305238)	0	0	0	8	0	0	0	0	0	0	12	0	7	15	0	0
870	Bacteria;Firmicutes;Clostridia;Clostridiales;Lachnospiraceae;NA;NA	0	0	11	16	0	0	0	0	0	0	0	0	0	0	0	40
871	Bacteria;Firmicutes;Clostridia;Clostridiales;Lachnospiraceae;Clostridium_XlVa;NA	0	0	2	0	0	2	3	0	0	14	1	0	0	14	0	0
872	Bacteria;Bacteroidetes;Bacteroidia;Bacteroidales;Porphyromonadaceae;Butyricimonas;Butyricimonas_paravirosa(AB916502)	0	0	0	0	0	0	0	0	0	0	0	0	0	60	0	0
875	Bacteria;Firmicutes;Bacilli;Bacillales;Bacillales_Incertae_Sedis_XI;Gemella;NA	0	0	0	0	0	0	43	0	0	0	0	4	0	0	0	0
876	Bacteria;Bacteroidetes;Bacteroidia;Bacteroidales;Bacteroidaceae;Bacteroides;Bacteroides_plebeius(AB200217)	0	0	0	0	0	59	0	0	0	0	0	0	0	0	0	0
877	Bacteria;Firmicutes;Clostridia;Clostridiales;Lachnospiraceae;NA;NA	0	0	0	0	0	0	0	0	0	0	0	59	0	0	0	0
878	Bacteria;Firmicutes;Clostridia;Clostridiales;Ruminococcaceae;Intestinimonas;Intestinimonas_butyriciproducens(KC311367)	0	0	0	0	0	0	0	0	0	0	0	0	31	0	0	49
879	Bacteria;Firmicutes;Erysipelotrichia;Erysipelotrichales;Erysipelotrichaceae;Erysipelotrichaceae_incertae_sedis;Eubacterium_dolichum(L34682)	0	0	0	0	24	0	0	0	0	0	7	0	6	0	0	0
880	Bacteria;Firmicutes;Clostridia;Clostridiales;NA;NA;NA	0	0	0	0	0	0	0	0	0	0	0	0	0	0	0	55
881	Bacteria;Firmicutes;Clostridia;Clostridiales;Lachnospiraceae;NA;NA	0	0	0	0	0	0	0	0	0	0	0	0	0	11	33	0
882	Bacteria;Firmicutes;Clostridia;Clostridiales;Lachnospiraceae;Ruminococcus2;NA	0	0	0	0	0	0	0	0	0	0	0	0	0	0	0	30
883	Bacteria;NA;NA;NA;NA;NA;NA	0	23	68	0	0	0	0	0	0	0	0	0	0	0	0	0
884	Bacteria;Firmicutes;Clostridia;Clostridiales;Lachnospiraceae;Lachnospiracea_incertae_sedis;Eubacterium_ventriosum(L34421)	0	0	0	0	0	0	0	0	0	0	0	0	0	57	0	0
885	Bacteria;Firmicutes;Clostridia;Clostridiales;Ruminococcaceae;Butyricicoccus;Intestinibacillus_massiliensis(NR_147371.1)	0	0	0	0	37	0	0	0	0	0	0	0	0	0	0	0
886	Bacteria;Bacteroidetes;Bacteroidia;Bacteroidales;Porphyromonadaceae;Parabacteroides;Parabacteroides_goldsteinii(AY974070)	0	0	0	0	0	0	0	0	0	41	0	0	0	0	0	0
887	Bacteria;Firmicutes;Clostridia;Clostridiales;Lachnospiraceae;Clostridium_XlVa;NA	0	0	0	0	0	0	0	0	0	0	0	44	0	0	0	0
888	Bacteria;Firmicutes;Clostridia;Clostridiales;Ruminococcaceae;NA;NA	0	0	0	0	0	0	0	0	0	0	0	0	0	0	0	35
889	Bacteria;Actinobacteria;Actinobacteria;Coriobacteriales;Coriobacteriaceae;Paraeggerthella;Paraeggerthella_hongkongensis(AY288517)	0	0	0	0	0	0	0	0	0	0	0	0	0	0	0	28
890	Bacteria;Firmicutes;Clostridia;Clostridiales;NA;NA;NA	0	0	0	0	0	45	0	0	0	0	0	0	0	0	0	0
891	Bacteria;Firmicutes;Negativicutes;Selenomonadales;Acidaminococcaceae;Phascolarctobacterium;Phascolarctobacterium_faecium(X72865)	0	0	0	0	0	30	0	0	0	0	0	0	0	0	0	0
892	Bacteria;Firmicutes;Clostridia;Clostridiales;Ruminococcaceae;NA;NA	0	0	0	0	0	0	0	0	0	0	0	0	28	0	0	0
893	Bacteria;Firmicutes;Clostridia;Clostridiales;Lachnospiraceae;Clostridium_XlVa;Clostridium_glycyrrhizinilyticum(AB233029)	0	29	0	0	0	0	0	0	0	0	0	0	0	0	0	0
894	Bacteria;Firmicutes;Clostridia;NA;NA;NA;NA	0	0	0	0	0	27	0	0	0	0	0	0	0	0	0	0
895	Bacteria;Bacteroidetes;Bacteroidia;Bacteroidales;Bacteroidaceae;Bacteroides;NA	0	0	0	0	0	0	0	0	0	0	0	0	55	0	0	0
896	Bacteria;Firmicutes;Clostridia;Clostridiales;Lachnospiraceae;NA;NA	0	0	0	0	0	0	0	0	0	0	0	0	0	53	0	0
897	Bacteria;Firmicutes;Clostridia;Clostridiales;Peptostreptococcaceae;Romboutsia;Romboutsia_timonensis(NR_144740.1)	0	2	8	7	1	0	0	0	0	14	0	0	2	2	0	0
898	Bacteria;Firmicutes;Clostridia;Clostridiales;Ruminococcaceae;NA;NA	0	0	57	0	0	0	0	0	0	0	0	0	0	0	0	0
899	Bacteria;Firmicutes;Clostridia;Clostridiales;Lachnospiraceae;Dorea;Dorea_formicigenerans(L34619)	0	0	0	0	0	0	29	0	0	0	0	0	0	0	0	0
900	Bacteria;Firmicutes;Clostridia;Clostridiales;Ruminococcaceae;Clostridium_IV;Neglecta_timonensis(NR_144736.1)	0	8	0	0	0	0	0	0	0	0	0	0	6	0	0	25
901	Bacteria;Firmicutes;Bacilli;Lactobacillales;Streptococcaceae;Streptococcus;Streptococcus_mutans(AY188348)	0	8	0	0	0	0	0	0	0	0	0	0	0	0	0	0
902	Bacteria;Firmicutes;Clostridia;Clostridiales;Lachnospiraceae;Lachnospiracea_incertae_sedis;Eubacterium_hallii(L34621)	0	0	0	0	0	16	0	0	0	0	0	0	0	0	0	0
903	Bacteria;Firmicutes;Clostridia;Clostridiales;Lachnospiraceae;Clostridium_XlVa;NA	0	0	0	0	0	0	0	0	0	0	0	0	0	0	24	0
904	Bacteria;Firmicutes;Clostridia;Clostridiales;NA;NA;NA	0	0	0	0	0	0	0	0	0	0	0	0	0	0	0	14
905	Bacteria;NA;NA;NA;NA;NA;NA	0	0	0	0	0	38	0	0	0	0	0	0	0	0	0	0
906	Bacteria;Firmicutes;Clostridia;Clostridiales;Lachnospiraceae;Blautia;NA	0	0	0	0	0	0	0	0	0	0	0	0	0	0	0	64
908	Bacteria;Firmicutes;Erysipelotrichia;Erysipelotrichales;Erysipelotrichaceae;Erysipelotrichaceae_incertae_sedis;Dielma_fastidiosa(NR_125593.1)	0	7	0	0	20	0	23	0	0	0	0	0	0	0	0	0
911	Bacteria;Firmicutes;Negativicutes;Selenomonadales;Acidaminococcaceae;Phascolarctobacterium;Phascolarctobacterium_faecium(X72865)	0	0	0	0	53	0	0	0	0	0	0	0	0	0	0	0
912	Bacteria;Firmicutes;Clostridia;Clostridiales;Peptococcaceae_1;Peptococcus;Peptococcus_niger(X55797)	0	0	0	0	31	0	0	0	0	0	0	0	0	0	0	0
913	Bacteria;Firmicutes;Clostridia;Clostridiales;NA;NA;NA	0	0	0	0	0	10	0	0	0	0	0	32	0	0	0	0
914	Bacteria;Firmicutes;Clostridia;Clostridiales;Lachnospiraceae;Blautia;Blautia_faecis(HM626178)	0	0	0	0	0	0	0	106	0	0	0	0	0	0	0	0
915	Bacteria;Firmicutes;Clostridia;Clostridiales;Lachnospiraceae;Blautia;Blautia_faecis(HM626178)	0	0	0	0	0	0	0	106	0	0	0	0	0	0	0	0
916	Bacteria;Firmicutes;Clostridia;Clostridiales;Ruminococcaceae;Intestinimonas;NA	0	0	0	0	0	0	0	0	0	10	0	0	0	0	0	0
917	Bacteria;Firmicutes;Clostridia;Clostridiales;Lachnospiraceae;Clostridium_XlVa;Lachnoclostridium_pacaense(NR_147396.1)	52	0	0	0	0	0	0	0	0	0	0	0	0	0	0	0
919	Bacteria;Firmicutes;Clostridia;Clostridiales;Ruminococcaceae;Faecalibacterium;Faecalibacterium_prausnitzii(AJ413954)	0	69	0	0	0	0	0	0	0	0	0	0	0	0	0	0
920	Bacteria;Firmicutes;Clostridia;Clostridiales;Lachnospiraceae;Ruminococcus2;NA	0	0	0	4	0	0	0	0	0	0	6	0	0	0	0	44
921	Bacteria;Firmicutes;Clostridia;Clostridiales;Ruminococcaceae;Sporobacter;Sporobacter_termitidis(Z49863)	0	14	0	0	9	0	0	0	0	0	8	0	4	0	0	0
922	Bacteria;Firmicutes;Clostridia;Clostridiales;Lachnospiraceae;Clostridium_XlVa;Clostridium_lavalense(EF564277)	0	0	0	0	33	0	0	0	0	0	0	0	0	0	0	0
923	Bacteria;Firmicutes;Clostridia;Clostridiales;NA;NA;NA	0	0	0	0	0	0	0	103	0	0	0	0	0	0	0	0
924	Bacteria;Firmicutes;Clostridia;Clostridiales;Ruminococcaceae;NA;NA	0	9	0	0	0	17	0	0	0	0	0	0	0	0	0	0
925	Bacteria;Firmicutes;Clostridia;Clostridiales;NA;NA;NA	0	5	0	0	0	9	0	0	0	0	0	0	0	0	0	0
926	Bacteria;Firmicutes;Clostridia;Clostridiales;Lachnospiraceae;Clostridium_XlVa;NA	0	10	0	0	0	13	0	0	0	0	0	0	0	0	0	0
927	Bacteria;Firmicutes;Erysipelotrichia;Erysipelotrichales;Erysipelotrichaceae;Erysipelotrichaceae_incertae_sedis;Clostridium_innocuum(NR_029164.1)	0	0	0	0	0	0	0	0	0	0	2	0	0	0	0	1
928	Bacteria;Firmicutes;Clostridia;Clostridiales;Lachnospiraceae;Clostridium_XlVb;Clostridium_lactatifermentans(AY033434)	0	0	0	0	0	0	19	0	14	10	0	0	0	0	0	0
929	Bacteria;Firmicutes;Clostridia;Clostridiales;Lachnospiraceae;Clostridium_XlVa;NA	0	0	0	0	0	0	0	0	0	0	0	0	50	0	0	0
930	Bacteria;NA;NA;NA;NA;NA;NA	0	0	0	0	0	0	0	0	0	0	2	0	0	0	0	0
931	Bacteria;Firmicutes;Clostridia;Clostridiales;Lachnospiraceae;Blautia;Blautia_luti(AJ133124)	0	0	0	28	0	0	20	0	0	0	0	0	0	0	0	0
934	Bacteria;Firmicutes;Clostridia;Clostridiales;NA;NA;NA	0	0	0	0	0	15	0	0	0	0	0	0	0	0	0	0
935	Bacteria;Bacteroidetes;Bacteroidia;Bacteroidales;Porphyromonadaceae;Butyricimonas;Butyricimonas_paravirosa(AB916502)	0	0	0	0	0	0	67	0	0	0	0	0	0	0	0	0
936	Bacteria;Firmicutes;Clostridia;Clostridiales;Eubacteriaceae;Anaerofustis;Anaerofustis_stercorihominis(AJ518871)	0	0	0	0	0	0	0	0	0	0	0	0	0	0	0	21
937	Bacteria;Firmicutes;Clostridia;Clostridiales;Clostridiaceae_1;Clostridium_sensu_stricto;Clostridium_butyricum(AJ458420)	0	0	0	0	0	0	0	0	0	0	0	0	0	0	0	16
938	Bacteria;Firmicutes;Bacilli;Lactobacillales;Streptococcaceae;Lactococcus;NA	0	0	0	0	3	0	6	0	0	0	0	5	0	3	0	0
939	Bacteria;Firmicutes;Clostridia;Clostridiales;Lachnospiraceae;Clostridium_XlVb;Clostridium_lactatifermentans(AY033434)	0	17	0	6	0	0	0	0	0	0	2	0	0	0	7	0
940	Bacteria;Firmicutes;Clostridia;Clostridiales;Clostridiales_Incertae_Sedis_XIII;Anaerovorax;Ihubacter_massiliensis(NR_144749.1)	0	0	25	0	0	17	0	0	0	0	0	0	0	0	0	0
943	Bacteria;Firmicutes;Clostridia;Clostridiales;Lachnospiraceae;Clostridium_XlVa;Lachnoclostridium_pacaense(NR_147396.1)	0	0	0	18	0	0	0	0	0	0	0	8	7	0	0	0
944	Bacteria;Firmicutes;Clostridia;Clostridiales;NA;NA;NA	0	0	0	3	3	0	0	23	0	0	0	0	0	0	7	0
945	Bacteria;Firmicutes;Clostridia;Clostridiales;Peptoniphilaceae;Anaerosphaera;Fenollaria_massiliensis(NR_133038.1)	0	0	0	0	0	0	0	46	0	0	14	0	0	2	0	0
946	Bacteria;Firmicutes;Clostridia;Clostridiales;Lachnospiraceae;Clostridium_XlVb;Clostridium_lactatifermentans(AY033434)	0	0	0	0	0	20	0	0	0	0	0	0	0	0	0	0
947	Bacteria;Bacteroidetes;Bacteroidia;Bacteroidales;Prevotellaceae;Prevotella;Prevotella_copri(AB064923)	0	0	0	0	0	26	0	0	0	0	0	0	0	0	0	0
948	Bacteria;Firmicutes;Clostridia;Clostridiales;Lachnospiraceae;Ruminococcus2;NA	9	0	0	0	0	0	0	0	0	0	0	0	12	0	0	0
951	Bacteria;Firmicutes;Clostridia;Clostridiales;Lachnospiraceae;NA;NA	0	0	0	0	0	0	0	0	26	0	0	0	0	27	0	0
952	Bacteria;Proteobacteria;Deltaproteobacteria;Desulfovibrionales;Desulfovibrionaceae;Bilophila;Mailhella_massiliensis(NR_147405.1)	0	0	0	0	0	0	0	0	0	0	0	0	31	0	0	0
953	Bacteria;Firmicutes;Clostridia;Clostridiales;Lachnospiraceae;Clostridium_XlVa;NA	0	0	4	0	0	0	0	8	0	0	3	0	0	21	0	0
954	Bacteria;Firmicutes;Clostridia;Clostridiales;NA;NA;NA	0	0	0	0	0	25	0	0	0	0	0	0	0	0	0	0
955	Bacteria;Bacteroidetes;Bacteroidia;Bacteroidales;Bacteroidaceae;Bacteroides;Bacteroides_caccae(X83951)	0	0	0	0	0	0	89	0	0	0	0	0	0	0	0	0
957	Bacteria;Proteobacteria;Deltaproteobacteria;Desulfovibrionales;Desulfovibrionaceae;Bilophila;Mailhella_massiliensis(NR_147405.1)	0	0	0	0	0	0	0	0	0	0	0	0	24	0	0	0
958	Bacteria;Firmicutes;Clostridia;Clostridiales;Lachnospiraceae;Pseudobutyrivibrio;NA	0	0	0	0	0	0	0	0	0	15	0	0	0	0	0	0
960	Bacteria;NA;NA;NA;NA;NA;NA	0	0	0	0	0	43	0	0	0	0	0	0	0	0	0	0
961	Bacteria;Bacteroidetes;Bacteroidia;Bacteroidales;Prevotellaceae;Prevotella;Prevotella_oris(L16474)	0	0	0	0	0	0	86	0	0	0	0	0	0	0	0	0
964	Bacteria;Bacteroidetes;Bacteroidia;Bacteroidales;Porphyromonadaceae;Butyricimonas;Butyricimonas_faecihominis(AB916501)	0	0	0	0	0	42	0	0	0	0	0	0	0	0	0	0
965	Bacteria;Firmicutes;Clostridia;Clostridiales;Lachnospiraceae;Clostridium_XlVb;Clostridium_lactatifermentans(AY033434)	0	0	0	0	0	0	4	0	0	0	6	0	0	34	0	0
966	Bacteria;Firmicutes;Clostridia;Clostridiales;Lachnospiraceae;NA;NA	0	0	0	0	0	0	0	0	56	0	0	0	0	0	0	0
967	Bacteria;Synergistetes;Synergistia;Synergistales;Synergistaceae;Cloacibacillus;Cloacibacillus_porcorum(JQ809697)	0	0	0	0	0	0	0	0	0	74	0	0	0	0	0	0
968	Bacteria;Firmicutes;Clostridia;Clostridiales;Lachnospiraceae;Clostridium_XlVa;NA	0	0	0	0	0	0	0	0	0	0	0	0	0	0	9	0
969	Bacteria;Firmicutes;Clostridia;Clostridiales;Clostridiales_Incertae_Sedis_XIII;Anaerovorax;Ihubacter_massiliensis(NR_144749.1)	0	7	0	0	0	0	0	0	0	23	0	0	0	0	0	0
970	Bacteria;Firmicutes;Clostridia;Clostridiales;Ruminococcaceae;Faecalibacterium;Faecalibacterium_prausnitzii(AJ413954)	0	3	0	0	0	16	0	0	0	0	0	0	0	0	0	0
971	Bacteria;Firmicutes;Clostridia;Clostridiales;Ruminococcaceae;Sporobacter;Sporobacter_termitidis(Z49863)	0	3	0	0	0	0	0	0	0	0	0	0	13	0	0	0
973	Bacteria;Firmicutes;Bacilli;Lactobacillales;Streptococcaceae;Streptococcus;NA	0	0	2	0	2	0	0	0	0	14	0	1	7	1	0	0
975	Bacteria;Firmicutes;Clostridia;Clostridiales;Lachnospiraceae;Roseburia;Roseburia_faecis(AY305310)	0	0	0	0	0	19	0	0	0	0	0	0	0	0	0	0
978	Bacteria;Firmicutes;Negativicutes;Selenomonadales;Veillonellaceae;Megasphaera;NA	0	0	0	0	0	0	0	0	0	0	0	41	0	0	0	0
979	Bacteria;Firmicutes;Clostridia;Clostridiales;Lachnospiraceae;NA;NA	0	0	24	0	0	0	0	0	0	0	0	0	0	0	0	0
980	Bacteria;Firmicutes;Clostridia;Clostridiales;Lachnospiraceae;Clostridium_XlVa;NA	0	0	0	19	0	0	0	0	0	0	0	0	0	0	0	0
981	Bacteria;Firmicutes;Clostridia;Clostridiales;Lachnospiraceae;Blautia;Blautia_caecimuris(NR_144607.1)	0	0	0	0	0	0	0	0	0	0	0	0	0	0	12	0
982	Bacteria;Lentisphaerae;Lentisphaeria;Victivallales;Victivallaceae;Victivallis;Victivallis_vadensis(AY049713)	0	0	0	0	0	14	0	0	0	0	0	0	0	0	0	0
984	Bacteria;Firmicutes;Clostridia;Clostridiales;Lachnospiraceae;Roseburia;Roseburia_intestinalis(AJ312385)	0	0	0	0	0	0	81	0	0	0	0	0	0	0	0	0
985	Bacteria;Firmicutes;Erysipelotrichia;Erysipelotrichales;Erysipelotrichaceae;Coprobacillus;Beduini_massiliensis(NR_144718.1)	0	0	0	0	0	0	0	0	0	0	0	40	0	0	0	0
986	Bacteria;Firmicutes;Bacilli;Lactobacillales;Enterococcaceae;Enterococcus;NA	0	1	0	0	0	0	0	0	0	0	0	0	0	0	0	30
987	Bacteria;Firmicutes;Clostridia;Clostridiales;Lachnospiraceae;NA;NA	0	26	0	0	0	7	0	0	0	0	0	0	0	0	0	0
988	Bacteria;Firmicutes;Clostridia;Clostridiales;Ruminococcaceae;NA;NA	0	13	0	0	0	13	0	0	0	0	0	0	0	0	0	0
989	Bacteria;Firmicutes;Clostridia;Clostridiales;Clostridiales_Incertae_Sedis_XIII;Anaerovorax;NA	0	0	41	0	0	0	0	0	0	0	8	0	0	0	0	0
990	Bacteria;Firmicutes;Clostridia;Clostridiales;Lachnospiraceae;Clostridium_XlVa;NA	0	0	0	0	0	0	0	0	0	0	0	0	0	0	0	26
991	Bacteria;Firmicutes;Clostridia;Clostridiales;Eubacteriaceae;Pseudoramibacter;Pseudoramibacter_alactolyticus(AB036759)	0	0	0	0	0	0	20	0	7	0	0	0	0	0	0	0
992	Bacteria;Firmicutes;Clostridia;Clostridiales;Lachnospiraceae;Clostridium_XlVa;NA	0	15	4	0	0	0	0	0	0	0	0	0	9	0	0	0
993	Bacteria;Firmicutes;Clostridia;Clostridiales;Lachnospiraceae;NA;NA	0	0	28	0	0	0	0	0	0	0	0	0	0	0	0	0
994	Bacteria;Firmicutes;Clostridia;Clostridiales;Clostridiales_Incertae_Sedis_XIII;Anaerovorax;Ihubacter_massiliensis(NR_144749.1)	0	0	26	0	0	0	0	0	0	0	0	0	0	0	0	0
995	Bacteria;Firmicutes;Clostridia;Clostridiales;Ruminococcaceae;Gemmiger;Gemmiger_formicilis(GU562446)	0	0	15	0	0	0	0	0	0	0	0	0	0	0	0	0
996	Bacteria;Firmicutes;Negativicutes;Selenomonadales;Veillonellaceae;Veillonella;NA	0	0	0	0	0	0	0	0	79	0	0	0	0	0	0	0
997	Bacteria;Firmicutes;Erysipelotrichia;Erysipelotrichales;Erysipelotrichaceae;Erysipelotrichaceae_incertae_sedis;Eubacterium_dolichum(L34682)	0	0	0	0	0	0	0	0	0	0	0	39	0	0	0	0
998	Bacteria;Actinobacteria;Actinobacteria;Actinomycetales;Actinomycetaceae;Actinomyces;Actinomyces_graevenitzii(AJ540309)	2	17	7	0	0	0	0	0	7	0	0	0	0	0	0	0
999	Bacteria;Firmicutes;Clostridia;Clostridiales;Ruminococcaceae;Ruminococcus;NA	0	0	0	0	28	0	0	0	0	0	0	0	0	0	0	0
1002	Bacteria;Candidatus_Saccharibacteria;Unclassified;Unclassified;Unclassified;Saccharibacteria_genera_incertae_sedis;TM7_phylum(AF385520)	0	0	0	2	6	1	0	0	0	3	2	0	4	6	0	9
1003	Bacteria;Firmicutes;Clostridia;Clostridiales;Lachnospiraceae;NA;NA	0	0	22	0	0	7	0	0	0	0	0	0	0	0	0	0
1005	Bacteria;Firmicutes;Clostridia;Clostridiales;Ruminococcaceae;NA;NA	0	0	0	0	11	0	0	0	0	0	0	8	0	19	0	0
1008	Bacteria;Firmicutes;Clostridia;Clostridiales;Ruminococcaceae;NA;NA	0	7	13	0	0	0	0	0	0	0	0	0	0	0	0	0
1010	Bacteria;Firmicutes;Clostridia;Clostridiales;Ruminococcaceae;Clostridium_IV;Clostridium_methylpentosum(Y18181)	0	4	0	0	0	0	0	0	0	0	6	0	4	0	2	0
1011	Bacteria;Firmicutes;Clostridia;Clostridiales;Lachnospiraceae;Lachnospiracea_incertae_sedis;Eubacterium_xylanophilum(L34628)	0	2	0	0	0	6	0	0	0	0	0	0	0	0	0	0
1012	Bacteria;Firmicutes;Clostridia;Clostridiales;Lachnospiraceae;NA;NA	0	0	0	0	0	6	0	0	0	0	0	0	0	0	0	0
1013	Bacteria;Verrucomicrobia;Opitutae;Puniceicoccales;Puniceicoccaceae;Cerasicoccus;NA	0	0	0	0	0	13	0	0	0	0	0	0	0	0	0	0
1015	Bacteria;Firmicutes;Clostridia;Clostridiales;Clostridiales_Incertae_Sedis_XIII;Anaerovorax;Ihubacter_massiliensis(NR_144749.1)	0	0	0	0	0	19	0	0	0	0	0	0	0	0	0	0
1016	Bacteria;Bacteroidetes;Bacteroidia;Bacteroidales;Prevotellaceae;Prevotella;Prevotella_nigrescens(X73963)	0	0	0	0	0	0	23	0	51	0	0	0	0	0	0	0
1017	Bacteria;Bacteroidetes;Bacteroidia;Bacteroidales;Prevotellaceae;Prevotella;Prevotella_oris(L16474)	0	0	0	0	0	0	0	0	74	0	0	0	0	0	0	0
1018	Bacteria;Synergistetes;Synergistia;Synergistales;Synergistaceae;Cloacibacillus;Cloacibacillus_porcorum(JQ809697)	0	0	0	0	0	0	0	0	0	50	0	0	0	0	0	0
1020	Bacteria;Firmicutes;Clostridia;Clostridiales;Lachnospiraceae;Lactonifactor;Lactonifactor_longoviformis(DQ100449)	0	0	0	4	17	0	0	0	0	0	0	0	0	0	0	11
1022	Bacteria;Firmicutes;Clostridia;Clostridiales;Lachnospiraceae;Clostridium_XlVa;NA	0	0	0	0	0	0	0	0	0	0	0	0	0	0	8	0
1023	Bacteria;Firmicutes;Clostridia;Clostridiales;Lachnospiraceae;Clostridium_XlVa;NA	0	0	0	4	0	0	0	0	0	0	0	0	15	0	0	30
1025	Bacteria;Bacteroidetes;Bacteroidia;Bacteroidales;Porphyromonadaceae;Butyricimonas;Butyricimonas_paravirosa(AB916502)	0	0	0	0	0	0	43	0	0	0	0	0	0	0	0	0
1027	Bacteria;Bacteroidetes;Bacteroidia;Bacteroidales;Prevotellaceae;Prevotella;Prevotella_copri(AB064923)	0	0	0	0	0	0	0	0	0	0	0	0	36	0	0	0
1028	Bacteria;Firmicutes;Clostridia;Clostridiales;NA;NA;NA	0	0	0	0	0	0	0	0	0	0	0	0	0	0	0	32
1029	Bacteria;Firmicutes;Clostridia;Clostridiales;Ruminococcaceae;Clostridium_IV;NA	0	28	0	0	0	0	0	0	0	0	0	0	0	0	0	0
1030	Bacteria;Firmicutes;Bacilli;Lactobacillales;Lactobacillaceae;Lactobacillus;NA	0	0	0	12	0	0	0	0	0	0	0	21	0	0	0	0
1031	Bacteria;NA;NA;NA;NA;NA;NA	0	0	0	0	0	0	0	0	19	0	0	0	3	2	0	0
1032	Bacteria;Firmicutes;Erysipelotrichia;Erysipelotrichales;Erysipelotrichaceae;Erysipelotrichaceae_incertae_sedis;Eubacterium_dolichum(L34682)	0	0	0	0	6	0	0	0	0	0	0	0	0	0	0	13
1034	Bacteria;Firmicutes;Clostridia;Clostridiales;Lachnospiraceae;Lachnospiracea_incertae_sedis;Frisingicoccus_caecimuris(NR_144612.1)	0	0	0	0	0	7	0	0	0	0	0	0	0	0	0	0
1035	Bacteria;Actinobacteria;Actinobacteria;Coriobacteriales;Coriobacteriaceae;NA;NA	0	0	0	0	0	29	0	0	0	0	0	0	0	0	0	0
1038	Bacteria;Firmicutes;Clostridia;Clostridiales;Ruminococcaceae;Anaerotruncus;Anaerotruncus_rubiinfantis(NR_147398.1)	0	0	0	0	10	0	0	11	0	0	8	0	3	0	0	0
1039	Bacteria;Firmicutes;NA;NA;NA;NA;NA	0	0	0	3	0	0	0	0	0	0	0	0	0	0	0	0
1040	Bacteria;Firmicutes;Clostridia;Clostridiales;Ruminococcaceae;Sporobacter;Sporobacter_termitidis(Z49863)	0	0	0	0	11	0	0	0	0	0	0	0	0	0	0	0
1042	Bacteria;Synergistetes;Synergistia;Synergistales;Synergistaceae;Cloacibacillus;Cloacibacillus_porcorum(JQ809697)	0	0	0	0	0	0	0	0	0	55	0	0	0	0	0	0
1043	Bacteria;Firmicutes;Negativicutes;Selenomonadales;Veillonellaceae;Megasphaera;Caecibacter_massiliensis(NR_147376.1)	0	0	0	0	0	0	0	0	0	0	0	34	0	0	0	0
1044	Bacteria;Firmicutes;Clostridia;Clostridiales;Lachnospiraceae;Anaerostipes;NA	0	0	0	0	0	0	0	0	0	0	0	0	0	34	0	0
1045	Bacteria;Firmicutes;Clostridia;Clostridiales;Lachnospiraceae;Ruminococcus2;NA	0	0	14	0	0	0	0	0	0	0	0	0	0	0	0	0
1046	Bacteria;Firmicutes;Clostridia;Clostridiales;Ruminococcaceae;Anaerotruncus;Phocea_massiliensis(NR_144748.1)	0	0	0	0	0	0	6	0	0	0	11	0	2	0	0	0
1047	Bacteria;Firmicutes;Clostridia;Clostridiales;Ruminococcaceae;NA;NA	0	0	13	0	0	0	0	0	0	0	0	0	0	0	0	0
1048	Bacteria;Bacteroidetes;Bacteroidia;Bacteroidales;Prevotellaceae;Paraprevotella;Paraprevotella_clara(AB331896)	0	0	0	0	0	0	15	0	0	0	0	0	0	19	0	0
1049	Bacteria;Firmicutes;Clostridia;Clostridiales;Lachnospiraceae;Anaerostipes;Anaerostipes_caccae(AJ270487)	0	0	0	0	0	0	0	0	0	0	0	18	0	0	0	0
1050	Bacteria;Firmicutes;Clostridia;Clostridiales;Clostridiaceae_1;NA;NA	0	11	0	0	0	0	0	0	0	0	0	0	0	0	0	0
1051	Bacteria;Actinobacteria;Actinobacteria;Actinomycetales;Actinomycetaceae;Actinomyces;NA	0	0	0	0	0	0	0	0	6	0	0	0	0	16	0	0
1052	Bacteria;Firmicutes;Clostridia;Clostridiales;Ruminococcaceae;Pseudoflavonifractor;Pseudoflavonifractor_capillosus(AY136666)	0	0	0	0	0	8	0	0	0	0	0	0	0	0	6	0
1055	Bacteria;Firmicutes;Clostridia;Clostridiales;Ruminococcaceae;Sporobacter;Sporobacter_termitidis(Z49863)	0	0	0	2	0	1	0	0	0	0	0	0	16	0	0	0
1056	Bacteria;Firmicutes;Erysipelotrichia;Erysipelotrichales;Erysipelotrichaceae;Erysipelotrichaceae_incertae_sedis;Clostridium_innocuum(NR_029164.1)	0	0	0	0	0	0	0	0	0	0	0	17	0	0	0	0
1057	Bacteria;Firmicutes;Clostridia;Clostridiales;Lachnospiraceae;Blautia;NA	0	0	0	0	0	33	0	0	0	0	0	0	0	0	0	0
1058	Bacteria;Bacteroidetes;Bacteroidia;Bacteroidales;Porphyromonadaceae;Butyricimonas;NA	0	0	0	0	0	0	66	0	0	0	0	0	0	0	0	0
1059	Bacteria;Firmicutes;Clostridia;Clostridiales;Ruminococcaceae;NA;NA	0	7	0	0	0	0	0	0	0	0	0	0	16	0	0	0
1060	Bacteria;Bacteroidetes;Bacteroidia;Bacteroidales;Porphyromonadaceae;Parabacteroides;Parabacteroides_goldsteinii(AY974070)	0	0	0	0	0	15	0	10	0	0	0	0	0	0	0	0
1062	Bacteria;Firmicutes;Clostridia;Clostridiales;Lachnospiraceae;Clostridium_XlVa;Clostridium_bolteae(AJ508452)	0	0	0	0	0	0	0	0	65	0	0	0	0	0	0	0
1064	Bacteria;Firmicutes;Clostridia;Clostridiales;Lachnospiraceae;NA;NA	0	0	0	0	0	0	0	0	0	0	0	0	0	32	0	0
1065	Bacteria;Firmicutes;Clostridia;Clostridiales;Lachnospiraceae;Clostridium_XlVa;Clostridium_lavalense(EF564277)	0	0	0	0	0	0	0	0	0	0	0	0	0	0	0	65
1066	Bacteria;Firmicutes;Bacilli;Lactobacillales;Streptococcaceae;Streptococcus;NA	32	0	0	0	0	0	0	0	0	0	0	0	0	0	0	0
1067	Bacteria;Proteobacteria;Alphaproteobacteria;Rhodospirillales;Rhodospirillaceae;NA;NA	0	2	0	0	0	0	0	0	0	0	0	0	0	0	0	0
1068	Bacteria;Firmicutes;Clostridia;Clostridiales;Lachnospiraceae;NA;NA	0	0	0	0	0	0	0	0	64	0	0	0	0	0	0	0
1069	Bacteria;Firmicutes;Clostridia;Clostridiales;Ruminococcaceae;NA;NA	0	0	0	0	0	0	0	0	0	0	0	0	0	0	0	16
1070	Bacteria;Firmicutes;Clostridia;Clostridiales;Ruminococcaceae;Oscillibacter;Oscillibacter_sp.(JF750939)	0	0	0	0	0	0	0	0	0	0	0	0	0	0	0	4
1071	Bacteria;Firmicutes;Clostridia;Clostridiales;Lachnospiraceae;Clostridium_XlVb;NA	3	0	0	0	24	0	0	0	0	0	0	0	0	0	0	0
1072	Bacteria;Firmicutes;Clostridia;Clostridiales;Ruminococcaceae;Clostridium_IV;Caproiciproducens_galactitolivorans(NR_145929.1)	0	0	0	0	0	0	0	0	0	0	31	0	0	0	0	0
1073	Bacteria;Firmicutes;Clostridia;Clostridiales;Lachnospiraceae;NA;NA	0	0	0	0	0	0	0	0	0	0	8	0	0	0	0	0
1074	Bacteria;Firmicutes;Clostridia;Clostridiales;Ruminococcaceae;NA;NA	0	0	0	0	0	0	0	0	0	0	0	31	0	0	0	0
1075	Bacteria;Bacteroidetes;Bacteroidia;Bacteroidales;Bacteroidaceae;Bacteroides;Bacteroides_plebeius(AB200217)	0	0	0	0	0	31	0	0	0	0	0	0	0	0	0	0
1077	Bacteria;Firmicutes;Clostridia;Clostridiales;Peptoniphilaceae;Peptoniphilus;NA	0	0	0	0	0	0	0	0	4	0	0	0	0	0	0	0
1078	Bacteria;Firmicutes;Clostridia;Clostridiales;Ruminococcaceae;NA;NA	0	0	32	0	0	0	0	0	0	0	0	0	0	0	0	0
1079	Bacteria;Firmicutes;Clostridia;Clostridiales;Ruminococcaceae;Flavonifractor;Pseudoflavonifractor_phocaeensis(NR_147370.1)	0	0	0	0	0	3	0	0	0	0	0	0	0	0	0	0
1080	Bacteria;Firmicutes;Clostridia;Clostridiales;Lachnospiraceae;Ruminococcus2;NA	0	0	11	0	0	0	0	0	0	0	0	0	0	0	0	0
1081	Bacteria;Firmicutes;Clostridia;Clostridiales;Ruminococcaceae;Clostridium_IV;Acutalibacter_muris(NR_144605.1)	0	0	9	0	0	0	0	0	0	0	0	0	15	0	0	0
1083	Bacteria;Firmicutes;Clostridia;Clostridiales;Ruminococcaceae;Pseudoflavonifractor;Pseudoflavonifractor_capillosus(AY136666)	0	0	0	0	0	0	0	0	0	0	4	0	0	12	0	0
1085	Bacteria;Firmicutes;Erysipelotrichia;Erysipelotrichales;Erysipelotrichaceae;Clostridium_XVIII;Clostridium_ramosum(X73440)	0	0	0	0	1	0	0	0	0	0	0	0	0	0	0	3
1086	Bacteria;Firmicutes;Clostridia;Clostridiales;Ruminococcaceae;Clostridium_IV;Acutalibacter_muris(NR_144605.1)	0	17	0	0	0	0	0	0	0	0	0	0	0	0	0	0
1087	Bacteria;Firmicutes;Clostridia;Clostridiales;Ruminococcaceae;NA;NA	0	16	0	0	0	0	0	0	0	0	0	0	0	0	0	0
1088	Bacteria;Firmicutes;Clostridia;Clostridiales;Lachnospiraceae;Clostridium_XlVb;NA	0	0	0	0	0	0	0	3	0	0	2	0	4	0	2	0
1089	Bacteria;Actinobacteria;Actinobacteria;Coriobacteriales;Coriobacteriaceae;Atopobium;Atopobium_rimae(AF292371)	0	0	0	0	0	0	21	0	0	0	0	0	0	0	0	0
1091	Bacteria;Firmicutes;NA;NA;NA;NA;NA	0	0	0	0	0	10	0	0	0	0	0	0	0	0	0	0
1092	Bacteria;Proteobacteria;Gammaproteobacteria;Alteromonadales;Shewanellaceae;Shewanella;NA	0	0	0	0	0	0	58	0	0	0	0	0	0	0	0	0
1093	Bacteria;Firmicutes;Clostridia;Clostridiales;Lachnospiraceae;Clostridium_XlVb;NA	0	0	0	0	0	0	0	0	0	0	0	29	0	0	0	0
1094	Bacteria;Firmicutes;Clostridia;Clostridiales;Lachnospiraceae;Clostridium_XlVb;NA	0	0	0	0	0	0	0	0	0	0	0	0	0	29	0	0
1097	Bacteria;Firmicutes;Clostridia;Clostridiales;NA;NA;NA	0	0	0	0	28	0	0	0	0	0	0	0	0	0	0	0
1098	Bacteria;Firmicutes;Erysipelotrichia;Erysipelotrichales;Erysipelotrichaceae;Erysipelotrichaceae_incertae_sedis;Longicatena_caecimuris(NR_144614.1)	0	0	0	2	0	0	0	0	0	3	0	0	0	0	0	0
1099	Bacteria;Firmicutes;Clostridia;Clostridiales;Lachnospiraceae;Clostridium_XlVa;NA	0	0	0	0	18	0	0	0	0	0	0	0	0	0	0	0
1100	Bacteria;Firmicutes;Clostridia;Clostridiales;Ruminococcaceae;Sporobacter;Sporobacter_termitidis(Z49863)	0	0	0	0	0	9	0	0	0	0	0	0	0	0	0	0
1101	Bacteria;Proteobacteria;Betaproteobacteria;Burkholderiales;Sutterellaceae;Parasutterella;Parasutterella_excrementihominis(AB370250)	0	0	0	0	0	0	0	56	0	0	0	0	0	0	0	0
1102	Bacteria;Actinobacteria;Actinobacteria;Actinomycetales;Actinomycetaceae;Actinomyces;NA	0	27	8	0	0	0	0	0	0	0	0	0	0	0	0	0
1104	Bacteria;Firmicutes;Clostridia;Clostridiales;Ruminococcaceae;Clostridium_IV;Negativibacillus_massiliensis(NR_147378.1)	0	0	0	0	0	0	0	0	0	0	4	0	7	0	0	10
1106	Bacteria;Firmicutes;Clostridia;Clostridiales;Ruminococcaceae;Clostridium_IV;Acutalibacter_muris(NR_144605.1)	0	0	12	0	0	20	0	0	0	0	0	0	0	0	0	0
1107	Bacteria;Firmicutes;Clostridia;Clostridiales;Ruminococcaceae;NA;NA	0	0	11	0	0	0	0	28	0	0	0	0	0	0	0	0
1108	Bacteria;Firmicutes;Clostridia;Clostridiales;Ruminococcaceae;Oscillibacter;Oscillibacter_sp.(JF750939)	0	0	0	0	0	0	0	0	0	0	0	0	10	0	0	0
1109	Bacteria;Actinobacteria;Actinobacteria;Bifidobacteriales;Bifidobacteriaceae;Bifidobacterium;NA	0	0	0	0	27	0	0	0	0	0	0	0	0	0	0	0
1110	Bacteria;Firmicutes;Clostridia;Clostridiales;Ruminococcaceae;Subdoligranulum;Subdoligranulum_variabile(AJ518869)	0	0	0	0	0	13	0	0	0	0	0	0	0	0	0	0
1111	Bacteria;Firmicutes;Clostridia;Clostridiales;Lachnospiraceae;NA;NA	0	0	0	0	0	7	0	0	0	0	0	0	0	0	0	0
1113	Bacteria;Firmicutes;Clostridia;Clostridiales;Ruminococcaceae;NA;NA	0	0	0	0	0	0	0	24	0	0	0	0	13	0	0	0
1114	Bacteria;Firmicutes;Erysipelotrichia;Erysipelotrichales;Erysipelotrichaceae;Coprobacillus;Coprobacillus_cateniformis(AB030219)	0	0	0	0	4	0	0	0	0	0	0	8	0	0	0	1
1116	Bacteria;Firmicutes;Clostridia;Clostridiales;Lachnospiraceae;Blautia;Blautia_hydrogenotrophica(X95624)	0	0	0	4	11	0	0	0	0	0	0	0	0	1	0	0
1117	Bacteria;Firmicutes;Clostridia;Clostridiales;Ruminococcaceae;Clostridium_IV;NA	0	0	10	0	0	11	0	0	0	0	0	0	0	0	0	0
1119	Bacteria;Firmicutes;Clostridia;Clostridiales;Peptostreptococcaceae;Romboutsia;Clostridium_sp.(KF443808)	0	0	0	0	0	0	0	32	0	0	0	0	0	0	0	0
1121	Bacteria;Actinobacteria;Actinobacteria;Coriobacteriales;Coriobacteriaceae;Collinsella;NA	0	10	0	0	0	3	0	0	0	0	0	0	0	0	0	0
1122	Bacteria;Firmicutes;Clostridia;Clostridiales;Ruminococcaceae;Clostridium_IV;NA	0	8	0	0	0	0	0	0	0	0	0	0	7	0	0	0
1123	Bacteria;Firmicutes;Clostridia;Clostridiales;Lachnospiraceae;NA;NA	0	0	0	0	0	0	0	39	0	0	0	0	0	0	0	0
1124	Bacteria;Firmicutes;Clostridia;Clostridiales;Lachnospiraceae;NA;NA	0	0	9	9	0	0	0	0	0	0	0	0	0	0	0	0
1125	Bacteria;Firmicutes;Clostridia;Clostridiales;NA;NA;NA	0	0	0	0	0	12	0	0	0	0	0	0	0	0	0	0
1126	Bacteria;Firmicutes;Clostridia;Clostridiales;Ruminococcaceae;Faecalibacterium;Faecalibacterium_prausnitzii(AJ413954)	0	0	0	0	0	0	0	18	0	0	0	0	10	0	0	0
1127	Bacteria;Firmicutes;Clostridia;Clostridiales;Lachnospiraceae;Clostridium_XlVa;NA	0	0	0	0	0	0	0	0	0	0	26	0	0	0	0	0
1129	Bacteria;Cyanobacteria/Chloroplast;Chloroplast;Unclassified;Chloroplast;Streptophyta;NA	17	0	0	0	0	0	0	0	0	0	0	0	0	0	0	0
1130	Bacteria;Firmicutes;Clostridia;Clostridiales;NA;NA;NA	0	15	0	0	0	0	0	0	0	0	0	0	0	0	0	0
1131	Bacteria;Firmicutes;Clostridia;Clostridiales;Lachnospiraceae;Blautia;NA	0	11	0	11	0	0	0	0	0	0	9	0	0	0	0	0
1132	Bacteria;Firmicutes;Clostridia;Clostridiales;Lachnospiraceae;Clostridium_XlVa;NA	0	10	0	0	0	0	0	6	0	0	0	0	0	0	0	0
1136	Bacteria;Firmicutes;Clostridia;Clostridiales;Eubacteriaceae;Eubacterium;Eubacterium_desmolans(L34618)	0	0	0	25	0	0	0	0	0	0	0	0	0	0	0	0
1137	Bacteria;Firmicutes;Clostridia;Clostridiales;Ruminococcaceae;Clostridium_IV;NA	0	0	0	2	5	0	0	0	0	0	0	0	0	16	0	0
1138	Bacteria;Firmicutes;Clostridia;Clostridiales;Lachnospiraceae;Clostridium_XlVa;NA	0	0	0	0	25	0	0	0	0	0	0	0	0	0	0	0
1139	Bacteria;Firmicutes;Clostridia;Clostridiales;Lachnospiraceae;Clostridium_XlVa;NA	0	0	0	0	5	0	0	0	0	0	0	0	0	0	0	0
1140	Bacteria;Firmicutes;Clostridia;Clostridiales;Ruminococcaceae;NA;NA	0	0	0	0	0	12	0	0	0	6	0	0	0	0	0	0
1141	Bacteria;Firmicutes;Clostridia;Clostridiales;Ruminococcaceae;NA;NA	0	0	0	0	0	0	0	51	0	0	0	0	0	0	0	0
1144	Bacteria;Proteobacteria;Betaproteobacteria;Burkholderiales;Oxalobacteraceae;NA;NA	0	0	0	0	0	0	0	0	0	0	0	25	0	0	0	0
1145	Bacteria;Firmicutes;Clostridia;Clostridiales;Clostridiales_Incertae_Sedis_XIII;Anaerovorax;Ihubacter_massiliensis(NR_144749.1)	0	0	10	0	0	0	0	0	0	0	0	0	0	0	0	0
1147	Bacteria;Bacteroidetes;Bacteroidia;Bacteroidales;Rikenellaceae;Alistipes;Alistipes_finegoldii(AY643083)	0	0	0	0	0	13	0	0	0	0	0	0	0	0	0	0
1148	Bacteria;Firmicutes;Clostridia;Clostridiales;Lachnospiraceae;NA;NA	0	0	0	0	0	10	0	0	0	0	0	0	0	0	0	0
1149	Bacteria;Firmicutes;Clostridia;Clostridiales;Ruminococcaceae;Intestinimonas;Intestinimonas_butyriciproducens(KC311367)	0	0	20	0	0	0	0	0	0	0	0	0	0	0	0	0
1151	Bacteria;Firmicutes;Erysipelotrichia;Erysipelotrichales;Erysipelotrichaceae;Faecalicoccus;Faecalicoccus_acidiformans(HQ452864)	0	0	0	0	0	0	0	0	0	0	0	0	3	0	0	0
1152	Bacteria;Firmicutes;Clostridia;Clostridiales;Ruminococcaceae;Faecalibacterium;Faecalibacterium_prausnitzii(AJ413954)	0	0	0	0	0	24	0	0	0	0	0	0	0	0	0	0
1153	Bacteria;Firmicutes;Clostridia;Clostridiales;Peptostreptococcaceae;Terrisporobacter;Terrisporobacter_mayombei(FR733682)	0	0	0	0	0	24	0	0	0	0	0	0	0	0	0	0
1154	Bacteria;Actinobacteria;Actinobacteria;Coriobacteriales;Coriobacteriaceae;Olsenella;Olsenella_sp.(JX905358)	0	0	0	0	0	0	49	0	0	0	0	0	0	0	0	0
1155	Bacteria;Firmicutes;Clostridia;Clostridiales;Ruminococcaceae;NA;NA	0	0	0	0	0	0	0	0	0	0	4	0	0	20	0	0
1158	Bacteria;Firmicutes;NA;NA;NA;NA;NA	0	0	0	0	0	24	0	0	0	0	0	0	0	0	0	0
1159	Bacteria;Proteobacteria;Gammaproteobacteria;Oceanospirillales;Halomonadaceae;Halomonas;NA	0	0	0	0	0	0	48	0	0	0	0	0	0	0	0	0
1160	Bacteria;Proteobacteria;Gammaproteobacteria;Oceanospirillales;Halomonadaceae;Halomonas;NA	0	0	0	0	0	0	48	0	0	0	0	0	0	0	0	0
1161	Bacteria;Firmicutes;Clostridia;Clostridiales;Ruminococcaceae;NA;NA	0	0	0	0	0	0	0	0	0	0	0	0	0	0	24	0
1162	Bacteria;Firmicutes;Clostridia;Clostridiales;Lachnospiraceae;Clostridium_XlVa;Clostridium_polysaccharolyticum(X77839)	0	0	0	0	0	0	0	0	0	0	0	0	0	0	0	19
1163	Bacteria;Firmicutes;Bacilli;Lactobacillales;Lactobacillaceae;Lactobacillus;Lactobacillus_homohiochii(AJ621552)	12	0	0	0	0	0	0	0	0	0	5	0	0	0	0	0
1164	Bacteria;Firmicutes;Clostridia;Clostridiales;Lachnospiraceae;Clostridium_XlVb;NA	0	0	0	0	7	0	0	0	8	0	0	0	0	0	0	0
1165	Bacteria;Firmicutes;Clostridia;Clostridiales;Clostridiaceae_1;Clostridium_sensu_stricto;NA	0	0	0	0	23	0	0	0	0	0	0	0	0	0	0	0
1167	Bacteria;Firmicutes;Clostridia;Clostridiales;Ruminococcaceae;NA;NA	0	0	0	0	0	0	0	0	0	0	23	0	0	0	0	0
1168	Bacteria;Firmicutes;Clostridia;Clostridiales;Ruminococcaceae;Faecalibacterium;Faecalibacterium_prausnitzii(AJ413954)	0	0	0	0	0	0	0	0	0	0	0	0	0	0	11	0
1171	Bacteria;Firmicutes;Bacilli;Lactobacillales;Lactobacillaceae;Lactobacillus;NA	0	21	0	0	0	0	0	0	0	0	0	0	12	0	0	0
1173	Bacteria;Firmicutes;Clostridia;NA;NA;NA;NA	0	0	0	0	0	4	0	0	0	0	0	0	0	0	0	4
1174	Bacteria;Firmicutes;Clostridia;Clostridiales;Lachnospiraceae;NA;NA	0	0	0	0	0	0	0	0	0	0	23	0	0	0	0	0
1176	Bacteria;Firmicutes;Clostridia;Clostridiales;NA;NA;NA	0	0	0	0	0	0	0	0	0	0	0	0	0	0	0	36
1177	Bacteria;Firmicutes;Clostridia;Clostridiales;Clostridiales_Incertae_Sedis_XIII;NA;NA	0	45	0	0	0	0	0	0	0	0	0	0	0	0	0	0
1178	Bacteria;Firmicutes;Clostridia;Clostridiales;Ruminococcaceae;Anaerofilum;NA	0	12	0	0	9	5	0	0	0	0	0	0	0	0	0	0
1180	Bacteria;Firmicutes;Clostridia;Clostridiales;NA;NA;NA	0	0	5	0	0	0	0	0	0	0	0	0	0	0	0	0
1181	Bacteria;Firmicutes;Clostridia;Clostridiales;Ruminococcaceae;Faecalibacterium;Faecalibacterium_prausnitzii(AJ413954)	0	0	9	0	0	0	0	0	0	0	0	0	0	0	6	0
1184	Bacteria;Firmicutes;Clostridia;Clostridiales;Lachnospiraceae;Clostridium_XlVa;Clostridium_bolteae(AJ508452)	0	0	0	0	0	0	0	0	0	0	0	0	22	0	0	0
1185	Bacteria;Firmicutes;Clostridia;Clostridiales;Lachnospiraceae;Lactonifactor;Lactonifactor_longoviformis(DQ100449)	0	3	0	0	0	0	0	0	0	0	4	0	0	16	0	0
1186	Bacteria;Firmicutes;Negativicutes;Selenomonadales;Veillonellaceae;Veillonella;Veillonella_dispar(AF439639)	0	0	0	0	0	0	0	0	0	0	0	22	0	0	0	0
1190	Bacteria;Firmicutes;Clostridia;Clostridiales;Lachnospiraceae;Clostridium_XlVa;Clostridium_polysaccharolyticum(X77839)	0	11	0	0	0	5	0	0	0	0	0	0	0	11	0	0
1191	Bacteria;Firmicutes;Clostridia;Clostridiales;Lachnospiraceae;Clostridium_XlVa;NA	0	0	43	0	0	0	0	0	0	0	0	0	0	0	0	0
1195	Bacteria;Firmicutes;Clostridia;Clostridiales;Ruminococcaceae;Clostridium_IV;Anaeromassilibacillus_senegalensis(NR_144727.1)	0	10	0	0	0	3	0	0	0	0	0	0	0	0	0	0
1196	Bacteria;Firmicutes;Clostridia;Clostridiales;Ruminococcaceae;Oscillibacter;Oscillibacter_sp.(JF750939)	0	0	0	0	0	2	0	0	0	0	0	0	0	0	0	0
1197	Bacteria;Firmicutes;Clostridia;Clostridiales;Ruminococcaceae;Flavonifractor;Flavonifractor_plautii(AY724678)	0	0	0	0	0	5	0	0	0	0	0	0	5	1	0	0
1199	Bacteria;Firmicutes;Clostridia;Clostridiales;Lachnospiraceae;NA;NA	0	0	0	0	0	0	0	0	0	0	0	13	0	0	0	0
1200	Bacteria;Firmicutes;Clostridia;Clostridiales;Lachnospiraceae;Blautia;Blautia_luti(AJ133124)	0	41	0	0	0	0	0	0	0	0	0	0	0	0	0	0
1201	Bacteria;Firmicutes;Clostridia;Clostridiales;Catabacteriaceae;Catabacter;Catabacter_hongkongensis(AY574991)	0	0	0	0	0	0	0	0	0	0	0	0	0	7	0	0
1202	Bacteria;Firmicutes;Clostridia;Clostridiales;NA;NA;NA	0	0	0	0	0	2	0	0	0	9	0	0	0	0	0	0
1203	Bacteria;Firmicutes;Clostridia;Clostridiales;Ruminococcaceae;NA;NA	0	0	24	0	0	0	0	0	0	0	0	0	0	0	0	0
1204	Bacteria;Firmicutes;Clostridia;Clostridiales;Lachnospiraceae;Clostridium_XlVa;Cuneatibacter_caecimuris(NR_144608.1)	0	0	0	0	13	0	0	0	0	0	0	0	2	0	0	0
1208	Bacteria;Firmicutes;Clostridia;Clostridiales;Lachnospiraceae;Clostridium_XlVa;NA	0	0	0	4	0	0	0	11	0	0	8	0	0	0	0	0
1209	Bacteria;Firmicutes;Clostridia;Clostridiales;Lachnospiraceae;Blautia;Blautia_faecis(HM626178)	0	0	0	0	20	0	0	0	0	0	0	0	0	0	0	0
1210	Bacteria;Firmicutes;Clostridia;Clostridiales;Ruminococcaceae;Intestinimonas;Flintibacter_butyricus(NR_144611.1)	0	0	0	0	0	0	0	0	0	24	0	0	0	0	0	0
1211	Bacteria;Firmicutes;Clostridia;Clostridiales;Lachnospiraceae;NA;NA	0	0	0	0	12	0	0	0	0	0	4	0	0	0	0	0
1212	Bacteria;Actinobacteria;Actinobacteria;Actinomycetales;Micrococcaceae;Rothia;Rothia_mucilaginosa(X87758)	0	0	0	0	0	0	0	0	23	0	0	0	0	0	0	0
1214	Bacteria;Firmicutes;Clostridia;Clostridiales;Ruminococcaceae;NA;NA	0	0	0	0	0	0	0	0	0	0	0	19	0	0	0	0
1216	Bacteria;Firmicutes;Clostridia;Clostridiales;Ruminococcaceae;Anaerofilum;NA	0	0	0	0	2	0	0	8	0	0	0	0	0	0	0	0
1217	Bacteria;Firmicutes;Clostridia;Clostridiales;NA;NA;NA	0	0	12	0	0	0	0	0	0	0	0	0	0	0	0	0
1218	Bacteria;Firmicutes;Clostridia;Clostridiales;Lachnospiraceae;NA;NA	0	0	0	4	0	0	0	0	0	0	0	0	0	4	0	0
1219	Bacteria;Actinobacteria;Actinobacteria;Coriobacteriales;Coriobacteriaceae;Eggerthella;NA	0	0	0	0	0	0	0	0	0	0	0	0	7	4	0	0
1220	Bacteria;Firmicutes;Bacilli;Lactobacillales;Enterococcaceae;NA;NA	0	0	0	0	2	0	1	0	0	0	0	2	0	4	0	0
1221	Bacteria;Firmicutes;Clostridia;Clostridiales;Ruminococcaceae;NA;NA	0	0	0	0	0	0	0	0	0	6	0	0	0	0	0	0
1222	Bacteria;Firmicutes;Clostridia;Clostridiales;Lachnospiraceae;NA;NA	0	0	0	0	0	0	0	0	0	0	0	0	0	19	0	0
1223	Bacteria;Firmicutes;Clostridia;Clostridiales;Lachnospiraceae;Clostridium_XlVa;NA	0	0	19	0	0	0	0	0	0	0	0	0	5	0	0	0
1224	Bacteria;Firmicutes;Bacilli;Lactobacillales;Streptococcaceae;Streptococcus;NA	0	0	0	0	0	0	9	0	0	0	0	1	0	0	0	0
1225	Bacteria;Firmicutes;Clostridia;Clostridiales;NA;NA;NA	0	0	0	0	0	12	0	0	0	0	0	0	0	0	0	0
1226	Bacteria;Firmicutes;Clostridia;Clostridiales;Ruminococcaceae;Subdoligranulum;Subdoligranulum_variabile(AJ518869)	0	0	0	0	0	18	0	0	0	0	0	0	0	0	0	0
1227	Bacteria;Firmicutes;Clostridia;Clostridiales;Lachnospiraceae;Clostridium_XlVa;NA	0	0	0	0	0	0	0	0	24	0	0	0	0	0	0	0
1228	Bacteria;Actinobacteria;Actinobacteria;Coriobacteriales;Coriobacteriaceae;Gordonibacter;NA	0	0	0	0	0	0	0	0	0	0	18	0	0	0	0	0
1229	Bacteria;Firmicutes;Clostridia;Clostridiales;Lachnospiraceae;Clostridium_XlVa;NA	0	0	0	0	0	0	0	0	0	0	0	18	0	0	0	0
1230	Bacteria;Firmicutes;Clostridia;Clostridiales;Lachnospiraceae;Blautia;Blautia_glucerasea(AB439724)	0	0	0	0	0	0	0	0	0	0	0	0	6	0	0	0
1232	Bacteria;Firmicutes;Clostridia;Clostridiales;NA;NA;NA	0	0	0	0	0	9	0	0	0	0	0	0	0	0	0	0
1235	Bacteria;Firmicutes;Clostridia;Clostridiales;NA;NA;NA	0	0	0	0	0	9	0	0	0	0	0	0	0	0	0	0
1236	Bacteria;Firmicutes;Clostridia;Clostridiales;Lachnospiraceae;Clostridium_XlVb;Clostridium_lactatifermentans(AY033434)	0	0	0	0	0	18	0	0	0	0	0	0	0	0	0	0
1237	Bacteria;Firmicutes;Clostridia;Clostridiales;Ruminococcaceae;Clostridium_IV;Anaeromassilibacillus_senegalensis(NR_144727.1)	0	0	0	0	0	0	0	12	0	0	12	0	0	0	0	0
1238	Bacteria;Firmicutes;Clostridia;Clostridiales;Lachnospiraceae;Clostridium_XlVa;NA	0	0	0	0	0	0	0	0	0	0	0	18	0	0	0	0
1239	Bacteria;Firmicutes;Bacilli;Lactobacillales;Lactobacillaceae;Lactobacillus;NA	0	0	0	0	0	0	0	0	0	0	0	18	0	0	0	0
1241	Bacteria;Firmicutes;Clostridia;Clostridiales;Ruminococcaceae;NA;NA	0	0	0	0	0	0	0	0	0	0	0	0	10	0	0	0
1243	Bacteria;Firmicutes;Clostridia;Clostridiales;NA;NA;NA	0	0	0	0	0	0	0	29	0	0	0	0	0	0	0	0
1245	Bacteria;Firmicutes;Clostridia;Clostridiales;Ruminococcaceae;Flavonifractor;Flavonifractor_plautii(AY724678)	0	0	0	0	0	0	7	8	0	0	0	0	0	0	0	6
1246	Bacteria;Firmicutes;Clostridia;Clostridiales;Ruminococcaceae;Clostridium_IV;Clostridium_methylpentosum(Y18181)	0	0	0	0	0	0	20	0	0	0	0	0	0	0	0	0
1247	Bacteria;Proteobacteria;Epsilonproteobacteria;Campylobacterales;Campylobacteraceae;Campylobacter;Campylobacter_hominis(AJ251584)	0	0	0	0	0	0	0	4	0	0	0	0	0	8	0	0
1248	Bacteria;Firmicutes;Clostridia;Clostridiales;Ruminococcaceae;Anaerotruncus;Phocea_massiliensis(NR_144748.1)	0	0	0	0	0	0	0	0	0	0	0	0	15	0	0	0
1250	Bacteria;Firmicutes;Clostridia;Clostridiales;Ruminococcaceae;Clostridium_IV;NA	0	21	0	0	0	0	0	0	0	0	0	0	5	0	0	0
1251	Bacteria;Firmicutes;Clostridia;Clostridiales;Ruminococcaceae;Intestinimonas;Flintibacter_butyricus(NR_144611.1)	0	3	0	0	0	0	0	0	0	0	0	0	0	0	0	0
1252	Bacteria;Firmicutes;Clostridia;Clostridiales;Ruminococcaceae;Clostridium_IV;NA	0	0	0	0	0	0	0	0	0	0	5	0	0	10	0	0
1253	Bacteria;Firmicutes;Erysipelotrichia;Erysipelotrichales;Erysipelotrichaceae;Holdemania;Holdemania_massiliensis(NR_125628.1)	0	0	5	0	0	0	0	0	0	0	0	0	0	9	0	0
1255	Bacteria;Firmicutes;Clostridia;Clostridiales;Ruminococcaceae;Clostridium_IV;Clostridium_methylpentosum(Y18181)	0	0	0	0	0	0	0	0	0	0	0	0	8	0	0	0
1256	Bacteria;Firmicutes;NA;NA;NA;NA;NA	0	0	0	0	5	0	0	0	0	0	5	0	0	4	0	0
1258	Bacteria;Firmicutes;Clostridia;Clostridiales;Eubacteriaceae;Anaerofustis;Anaerofustis_stercorihominis(AJ518871)	0	0	0	0	0	0	0	0	0	0	4	3	0	0	0	0
1259	Bacteria;Firmicutes;Clostridia;Clostridiales;Peptoniphilaceae;Peptoniphilus;Peptoniphilus_grossensis(NR_125605.1)	0	0	0	0	0	0	0	34	0	0	0	0	0	0	0	0
1260	Bacteria;Fusobacteria;Fusobacteriia;Fusobacteriales;Fusobacteriaceae;Fusobacterium;Fusobacterium_varium(AJ867036)	0	0	0	0	0	0	0	0	0	34	0	0	0	0	0	0
1261	Bacteria;Actinobacteria;Actinobacteria;Coriobacteriales;Coriobacteriaceae;Eggerthella;NA	0	0	0	0	0	0	0	0	0	0	0	17	0	0	0	0
1263	Bacteria;NA;NA;NA;NA;NA;NA	0	10	0	0	0	0	0	0	0	0	0	0	0	0	0	0
1264	Bacteria;Firmicutes;Clostridia;Clostridiales;Ruminococcaceae;Clostridium_IV;NA	0	4	0	0	0	0	0	0	0	0	0	0	9	0	0	0
1266	Bacteria;Proteobacteria;Gammaproteobacteria;Enterobacteriales;Enterobacteriaceae;NA;NA	0	0	0	0	0	0	0	0	11	0	0	0	0	0	0	0
1267	Bacteria;Firmicutes;Clostridia;Clostridiales;NA;NA;NA	0	0	14	0	0	0	0	0	0	0	0	0	0	0	0	0
1268	Bacteria;Firmicutes;Clostridia;Clostridiales;Ruminococcaceae;Clostridium_IV;NA	0	0	0	2	5	0	0	0	0	0	0	0	0	0	0	0
1269	Bacteria;Firmicutes;Clostridia;Clostridiales;Ruminococcaceae;Oscillibacter;NA	0	0	0	0	0	16	0	0	0	0	0	0	0	0	0	0
1270	Bacteria;Firmicutes;Clostridia;Clostridiales;Ruminococcaceae;Oscillibacter;Oscillibacter_sp.(JF750939)	0	0	0	0	0	0	0	0	0	0	0	0	16	0	0	0
1271	Bacteria;Firmicutes;Clostridia;Clostridiales;Lachnospiraceae;Clostridium_XlVb;NA	0	0	0	0	0	0	0	0	0	0	0	0	0	16	0	0
1272	Bacteria;Firmicutes;Clostridia;Clostridiales;Ruminococcaceae;Clostridium_IV;Clostridium_methylpentosum(Y18181)	0	0	0	0	0	0	0	0	0	0	0	0	0	12	2	0
1273	Bacteria;Firmicutes;Clostridia;Clostridiales;Lachnospiraceae;Clostridium_XlVa;NA	0	0	0	0	0	0	0	0	0	0	0	0	0	0	0	33
1274	Bacteria;Firmicutes;Clostridia;Clostridiales;Lachnospiraceae;NA;NA	0	26	0	0	0	0	0	0	0	0	0	0	0	0	0	0
1275	Bacteria;Actinobacteria;Actinobacteria;Actinomycetales;Micrococcaceae;Rothia;Rothia_mucilaginosa(X87758)	0	12	0	0	0	0	20	0	0	0	0	0	0	0	0	0
1276	Bacteria;Firmicutes;Clostridia;Clostridiales;Lachnospiraceae;Ruminococcus2;NA	0	5	0	0	0	0	0	0	0	0	0	0	5	0	0	0
1278	Bacteria;Firmicutes;Clostridia;Clostridiales;Ruminococcaceae;Clostridium_IV;NA	0	0	3	0	0	5	0	0	0	0	0	0	0	0	0	0
1280	Bacteria;Firmicutes;Clostridia;Clostridiales;Lachnospiraceae;Murimonas;Lachnospiraceae_bacterium(KC311366)	0	0	0	0	10	0	0	0	0	0	0	0	0	0	0	0
1282	Bacteria;Firmicutes;Clostridia;Clostridiales;Ruminococcaceae;Clostridium_IV;Anaeromassilibacillus_senegalensis(NR_144727.1)	0	0	0	0	0	0	0	0	0	0	16	0	0	0	0	0
1283	Bacteria;Firmicutes;Clostridia;Clostridiales;Lachnospiraceae;Blautia;NA	0	0	0	0	0	0	0	0	0	0	0	0	12	0	0	0
1284	Bacteria;Firmicutes;Clostridia;Clostridiales;Lachnospiraceae;Ruminococcus2;Drancourtella_massiliensis(NR_144722.1)	0	0	0	0	0	0	0	0	0	0	0	0	0	0	7	0
1285	Bacteria;Actinobacteria;Actinobacteria;Coriobacteriales;Coriobacteriaceae;Eggerthella;Eggerthella_lenta(AF292375)	0	31	0	0	0	0	0	0	0	0	0	0	0	0	0	0
1287	Bacteria;Firmicutes;Clostridia;Clostridiales;Eubacteriaceae;Eubacterium;Emergencia_timonensis(NR_144737.1)	0	0	0	0	0	0	0	0	0	0	0	0	5	0	0	0
1288	Bacteria;Firmicutes;Clostridia;Clostridiales;Ruminococcaceae;Sporobacter;Sporobacter_termitidis(Z49863)	0	0	5	0	0	0	0	6	0	0	0	0	0	0	0	0
1289	Bacteria;Firmicutes;Clostridia;Clostridiales;Clostridiaceae_1;Clostridium_sensu_stricto;NA	0	0	4	0	5	0	0	0	0	0	0	0	0	0	0	0
1290	Bacteria;Firmicutes;Clostridia;Clostridiales;Ruminococcaceae;Clostridium_IV;Clostridium_methylpentosum(Y18181)	0	0	0	0	0	0	0	0	0	0	6	0	0	0	0	0
1294	Bacteria;Firmicutes;Clostridia;Clostridiales;Peptostreptococcaceae;Intestinibacter;Clostridium_bartlettii(AY438672)	0	1	6	0	1	0	0	0	0	0	5	0	0	0	0	0
1295	Bacteria;Firmicutes;Clostridia;Clostridiales;Ruminococcaceae;Clostridium_IV;NA	0	5	0	0	0	0	0	0	0	0	0	0	6	0	0	0
1297	Bacteria;Firmicutes;Clostridia;Clostridiales;Ruminococcaceae;Faecalibacterium;Faecalibacterium_prausnitzii(AJ413954)	0	0	0	0	0	0	0	0	30	0	0	0	0	0	0	0
1300	Bacteria;Firmicutes;Clostridia;Clostridiales;Ruminococcaceae;Clostridium_IV;Anaeromassilibacillus_senegalensis(NR_144727.1)	0	0	0	0	0	0	0	0	0	0	0	15	0	0	0	0
1303	Bacteria;Proteobacteria;Deltaproteobacteria;Desulfovibrionales;Desulfovibrionaceae;Bilophila;Bilophila_wadsworthia(AJ867049)	0	0	19	0	0	0	0	0	0	0	0	0	0	0	0	0
1304	Bacteria;Firmicutes;Clostridia;Clostridiales;Ruminococcaceae;Clostridium_IV;Clostridium_methylpentosum(Y18181)	0	0	4	0	0	0	0	0	0	0	0	0	5	4	0	0
1305	Bacteria;Firmicutes;Clostridia;Clostridiales;Lachnospiraceae;NA;NA	0	0	2	5	0	0	0	0	0	0	0	0	0	0	0	0
1307	Bacteria;Firmicutes;Clostridia;Clostridiales;Lachnospiraceae;Clostridium_XlVa;NA	0	0	0	10	0	0	0	0	0	0	0	0	0	0	0	0
1309	Bacteria;Firmicutes;Clostridia;Clostridiales;Ruminococcaceae;NA;NA	0	0	0	8	0	0	0	0	0	0	0	0	0	0	0	0
1310	Bacteria;Firmicutes;Clostridia;Clostridiales;Lachnospiraceae;Ruminococcus2;Ruminococcus_lactaris(L76602)	0	0	0	0	0	0	0	0	0	0	0	9	0	0	0	0
1311	Bacteria;Firmicutes;Clostridia;Clostridiales;Ruminococcaceae;Faecalibacterium;Faecalibacterium_prausnitzii(AJ413954)	0	0	0	0	0	0	0	0	29	0	0	0	0	0	0	0
1313	Bacteria;Firmicutes;Clostridia;Clostridiales;Lachnospiraceae;NA;NA	1	0	0	0	0	0	0	0	0	0	1	0	0	6	0	0
1314	Bacteria;Actinobacteria;Actinobacteria;Coriobacteriales;Coriobacteriaceae;Atopobium;NA	0	0	0	0	2	0	0	0	0	0	0	0	0	0	0	0
1315	Bacteria;Firmicutes;Clostridia;Clostridiales;NA;NA;NA	0	0	28	0	0	0	0	0	0	0	0	0	0	0	0	0
1316	Bacteria;Firmicutes;Clostridia;Clostridiales;Lachnospiraceae;Clostridium_XlVa;NA	0	0	10	0	0	0	0	0	0	0	0	0	0	0	0	0
1317	Bacteria;Firmicutes;Clostridia;Clostridiales;Ruminococcaceae;Anaerotruncus;Anaerotruncus_colihominis(AJ315980)	0	0	0	0	0	0	0	0	0	0	0	0	0	0	0	8
1318	Bacteria;Firmicutes;Clostridia;Clostridiales;Lachnospiraceae;Clostridium_XlVa;NA	0	0	0	6	0	0	0	0	0	0	0	0	0	0	0	0
1319	Bacteria;Firmicutes;Erysipelotrichia;Erysipelotrichales;Erysipelotrichaceae;Holdemania;Holdemania_massiliensis(NR_125628.1)	0	0	0	8	0	0	0	0	0	0	0	0	0	0	0	0
1320	Bacteria;Firmicutes;Clostridia;Clostridiales;Ruminococcaceae;Clostridium_IV;NA	0	0	0	0	0	0	19	0	0	0	0	1	0	0	0	3
1321	Bacteria;Firmicutes;Clostridia;Clostridiales;Clostridiales_Incertae_Sedis_XIII;Anaerovorax;NA	0	0	0	0	1	0	0	1	0	0	0	0	1	6	0	0
1322	Bacteria;Firmicutes;Clostridia;Clostridiales;Ruminococcaceae;Anaerotruncus;NA	0	0	0	0	0	14	0	0	0	0	0	0	0	0	0	0
1323	Bacteria;Firmicutes;NA;NA;NA;NA;NA	0	0	0	0	0	9	0	0	0	0	0	0	0	0	0	0
1326	Bacteria;Firmicutes;Clostridia;Clostridiales;Lachnospiraceae;Clostridium_XlVb;Clostridium_lactatifermentans(AY033434)	0	0	0	0	0	0	0	0	0	0	8	0	0	0	1	0
1327	Bacteria;Firmicutes;Clostridia;Clostridiales;Ruminococcaceae;Hydrogenoanaerobacterium;Hydrogenoanaerobacterium_saccharovorans(EU158190)	0	0	0	0	0	0	0	0	0	0	0	14	0	0	0	0
1328	Bacteria;Firmicutes;Clostridia;Clostridiales;Ruminococcaceae;NA;NA	0	0	0	0	0	0	0	0	0	0	0	0	12	0	0	0
1329	Bacteria;Firmicutes;Clostridia;Clostridiales;Lachnospiraceae;Dorea;Dorea_formicigenerans(L34619)	0	0	0	0	0	0	0	0	0	0	0	0	0	0	0	20
1330	Bacteria;Cyanobacteria/Chloroplast;Chloroplast;Unclassified;Chloroplast;Streptophyta;NA	10	0	0	0	0	0	0	0	0	0	0	0	0	0	0	0
1331	Bacteria;Firmicutes;Clostridia;Clostridiales;Lachnospiraceae;NA;NA	0	27	0	0	0	0	0	0	0	0	0	0	0	0	0	0
1332	Bacteria;Firmicutes;Clostridia;NA;NA;NA;NA	0	15	12	0	0	0	0	0	0	0	0	0	0	0	0	0
1333	Bacteria;Firmicutes;Clostridia;Clostridiales;Lachnospiraceae;Clostridium_XlVa;NA	0	13	0	0	0	0	0	0	0	0	0	0	0	0	0	0
1334	Bacteria;Firmicutes;Clostridia;Clostridiales;Lachnospiraceae;Coprococcus;Coprococcus_catus(AB038359)	0	7	0	0	0	0	0	0	0	0	0	0	0	0	0	0
1335	Bacteria;Firmicutes;Clostridia;Clostridiales;Ruminococcaceae;Oscillibacter;Oscillibacter_sp.(JF750939)	0	0	0	0	0	3	0	0	0	0	0	0	0	0	0	0
1336	Bacteria;Firmicutes;Clostridia;Clostridiales;Lachnospiraceae;Coprococcus;Coprococcus_catus(AB038359)	0	0	21	0	0	0	0	0	0	0	0	0	0	0	0	0
1337	Bacteria;Firmicutes;Clostridia;Clostridiales;Ruminococcaceae;Clostridium_IV;Neglecta_timonensis(NR_144736.1)	0	0	12	0	0	0	0	0	0	0	0	0	0	0	0	0
1338	Bacteria;Firmicutes;Clostridia;Clostridiales;NA;NA;NA	0	0	9	0	0	0	0	0	0	0	0	0	0	0	0	0
1339	Bacteria;Firmicutes;Clostridia;Clostridiales;Ruminococcaceae;Intestinimonas;Flintibacter_butyricus(NR_144611.1)	0	0	0	0	0	3	0	0	0	0	0	0	0	0	0	0
1342	Bacteria;Firmicutes;Clostridia;Clostridiales;NA;NA;NA	0	0	0	0	0	0	0	27	0	0	0	0	0	0	0	0
1343	Bacteria;Firmicutes;Clostridia;Clostridiales;Ruminococcaceae;NA;NA	0	0	0	0	0	0	0	0	0	0	2	0	0	11	0	0
1344	Bacteria;Firmicutes;Clostridia;Clostridiales;Christensenellaceae;Christensenella;Christensenella_massiliensis(NR_144742.1)	0	0	0	0	0	0	0	0	0	0	0	0	3	6	0	0
1345	Bacteria;Firmicutes;Clostridia;Clostridiales;Clostridiales_Incertae_Sedis_XIII;Anaerovorax;Ihubacter_massiliensis(NR_144749.1)	0	0	0	0	0	0	0	0	0	0	0	0	0	0	0	5
1346	Bacteria;Firmicutes;Clostridia;Clostridiales;Lachnospiraceae;NA;NA	0	9	0	0	0	0	0	0	0	0	0	0	0	0	0	0
1347	Bacteria;Firmicutes;Clostridia;Clostridiales;Ruminococcaceae;Clostridium_IV;Anaeromassilibacillus_senegalensis(NR_144727.1)	0	8	0	0	0	1	0	0	0	0	0	0	7	0	0	0
1348	Bacteria;Firmicutes;Clostridia;Clostridiales;Ruminococcaceae;Sporobacter;Sporobacter_termitidis(Z49863)	0	3	0	1	0	0	0	0	0	0	0	0	0	0	0	0
1349	Bacteria;Firmicutes;Clostridia;Clostridiales;Ruminococcaceae;Flavonifractor;Pseudoflavonifractor_phocaeensis(NR_147370.1)	0	0	0	0	0	7	0	0	0	0	0	0	0	0	0	0
1350	Bacteria;Firmicutes;Clostridia;Clostridiales;Ruminococcaceae;Clostridium_IV;Negativibacillus_massiliensis(NR_147378.1)	0	0	12	0	0	0	0	7	0	0	0	0	0	0	0	0
1351	Bacteria;Firmicutes;Clostridia;Clostridiales;Lachnospiraceae;Clostridium_XlVa;Clostridium_citroniae(DQ279737)	0	0	0	1	0	0	0	0	0	0	0	0	0	0	0	0
1352	Bacteria;Firmicutes;Clostridia;Clostridiales;Ruminococcaceae;Faecalibacterium;Faecalibacterium_prausnitzii(AJ413954)	0	0	0	0	0	13	0	0	0	0	0	0	0	0	0	0
1353	Bacteria;Bacteroidetes;Bacteroidia;Bacteroidales;Prevotellaceae;Prevotella;Prevotella_histicola(EU126661)	0	0	0	0	0	0	0	0	26	0	0	0	0	0	0	0
1354	Bacteria;Firmicutes;Clostridia;Clostridiales;Lachnospiraceae;NA;NA	0	0	0	0	0	0	0	0	26	0	0	0	0	0	0	0
1355	Bacteria;Firmicutes;Clostridia;Clostridiales;Clostridiales_Incertae_Sedis_XIII;Anaerovorax;Ihubacter_massiliensis(NR_144749.1)	0	0	0	0	0	0	0	0	0	0	0	0	0	0	0	2
1356	Bacteria;Firmicutes;Clostridia;Clostridiales;Lachnospiraceae;NA;NA	7	0	0	0	0	0	0	0	0	0	0	0	0	0	0	0
1359	Bacteria;Bacteroidetes;Bacteroidia;Bacteroidales;Prevotellaceae;Prevotella;Prevotella_bivia(L16475)	0	0	0	0	0	0	0	0	0	0	0	10	0	0	0	0
1360	Bacteria;Bacteroidetes;Bacteroidia;Bacteroidales;Rikenellaceae;Alistipes;Alistipes_indistinctus(AB490804)	0	0	0	0	0	2	0	0	0	0	0	0	0	0	0	0
1364	Bacteria;Firmicutes;Clostridia;Clostridiales;Lachnospiraceae;Blautia;NA	0	0	0	0	0	0	0	0	0	0	12	0	0	0	0	0
1368	Bacteria;Firmicutes;Clostridia;Clostridiales;NA;NA;NA	0	0	0	0	0	0	0	0	0	0	0	0	4	3	0	0
1369	Bacteria;Firmicutes;Clostridia;Clostridiales;Ruminococcaceae;Oscillibacter;Oscillibacter_sp.(JF750939)	0	0	19	0	0	0	0	0	0	0	0	0	0	0	0	0
1375	Bacteria;Firmicutes;Negativicutes;Selenomonadales;Veillonellaceae;Megasphaera;Megasphaera_elsdenii(NR_102980.1)	0	0	0	0	0	0	0	0	0	0	0	6	0	0	0	0
1380	Bacteria;Actinobacteria;Actinobacteria;Coriobacteriales;Coriobacteriaceae;NA;NA	0	0	0	0	6	0	0	0	0	0	0	0	0	0	0	0
1381	Bacteria;Firmicutes;Clostridia;Clostridiales;Ruminococcaceae;Clostridium_IV;Clostridium_methylpentosum(Y18181)	0	0	0	0	8	0	0	0	0	0	0	0	0	0	0	0
1382	Bacteria;Firmicutes;Clostridia;Clostridiales;Ruminococcaceae;NA;NA	0	0	0	0	3	0	0	0	0	0	0	0	0	0	0	0
1383	Bacteria;Firmicutes;Clostridia;Clostridiales;Lachnospiraceae;Clostridium_XlVa;Mordavella_massiliensis(NR_147406.1)	0	0	0	0	0	0	0	0	0	0	0	7	0	0	0	0
1384	Bacteria;Proteobacteria;Gammaproteobacteria;Pseudomonadales;Moraxellaceae;Acinetobacter;NA	0	0	0	0	0	0	0	9	0	0	0	0	7	0	0	0
1386	Bacteria;Firmicutes;Bacilli;Lactobacillales;Streptococcaceae;Lactococcus;NA	0	0	0	0	0	0	0	0	0	0	0	0	5	0	2	0
1387	Bacteria;Firmicutes;Clostridia;Clostridiales;Ruminococcaceae;NA;NA	0	0	0	0	0	0	0	0	0	0	11	0	0	0	0	0
1390	Bacteria;Bacteroidetes;Bacteroidia;Bacteroidales;Rikenellaceae;Alistipes;Alistipes_indistinctus(AB490804)	0	0	0	0	0	3	13	0	0	0	0	0	0	0	0	0
1393	Bacteria;Firmicutes;Clostridia;Clostridiales;Ruminococcaceae;NA;NA	0	0	0	0	0	9	0	0	0	0	0	0	0	0	0	0
1394	Bacteria;Firmicutes;Clostridia;Clostridiales;Clostridiales_Incertae_Sedis_XIII;Anaerovorax;Ihubacter_massiliensis(NR_144749.1)	0	0	0	0	0	0	0	0	0	11	0	0	0	0	0	0
1395	Bacteria;Actinobacteria;Actinobacteria;Actinomycetales;Corynebacteriaceae;Corynebacterium;Corynebacterium_aurimucosum(AJ309207)	0	0	0	0	0	0	0	0	0	0	0	0	11	0	0	0
1396	Bacteria;Firmicutes;Erysipelotrichia;Erysipelotrichales;Erysipelotrichaceae;Erysipelotrichaceae_incertae_sedis;Eubacterium_dolichum(L34682)	0	0	0	0	0	0	0	0	0	0	0	0	0	11	0	0
1397	Bacteria;Firmicutes;Clostridia;Clostridiales;Lachnospiraceae;Blautia;NA	0	0	0	0	0	0	0	0	0	0	0	0	0	0	0	22
1400	Bacteria;NA;NA;NA;NA;NA;NA	6	0	8	0	0	0	0	0	0	0	0	0	0	0	0	0
1401	Bacteria;Firmicutes;Negativicutes;Selenomonadales;Veillonellaceae;Anaeroglobus;Anaeroglobus_geminatus(AF338413)	4	0	0	0	0	0	0	0	0	0	0	0	0	0	0	0
1402	Bacteria;Firmicutes;Clostridia;Clostridiales;Ruminococcaceae;Faecalibacterium;Faecalibacterium_prausnitzii(AJ413954)	0	21	0	0	0	0	0	0	0	0	0	0	0	0	0	0
1403	Bacteria;Firmicutes;Clostridia;Clostridiales;Ruminococcaceae;NA;NA	0	0	0	0	0	2	0	0	0	0	0	0	4	0	0	0
1406	Bacteria;Firmicutes;Clostridia;Clostridiales;Ruminococcaceae;Anaerotruncus;Phocea_massiliensis(NR_144748.1)	0	0	0	0	4	0	0	0	0	0	0	0	0	1	0	0
1407	Bacteria;Bacteroidetes;Bacteroidia;Bacteroidales;Porphyromonadaceae;Odoribacter;Culturomica_massiliensis(NR_144745.1)	0	0	0	0	0	5	0	0	0	0	0	0	0	0	0	0
1408	Bacteria;Proteobacteria;Gammaproteobacteria;Enterobacteriales;Enterobacteriaceae;NA;NA	0	0	0	0	0	10	0	0	0	0	0	0	0	0	0	0
1409	Bacteria;Bacteroidetes;Bacteroidia;Bacteroidales;Rikenellaceae;Alistipes;Alistipes_ihumii(NR_144706.1)	0	0	0	0	0	5	0	0	0	0	0	0	0	0	0	0
1411	Bacteria;Firmicutes;Clostridia;Clostridiales;Eubacteriaceae;Eubacterium;NA	0	0	0	0	0	0	0	21	0	0	0	0	0	0	0	0
1412	Bacteria;Firmicutes;Clostridia;Clostridiales;Ruminococcaceae;Clostridium_IV;NA	0	0	0	0	0	0	0	0	0	0	0	0	0	0	2	0
1413	Bacteria;Firmicutes;Clostridia;Clostridiales;Lachnospiraceae;NA;NA	0	0	0	0	0	0	0	0	0	0	0	0	0	0	0	6
1414	Bacteria;Firmicutes;Clostridia;Clostridiales;Clostridiales_Incertae_Sedis_XI;NA;NA	0	0	0	0	0	0	0	0	0	0	0	0	0	0	0	5
1415	Bacteria;Firmicutes;Clostridia;Clostridiales;Ruminococcaceae;NA;NA	0	0	0	0	0	4	0	0	0	0	0	0	0	0	0	0
1417	Bacteria;Firmicutes;Bacilli;Bacillales;Bacillaceae_1;Bacillus;Bacillus_licheniformis(CP000002)	0	0	0	0	10	0	0	0	0	0	0	0	0	0	0	0
1418	Bacteria;Firmicutes;Clostridia;Clostridiales;Ruminococcaceae;Oscillibacter;Oscillibacter_sp.(JF750939)	0	0	0	0	0	0	0	0	0	0	0	0	8	0	0	0
1419	Bacteria;Firmicutes;Clostridia;Clostridiales;NA;NA;NA	0	0	0	0	0	10	0	0	0	0	0	0	0	0	0	0
1420	Bacteria;NA;NA;NA;NA;NA;NA	0	0	0	0	0	10	0	0	0	0	0	0	0	0	0	0
1422	Bacteria;Firmicutes;Clostridia;Clostridiales;NA;NA;NA	0	0	0	0	0	0	0	20	0	0	0	0	0	0	0	0
1423	Bacteria;Firmicutes;Clostridia;Clostridiales;Lachnospiraceae;NA;NA	0	0	0	0	0	0	0	0	0	0	10	0	0	0	0	0
1425	Bacteria;Firmicutes;Clostridia;Clostridiales;Lachnospiraceae;Clostridium_XlVa;NA	0	0	0	0	0	0	0	0	0	0	0	0	0	0	0	14
1426	Bacteria;Firmicutes;Clostridia;Clostridiales;Ruminococcaceae;NA;NA	0	7	0	0	0	0	0	0	0	0	0	0	0	0	0	0
1427	Bacteria;Firmicutes;Clostridia;Clostridiales;Lachnospiraceae;NA;NA	0	2	2	0	0	0	0	0	0	0	0	0	0	0	0	0
1430	Bacteria;Firmicutes;Clostridia;Clostridiales;NA;NA;NA	0	0	19	0	0	0	0	0	0	0	0	0	0	0	0	0
1431	Bacteria;Firmicutes;Clostridia;Clostridiales;NA;NA;NA	0	0	19	0	0	0	0	0	0	0	0	0	0	0	0	0
1432	Bacteria;Firmicutes;Clostridia;Clostridiales;Lachnospiraceae;NA;NA	0	0	7	0	0	0	0	0	0	0	0	0	0	0	0	0
1435	Bacteria;Firmicutes;Clostridia;Clostridiales;Lachnospiraceae;Clostridium_XlVa;NA	0	0	0	0	0	0	0	0	0	0	0	0	1	0	0	6
1436	Bacteria;Firmicutes;Clostridia;Clostridiales;Ruminococcaceae;Ruminococcus;Ruminococcus_gauvreauii(EF529620)	0	0	0	0	0	0	0	0	0	0	0	0	3	0	0	0
1439	Bacteria;Firmicutes;Clostridia;Clostridiales;Lachnospiraceae;NA;NA	0	0	0	0	0	0	0	19	0	0	0	0	0	0	0	0
1440	Bacteria;NA;NA;NA;NA;NA;NA	0	0	0	0	0	0	0	0	12	0	0	0	0	0	0	0
1441	Bacteria;Firmicutes;Clostridia;Clostridiales;Lachnospiraceae;Clostridium_XlVa;Muricomes_intestini(NR_144617.1)	0	0	0	0	0	0	0	0	11	0	0	0	0	0	0	0
1442	Bacteria;Bacteroidetes;Bacteroidia;Bacteroidales;Rikenellaceae;Alistipes;NA	0	0	0	0	0	0	0	0	0	19	0	0	0	0	0	0
1443	Bacteria;Firmicutes;Clostridia;Clostridiales;Ruminococcaceae;Butyricicoccus;Butyricicoccus_pullicaecorum(EU410376)	0	0	0	0	0	0	0	0	0	0	9	0	0	0	0	0
1444	Bacteria;Firmicutes;Clostridia;Clostridiales;Lachnospiraceae;Blautia;Blautia_obeum(X85101)	0	0	0	0	0	0	0	0	0	0	9	0	0	0	0	0
1445	Bacteria;Firmicutes;Clostridia;Clostridiales;Lachnospiraceae;Clostridium_XlVa;NA	0	0	0	0	0	0	0	0	0	0	0	5	0	0	0	0
1448	Bacteria;Firmicutes;Clostridia;Clostridiales;Lachnospiraceae;Ruminococcus2;NA	0	18	0	0	0	0	0	0	0	0	0	0	0	0	0	0
1449	Bacteria;Firmicutes;Clostridia;Clostridiales;Ruminococcaceae;Clostridium_IV;NA	0	0	0	0	1	0	0	0	0	0	0	0	0	0	0	0
1450	Bacteria;Firmicutes;Clostridia;Clostridiales;Ruminococcaceae;NA;NA	0	0	0	0	0	0	0	13	0	0	0	0	0	0	0	0
1451	Bacteria;Firmicutes;Bacilli;Lactobacillales;Streptococcaceae;Streptococcus;Streptococcus_mutans(AY188348)	0	0	0	0	0	0	7	0	0	0	0	0	0	0	0	0
1452	Bacteria;Firmicutes;Clostridia;Clostridiales;NA;NA;NA	0	0	0	0	0	4	0	0	0	0	0	0	0	0	0	0
1453	Bacteria;Firmicutes;Clostridia;Clostridiales;Ruminococcaceae;Oscillibacter;Oscillibacter_sp.(JF750939)	0	0	10	0	0	0	0	0	0	0	0	0	0	0	0	0
1454	Bacteria;NA;NA;NA;NA;NA;NA	0	0	6	0	0	0	0	0	0	0	0	0	0	0	0	0
1455	Bacteria;Firmicutes;Clostridia;Clostridiales;Lachnospiraceae;NA;NA	0	0	0	0	0	0	0	0	0	0	0	4	0	0	0	0
1456	Bacteria;Firmicutes;Erysipelotrichia;Erysipelotrichales;Erysipelotrichaceae;Coprobacillus;Longibaculum_muris(NR_144615.1)	0	0	0	0	0	0	14	0	0	0	0	0	0	0	0	0
1457	Bacteria;Firmicutes;Clostridia;Clostridiales;NA;NA;NA	0	0	0	0	0	0	0	11	0	0	0	0	0	0	0	0
1458	Bacteria;Proteobacteria;Epsilonproteobacteria;Campylobacterales;Campylobacteraceae;Campylobacter;NA	0	0	0	0	0	0	18	0	0	0	0	0	0	0	0	0
1460	Bacteria;Bacteroidetes;Bacteroidia;Bacteroidales;Porphyromonadaceae;Porphyromonas;Porphyromonas_bennonis(EU414673)	0	0	0	0	0	0	0	18	0	0	0	0	0	0	0	0
1461	Bacteria;Bacteroidetes;Bacteroidia;Bacteroidales;Porphyromonadaceae;Dysgonomonas;Dysgonomonas_capnocytophagoides(U41355)	0	0	0	0	0	0	0	0	5	0	0	0	0	0	0	0
1462	Bacteria;Firmicutes;Clostridia;Clostridiales;Clostridiales_Incertae_Sedis_XIII;Anaerovorax;Ihubacter_massiliensis(NR_144749.1)	0	0	0	0	0	0	0	0	0	0	9	0	0	0	0	0
1463	Bacteria;Firmicutes;Erysipelotrichia;Erysipelotrichales;Erysipelotrichaceae;Coprobacillus;Beduini_massiliensis(NR_144718.1)	0	0	0	0	0	0	0	0	0	0	0	9	0	0	0	0
1464	Bacteria;Firmicutes;Clostridia;Clostridiales;NA;NA;NA	0	0	0	0	0	0	0	0	0	0	0	0	0	0	0	18
1467	Bacteria;Firmicutes;Clostridia;Clostridiales;Lachnospiraceae;NA;NA	0	17	0	0	0	0	0	0	0	0	0	0	0	0	0	0
1468	Bacteria;Bacteroidetes;Bacteroidia;Bacteroidales;Bacteroidaceae;Bacteroides;NA	0	0	17	0	0	0	0	0	0	0	0	0	0	0	0	0
1469	Bacteria;Firmicutes;Clostridia;Clostridiales;Ruminococcaceae;NA;NA	0	0	7	0	0	0	0	0	0	0	0	0	0	0	0	0
1471	Bacteria;Firmicutes;Clostridia;Clostridiales;Clostridiales_Incertae_Sedis_XIII;Anaerovorax;NA	0	0	0	4	0	0	0	0	0	0	3	0	0	0	0	0
1472	Bacteria;Firmicutes;Clostridia;Clostridiales;Lachnospiraceae;Lachnospiracea_incertae_sedis;Frisingicoccus_caecimuris(NR_144612.1)	0	0	0	0	0	0	0	10	0	0	0	0	0	0	0	0
1473	Bacteria;Firmicutes;Clostridia;Clostridiales;Clostridiales_Incertae_Sedis_XIII;Anaerovorax;Ihubacter_massiliensis(NR_144749.1)	0	0	0	4	0	0	0	0	0	0	0	0	0	0	0	0
1474	Bacteria;Firmicutes;Clostridia;Clostridiales;Lachnospiraceae;NA;NA	0	0	0	4	0	0	0	0	0	0	0	0	0	0	0	0
1475	Bacteria;Firmicutes;Clostridia;Clostridiales;Ruminococcaceae;Papillibacter;Papillibacter_cinnamivorans(AF167711)	0	0	0	0	0	8	0	0	0	0	0	0	0	0	0	0
1476	Bacteria;Firmicutes;Clostridia;Clostridiales;Ruminococcaceae;NA;NA	0	0	0	0	0	0	0	17	0	0	0	0	0	0	0	0
1477	Bacteria;Firmicutes;Clostridia;Clostridiales;Lachnospiraceae;Clostridium_XlVb;NA	0	0	0	0	0	0	0	1	0	0	0	0	6	0	0	0
1478	Bacteria;Firmicutes;Clostridia;Clostridiales;Lachnospiraceae;NA;NA	0	0	0	0	0	0	0	0	0	0	8	0	0	0	0	0
1482	Bacteria;Firmicutes;Clostridia;Clostridiales;Lachnospiraceae;NA;NA	0	2	0	0	0	0	0	0	0	0	0	0	0	0	0	0
1483	Bacteria;Firmicutes;Bacilli;Lactobacillales;Streptococcaceae;Streptococcus;Streptococcus_mutans(AY188348)	0	0	6	0	0	0	0	0	6	0	0	0	1	0	0	0
1485	Bacteria;Firmicutes;Clostridia;Clostridiales;Ruminococcaceae;Clostridium_IV;NA	0	0	0	0	6	0	0	0	0	0	0	0	0	0	0	0
1487	Bacteria;Actinobacteria;Actinobacteria;Actinomycetales;Micrococcaceae;Rothia;Rothia_mucilaginosa(X87758)	0	0	0	0	0	2	0	0	0	0	0	0	0	0	0	0
1490	Bacteria;Firmicutes;Erysipelotrichia;Erysipelotrichales;Erysipelotrichaceae;Clostridium_XVIII;Clostridium_saccharogumia(DQ100445)	0	0	0	0	0	0	0	16	0	0	0	0	0	0	0	0
1491	Bacteria;Actinobacteria;Actinobacteria;Coriobacteriales;Coriobacteriaceae;Slackia;Slackia_exigua(AF101240)	0	0	0	0	0	0	0	0	5	0	0	0	0	0	0	0
1493	Bacteria;Firmicutes;Clostridia;Clostridiales;Ruminococcaceae;Clostridium_IV;Negativibacillus_massiliensis(NR_147378.1)	0	0	0	0	0	0	0	0	0	0	8	0	0	0	0	0
1494	Bacteria;Firmicutes;Clostridia;Clostridiales;Ruminococcaceae;Clostridium_IV;Neglecta_timonensis(NR_144736.1)	0	0	0	0	0	0	0	0	0	0	0	8	0	0	0	0
1496	Bacteria;Firmicutes;Clostridia;Clostridiales;Ruminococcaceae;Anaerotruncus;Anaerotruncus_colihominis(AJ315980)	0	0	0	0	0	0	0	0	0	0	0	0	8	0	0	0
1497	Bacteria;Firmicutes;Clostridia;Clostridiales;Ruminococcaceae;Clostridium_IV;Clostridium_methylpentosum(Y18181)	0	0	0	0	0	0	0	0	0	0	0	0	0	0	0	16
1504	Bacteria;Firmicutes;Clostridia;Clostridiales;NA;NA;NA	0	0	9	0	0	0	0	0	0	0	0	0	0	0	0	0
1505	Bacteria;Firmicutes;Clostridia;Clostridiales;Lachnospiraceae;NA;NA	0	0	5	0	0	0	0	0	0	0	0	0	0	0	0	0
1506	Bacteria;Firmicutes;Clostridia;Clostridiales;NA;NA;NA	0	0	1	2	2	0	0	0	0	0	0	0	0	0	0	0
1507	Bacteria;Firmicutes;Clostridia;Clostridiales;Ruminococcaceae;NA;NA	0	0	0	4	0	0	0	0	0	0	0	0	0	0	0	0
1508	Bacteria;Firmicutes;Clostridia;Clostridiales;Lachnospiraceae;NA;NA	0	0	0	2	0	0	0	0	0	0	0	0	5	0	0	0
1509	Bacteria;Firmicutes;Clostridia;Clostridiales;NA;NA;NA	0	0	0	0	5	0	0	0	0	0	0	0	0	0	0	0
1510	Bacteria;Firmicutes;Erysipelotrichia;Erysipelotrichales;Erysipelotrichaceae;Solobacterium;Solobacterium_moorei(NR_113039.1)	0	0	0	0	0	0	3	0	0	0	0	0	0	0	0	0
1512	Bacteria;NA;NA;NA;NA;NA;NA	0	0	0	0	0	7	0	0	0	0	0	0	0	0	0	0
1513	Bacteria;Firmicutes;Clostridia;Clostridiales;Lachnospiraceae;NA;NA	0	0	0	0	0	7	0	0	0	0	0	0	0	0	0	0
1514	Bacteria;Firmicutes;Clostridia;Clostridiales;Ruminococcaceae;Clostridium_III;NA	0	0	0	0	0	7	0	0	0	0	0	0	0	0	0	0
1515	Bacteria;Firmicutes;Clostridia;Clostridiales;NA;NA;NA	0	0	0	0	0	7	0	0	0	0	0	0	0	0	0	0
1516	Bacteria;Firmicutes;Clostridia;Clostridiales;NA;NA;NA	0	0	0	0	0	7	0	0	0	0	0	0	0	0	0	0
1517	Bacteria;Firmicutes;Clostridia;Clostridiales;NA;NA;NA	0	0	0	0	0	3	0	0	0	0	0	0	0	0	0	0
1518	Bacteria;Proteobacteria;Gammaproteobacteria;Enterobacteriales;Enterobacteriaceae;NA;NA	0	0	0	0	0	0	15	0	0	0	0	0	0	0	0	0
1520	Bacteria;Firmicutes;Erysipelotrichia;Erysipelotrichales;Erysipelotrichaceae;Allobaculum;Allobaculum_stercoricanis(AJ417075)	0	0	0	0	0	0	0	15	0	0	0	0	0	0	0	0
1522	Bacteria;Firmicutes;Clostridia;Clostridiales;Lachnospiraceae;NA;NA	0	0	0	0	0	0	0	0	0	0	0	0	0	0	7	0
1523	Bacteria;Firmicutes;Clostridia;Clostridiales;Lachnospiraceae;Clostridium_XlVa;NA	0	14	0	0	0	0	0	0	0	0	0	0	0	0	0	0
1528	Bacteria;Firmicutes;Clostridia;Clostridiales;Clostridiales_Incertae_Sedis_XIII;Anaerovorax;Ihubacter_massiliensis(NR_144749.1)	0	0	14	0	0	0	0	0	0	0	0	0	0	0	0	0
1529	Bacteria;Firmicutes;Clostridia;Clostridiales;Ruminococcaceae;Clostridium_IV;Anaeromassilibacillus_senegalensis(NR_144727.1)	0	0	5	0	0	0	0	0	0	0	0	0	4	0	0	0
1530	Bacteria;Firmicutes;Clostridia;Clostridiales;Clostridiales_Incertae_Sedis_XIII;Anaerovorax;NA	0	0	0	7	0	0	0	0	0	0	0	0	0	0	0	0
1531	Bacteria;Fusobacteria;Fusobacteriia;Fusobacteriales;Fusobacteriaceae;Fusobacterium;Fusobacterium_nucleatum(AE009951)	0	0	0	0	7	0	0	0	0	0	0	0	0	0	0	0
1532	Bacteria;Firmicutes;Clostridia;Clostridiales;Lachnospiraceae;NA;NA	0	0	0	0	7	0	0	0	0	0	0	0	0	0	0	0
1533	Bacteria;Bacteroidetes;Bacteroidia;Bacteroidales;Prevotellaceae;Prevotella;Prevotella_corporis(L16465)	0	0	0	0	0	0	0	0	0	0	5	0	0	0	0	0
1537	Bacteria;Firmicutes;Clostridia;Clostridiales;Ruminococcaceae;NA;NA	0	0	0	0	0	0	0	11	0	0	0	0	0	0	0	0
1538	Bacteria;Firmicutes;Clostridia;Clostridiales;Lachnospiraceae;Clostridium_XlVa;Clostridium_glycyrrhizinilyticum(AB233029)	0	0	0	0	0	6	0	0	0	0	0	0	0	0	0	0
1539	Bacteria;Firmicutes;Clostridia;Clostridiales;Lachnospiraceae;Blautia;NA	0	0	0	0	0	7	0	0	0	0	0	0	0	0	0	0
1540	Bacteria;Firmicutes;Clostridia;Clostridiales;NA;NA;NA	0	0	0	0	0	4	0	0	0	0	0	0	0	0	0	0
1542	Bacteria;Firmicutes;Clostridia;Clostridiales;Ruminococcaceae;Intestinimonas;Intestinimonas_butyriciproducens(KC311367)	0	0	0	0	0	0	0	14	0	0	0	0	0	0	0	0
1543	Bacteria;Firmicutes;Clostridia;Clostridiales;Ruminococcaceae;Anaerotruncus;Anaerotruncus_rubiinfantis(NR_147398.1)	0	0	0	0	0	0	0	5	0	0	0	0	4	0	0	0
1545	Bacteria;Cyanobacteria/Chloroplast;Chloroplast;Unclassified;Chloroplast;Streptophyta;NA	0	0	0	0	0	0	0	0	0	10	0	0	0	0	0	0
1546	Bacteria;Firmicutes;Erysipelotrichia;Erysipelotrichales;Erysipelotrichaceae;Erysipelotrichaceae_incertae_sedis;Clostridium_innocuum(NR_029164.1)	0	0	0	0	0	0	0	0	0	0	3	0	3	0	0	0
1547	Bacteria;Actinobacteria;Actinobacteria;Coriobacteriales;Coriobacteriaceae;Eggerthella;NA	0	0	0	0	0	0	0	0	0	0	0	7	0	0	0	0
1549	Bacteria;Firmicutes;Clostridia;Clostridiales;Ruminococcaceae;NA;NA	0	0	0	0	0	0	0	0	0	0	0	0	0	7	0	0
1550	Bacteria;Firmicutes;Clostridia;NA;NA;NA;NA	0	0	0	0	0	0	0	0	0	0	0	0	0	0	0	14
1551	Bacteria;Firmicutes;Clostridia;Clostridiales;Clostridiales_Incertae_Sedis_XIII;Anaerovorax;Ihubacter_massiliensis(NR_144749.1)	0	0	0	0	0	0	0	0	0	0	0	0	0	0	0	5
1554	Bacteria;Firmicutes;Clostridia;Clostridiales;Ruminococcaceae;NA;NA	0	2	3	0	0	0	0	0	0	0	0	0	0	0	0	0
1556	Bacteria;Firmicutes;Clostridia;Clostridiales;Lachnospiraceae;NA;NA	0	0	3	0	0	0	0	0	0	0	0	0	0	2	0	0
1557	Bacteria;Firmicutes;Clostridia;Clostridiales;Ruminococcaceae;Intestinimonas;Flintibacter_butyricus(NR_144611.1)	0	0	7	0	0	0	0	0	0	0	0	0	0	0	0	0
1558	Bacteria;Firmicutes;Clostridia;Clostridiales;Ruminococcaceae;NA;NA	0	0	3	0	0	0	0	0	0	0	0	0	5	0	0	0
1560	Bacteria;Firmicutes;Clostridia;Clostridiales;Clostridiales_Incertae_Sedis_XIII;Mogibacterium;NA	0	0	0	0	4	0	0	0	0	0	0	0	0	0	0	0
1561	Bacteria;Tenericutes;Mollicutes;Mycoplasmatales;Mycoplasmataceae;Ureaplasma;NA	0	0	0	0	0	0	8	0	0	0	0	0	0	0	0	0
1562	Bacteria;Firmicutes;Clostridia;Clostridiales;Clostridiales_Incertae_Sedis_XIII;Anaerovorax;Ihubacter_massiliensis(NR_144749.1)	0	0	0	0	0	0	0	0	0	0	2	0	0	0	0	0
1566	Bacteria;Cyanobacteria/Chloroplast;Chloroplast;Unclassified;Chloroplast;Streptophyta;NA	0	0	0	0	0	6	0	0	0	0	0	0	0	0	0	0
1567	Bacteria;Firmicutes;Clostridia;Clostridiales;Lachnospiraceae;Clostridium_XlVa;Clostridium_polysaccharolyticum(X77839)	0	0	0	0	0	1	0	0	8	0	0	0	0	1	0	0
1570	Bacteria;Firmicutes;Erysipelotrichia;Erysipelotrichales;Erysipelotrichaceae;Holdemania;Holdemania_filiformis(Y11466)	0	0	0	0	0	0	0	0	0	0	0	6	0	0	0	0
1573	Bacteria;Cyanobacteria/Chloroplast;Chloroplast;Unclassified;Chloroplast;Streptophyta;Triticum_aestivum(AB042240)	0	0	0	0	0	0	0	0	0	0	0	0	0	0	0	13
1575	Bacteria;Firmicutes;Clostridia;Clostridiales;Lachnospiraceae;Clostridium_XlVb;NA	2	0	0	0	0	0	0	0	0	0	0	0	0	0	0	0
1577	Bacteria;Firmicutes;Clostridia;Clostridiales;Ruminococcaceae;Clostridium_IV;Clostridium_methylpentosum(Y18181)	0	12	0	0	0	0	0	0	0	0	0	0	0	0	0	0
1578	Bacteria;Firmicutes;Clostridia;Clostridiales;Ruminococcaceae;Clostridium_IV;NA	0	4	0	0	0	0	0	0	0	0	0	0	4	0	0	0
1581	Bacteria;Firmicutes;Clostridia;Clostridiales;Ruminococcaceae;Flavonifractor;Flavonifractor_plautii(AY724678)	0	0	0	0	0	0	0	0	0	0	0	0	2	0	0	0
1583	Bacteria;Firmicutes;Clostridia;Clostridiales;NA;NA;NA	0	0	12	0	0	0	0	0	0	0	0	0	0	0	0	0
1585	Bacteria;Firmicutes;Clostridia;Clostridiales;Lachnospiraceae;Clostridium_XlVa;NA	0	0	0	0	3	0	0	0	0	0	0	0	0	0	0	0
1586	Bacteria;Firmicutes;Clostridia;Clostridiales;NA;NA;NA	0	0	0	6	0	0	0	0	0	0	0	0	0	0	0	0
1587	Bacteria;Firmicutes;Clostridia;Clostridiales;Ruminococcaceae;Clostridium_IV;NA	0	0	0	6	0	0	0	0	0	0	0	0	0	0	0	0
1588	Bacteria;Firmicutes;Bacilli;Lactobacillales;Enterococcaceae;NA;NA	0	0	0	0	1	0	1	0	0	0	0	0	0	0	3	0
1590	Bacteria;Firmicutes;Clostridia;Clostridiales;Peptostreptococcaceae;Clostridium_XI;NA	0	0	0	0	6	0	0	0	0	0	0	0	0	0	0	0
1591	Bacteria;Firmicutes;Clostridia;Clostridiales;Ruminococcaceae;Clostridium_IV;Clostridium_methylpentosum(Y18181)	0	0	0	0	6	0	0	0	0	0	0	0	0	0	0	0
1594	Bacteria;Firmicutes;Clostridia;Clostridiales;NA;NA;NA	0	0	0	0	0	6	0	0	0	0	0	0	0	0	0	0
1595	Bacteria;Firmicutes;Clostridia;Clostridiales;Ruminococcaceae;Sporobacter;Sporobacter_termitidis(Z49863)	0	0	0	0	0	6	0	0	0	0	0	0	0	0	0	0
1596	Bacteria;NA;NA;NA;NA;NA;NA	0	0	0	0	0	6	0	0	0	0	0	0	0	0	0	0
1598	Bacteria;Firmicutes;Clostridia;Clostridiales;Lachnospiraceae;Shuttleworthia;Shuttleworthia_satelles(AF399956)	0	0	0	0	0	0	12	0	0	0	0	0	0	0	0	0
1599	Bacteria;Firmicutes;Clostridia;Clostridiales;Ruminococcaceae;Pseudoflavonifractor;Pseudoflavonifractor_capillosus(AY136666)	0	0	0	0	0	0	0	12	0	0	0	0	0	0	0	0
1600	Bacteria;Firmicutes;Clostridia;Clostridiales;Lachnospiraceae;Blautia;NA	0	0	0	0	0	0	0	12	0	0	0	0	0	0	0	0
1602	Bacteria;Firmicutes;Clostridia;Clostridiales;Ruminococcaceae;Clostridium_IV;Clostridium_methylpentosum(Y18181)	0	0	0	0	0	0	0	0	0	0	0	6	0	0	0	0
1603	Bacteria;Firmicutes;Clostridia;Clostridiales;Ruminococcaceae;Anaerotruncus;Phocea_massiliensis(NR_144748.1)	0	0	0	0	0	0	0	0	0	0	0	0	6	0	0	0
1604	Bacteria;Firmicutes;Clostridia;Clostridiales;Lachnospiraceae;NA;NA	0	0	0	0	0	0	0	0	0	0	0	0	0	0	0	12
1607	Bacteria;Firmicutes;Clostridia;NA;NA;NA;NA	0	11	0	0	0	0	0	0	0	0	0	0	0	0	0	0
1608	Bacteria;Firmicutes;Clostridia;Clostridiales;Ruminococcaceae;Flavonifractor;Pseudoflavonifractor_phocaeensis(NR_147370.1)	0	2	0	0	0	0	0	0	0	0	0	0	0	0	0	0
1609	Bacteria;Firmicutes;Erysipelotrichia;Erysipelotrichales;Erysipelotrichaceae;Faecalitalea;Traorella_massiliensis(NR_147369.1)	0	0	0	0	0	2	0	0	0	0	0	0	0	0	0	0
1610	Bacteria;Firmicutes;Clostridia;Clostridiales;Lachnospiraceae;Clostridium_XlVa;NA	0	0	4	0	0	0	0	0	0	0	0	0	0	0	0	0
1611	Bacteria;Firmicutes;Clostridia;Clostridiales;Ruminococcaceae;Oscillibacter;Oscillibacter_sp.(JF750939)	0	0	0	0	0	0	0	0	0	8	0	0	0	0	0	0
1612	Bacteria;Firmicutes;Clostridia;Clostridiales;Ruminococcaceae;Ruminococcus;NA	0	0	11	0	0	0	0	0	0	0	0	0	0	0	0	0
1613	Bacteria;Firmicutes;Clostridia;Clostridiales;Lachnospiraceae;NA;NA	0	0	11	0	0	0	0	0	0	0	0	0	0	0	0	0
1614	Bacteria;Firmicutes;Clostridia;Clostridiales;Ruminococcaceae;NA;NA	0	0	1	0	0	4	0	0	0	0	0	0	0	0	0	0
1619	Bacteria;Firmicutes;Clostridia;Clostridiales;Lachnospiraceae;Clostridium_XlVa;NA	0	0	0	2	0	0	0	0	0	0	0	0	0	0	0	0
1620	Bacteria;Firmicutes;Clostridia;Clostridiales;NA;NA;NA	0	0	0	0	2	0	0	0	0	0	0	0	0	0	0	0
1624	Bacteria;Firmicutes;Clostridia;Clostridiales;Lachnospiraceae;NA;NA	0	0	0	0	0	5	0	0	0	0	0	0	0	0	0	0
1625	Bacteria;Bacteroidetes;Bacteroidia;Bacteroidales;Prevotellaceae;Prevotella;Prevotella_oralis(AY323522)	0	0	0	0	0	0	11	0	0	0	0	0	0	0	0	0
1626	Bacteria;Firmicutes;Clostridia;Clostridiales;Clostridiales_Incertae_Sedis_XI;Ezakiella;Ezakiella_peruensis(KJ469554)	0	0	0	0	0	0	5	0	0	0	0	0	0	0	0	0
1627	Bacteria;Proteobacteria;Deltaproteobacteria;Desulfovibrionales;Desulfovibrionaceae;Desulfovibrio;NA	0	0	0	0	0	0	0	11	0	0	0	0	0	0	0	0
1629	Bacteria;Fusobacteria;Fusobacteriia;Fusobacteriales;Fusobacteriaceae;Fusobacterium;Fusobacterium_nucleatum(AE009951)	0	0	0	0	0	0	0	0	0	0	0	2	0	0	0	0
1630	Bacteria;Firmicutes;Clostridia;Clostridiales;Lachnospiraceae;Clostridium_XlVa;NA	0	0	0	0	0	0	0	0	0	0	5	0	0	0	0	0
1631	Bacteria;Firmicutes;Clostridia;Clostridiales;Ruminococcaceae;Clostridium_IV;Clostridium_leptum(AJ305238)	0	0	0	0	0	0	0	0	0	0	5	0	0	0	0	0
1632	Bacteria;Firmicutes;Clostridia;Clostridiales;Ruminococcaceae;Butyricicoccus;Butyricicoccus_pullicaecorum(EU410376)	0	0	0	0	0	0	0	0	0	0	5	0	0	0	0	0
1633	Bacteria;Firmicutes;Clostridia;Clostridiales;Eubacteriaceae;Eubacterium;NA	0	0	0	0	0	0	0	0	0	0	0	0	5	0	0	0
1634	Bacteria;Firmicutes;Clostridia;Clostridiales;Clostridiales_Incertae_Sedis_XIII;Anaerovorax;Ihubacter_massiliensis(NR_144749.1)	0	0	0	0	0	0	0	0	0	0	0	0	5	0	0	0
1635	Bacteria;Actinobacteria;Actinobacteria;Actinomycetales;Brevibacteriaceae;Brevibacterium;Brevibacterium_ravenspurgense(EU086793)	0	0	0	0	0	0	0	0	0	0	0	0	5	0	0	0
1638	Bacteria;Firmicutes;Clostridia;Clostridiales;Ruminococcaceae;Clostridium_IV;Clostridium_leptum(AJ305238)	0	0	0	0	0	0	0	0	0	0	0	0	0	0	0	11
1641	Bacteria;Firmicutes;Clostridia;Clostridiales;Ruminococcaceae;NA;NA	0	4	6	0	0	0	0	0	0	0	0	0	0	0	0	0
1649	Bacteria;Firmicutes;Clostridia;Clostridiales;Ruminococcaceae;Faecalibacterium;Faecalibacterium_prausnitzii(AJ413954)	0	0	0	0	0	1	0	0	0	0	0	0	0	1	0	0
1650	Bacteria;Firmicutes;Erysipelotrichia;Erysipelotrichales;Erysipelotrichaceae;Erysipelotrichaceae_incertae_sedis;Clostridium_innocuum(NR_029164.1)	0	0	2	0	0	0	0	0	0	0	0	0	0	0	0	0
1654	Bacteria;Firmicutes;Clostridia;Clostridiales;NA;NA;NA	0	0	0	0	5	0	0	0	0	0	0	0	0	0	0	0
1655	Bacteria;Firmicutes;Clostridia;Clostridiales;Clostridiales_Incertae_Sedis_XIII;Anaerovorax;NA	0	0	0	0	0	5	0	0	0	0	0	0	0	0	0	0
1656	Bacteria;Firmicutes;Clostridia;Clostridiales;NA;NA;NA	0	0	0	0	0	1	0	0	0	0	0	0	0	0	0	0
1657	Bacteria;Firmicutes;Clostridia;Clostridiales;Lachnospiraceae;Clostridium_XlVb;Clostridium_lactatifermentans(AY033434)	0	0	0	0	0	5	0	0	0	0	0	0	0	0	0	0
1658	Bacteria;NA;NA;NA;NA;NA;NA	0	0	0	0	0	0	0	0	0	0	2	0	0	0	0	0
1659	Bacteria;Firmicutes;Clostridia;Clostridiales;Peptostreptococcaceae;Clostridium_XI;NA	0	0	0	0	0	0	0	10	0	0	0	0	0	0	0	0
1660	Bacteria;Firmicutes;Clostridia;Clostridiales;Ruminococcaceae;Clostridium_III;NA	0	0	0	0	0	0	0	10	0	0	0	0	0	0	0	0
1661	Bacteria;Firmicutes;Clostridia;Clostridiales;Ruminococcaceae;Clostridium_III;NA	0	0	0	0	0	0	0	10	0	0	0	0	0	0	0	0
1662	Bacteria;Firmicutes;Clostridia;Clostridiales;Clostridiales_Incertae_Sedis_XI;Anaerococcus;NA	0	0	0	0	0	0	0	10	0	0	0	0	0	0	0	0
1663	Bacteria;Firmicutes;Clostridia;Clostridiales;Ruminococcaceae;Clostridium_IV;NA	0	0	0	0	0	0	0	4	0	0	0	0	0	0	0	0
1665	Bacteria;Firmicutes;Clostridia;Clostridiales;Lachnospiraceae;Blautia;NA	0	0	0	0	0	0	0	0	0	10	0	0	0	0	0	0
1667	Bacteria;Firmicutes;Clostridia;Clostridiales;Lachnospiraceae;NA;NA	0	0	0	0	0	0	0	0	0	0	0	0	0	0	0	10
1671	Bacteria;NA;NA;NA;NA;NA;NA	0	0	9	0	0	0	0	0	0	0	0	0	0	0	0	0
1672	Bacteria;Firmicutes;Clostridia;Clostridiales;Ruminococcaceae;NA;NA	0	0	6	0	0	0	0	0	0	0	0	0	0	0	0	0
1673	Bacteria;Firmicutes;Clostridia;Clostridiales;Ruminococcaceae;Clostridium_IV;Anaeromassilibacillus_senegalensis(NR_144727.1)	0	0	4	0	0	0	0	0	0	0	0	0	0	0	0	0
1679	Bacteria;Firmicutes;Clostridia;Clostridiales;Lachnospiraceae;Clostridium_XlVa;NA	0	0	0	4	0	0	0	0	0	0	0	0	0	0	0	0
1680	Bacteria;Firmicutes;Clostridia;Clostridiales;Ruminococcaceae;Anaerotruncus;Anaerotruncus_rubiinfantis(NR_147398.1)	0	0	0	0	3	0	0	0	0	0	0	0	0	0	0	0
1681	Bacteria;Firmicutes;Clostridia;Clostridiales;Ruminococcaceae;Anaerotruncus;Phocea_massiliensis(NR_144748.1)	0	0	0	0	2	0	0	0	0	0	0	0	0	0	0	0
1682	Bacteria;Synergistetes;Synergistia;Synergistales;Synergistaceae;Cloacibacillus;Cloacibacillus_porcorum(JQ809697)	0	0	0	0	0	1	0	0	0	0	0	0	0	0	0	0
1683	Archaea;Euryarchaeota;Thermoplasmata;Methanomassiliicoccales;Methanomassiliicoccaceae;Methanomassiliicoccus;Methanomassiliicoccus_luminyensis(HQ896499)	0	0	0	0	0	3	0	0	0	0	0	0	0	0	0	0
1684	Bacteria;Firmicutes;Clostridia;Clostridiales;NA;NA;NA	0	0	0	0	0	4	0	0	0	0	0	0	0	0	0	0
1685	Bacteria;Firmicutes;Clostridia;Clostridiales;Ruminococcaceae;Intestinimonas;Flintibacter_butyricus(NR_144611.1)	0	0	0	0	0	3	0	0	0	0	0	0	0	0	0	0
1688	Bacteria;Firmicutes;Clostridia;Clostridiales;Lachnospiraceae;Clostridium_XlVa;Cuneatibacter_caecimuris(NR_144608.1)	0	0	0	0	0	0	0	9	0	0	0	0	0	0	0	0
1689	Bacteria;Firmicutes;Bacilli;Lactobacillales;Lactobacillaceae;Lactobacillus;NA	0	0	0	0	0	0	0	9	0	0	0	0	0	0	0	0
1690	Bacteria;Firmicutes;Bacilli;Lactobacillales;Lactobacillaceae;Lactobacillus;NA	0	0	0	0	0	0	0	0	0	0	0	0	4	0	0	0
1691	Bacteria;Firmicutes;Clostridia;Clostridiales;Clostridiales_Incertae_Sedis_XIII;Mogibacterium;NA	0	0	0	0	0	0	0	0	0	0	0	0	2	0	0	0
1692	Bacteria;Firmicutes;Clostridia;Clostridiales;Ruminococcaceae;NA;NA	0	0	0	0	0	0	0	0	0	0	0	0	4	0	0	0
1695	Bacteria;Candidatus_Saccharibacteria;Unclassified;Unclassified;Unclassified;Saccharibacteria_genera_incertae_sedis;NA	0	0	0	0	0	0	0	0	0	0	0	0	0	2	0	0
1699	Bacteria;Firmicutes;Clostridia;Clostridiales;NA;NA;NA	0	8	0	0	0	0	0	0	0	0	0	0	0	0	0	0
1706	Bacteria;Firmicutes;Clostridia;Clostridiales;Ruminococcaceae;Clostridium_IV;NA	0	0	8	0	0	0	0	0	0	0	0	0	0	0	0	0
1713	Bacteria;Firmicutes;Clostridia;Clostridiales;Lachnospiraceae;Clostridium_XlVa;NA	0	0	0	4	0	0	0	0	0	0	0	0	0	0	0	0
1715	Bacteria;Firmicutes;Clostridia;Clostridiales;NA;NA;NA	0	0	0	0	0	0	0	0	0	0	0	0	1	0	0	0
1716	Bacteria;Firmicutes;Clostridia;Clostridiales;Lachnospiraceae;NA;NA	0	0	0	0	0	1	0	0	0	0	0	0	0	0	0	0
1718	Bacteria;Firmicutes;Clostridia;Clostridiales;NA;NA;NA	0	0	0	0	0	4	0	0	0	0	0	0	0	0	0	0
1719	Bacteria;Firmicutes;Clostridia;Clostridiales;Ruminococcaceae;NA;NA	0	0	0	0	0	4	0	0	0	0	0	0	0	0	0	0
1720	Bacteria;Firmicutes;Clostridia;Clostridiales;Ruminococcaceae;Flavonifractor;Pseudoflavonifractor_phocaeensis(NR_147370.1)	0	0	0	0	0	4	0	0	0	0	0	0	0	0	0	0
1721	Bacteria;Firmicutes;Clostridia;Clostridiales;NA;NA;NA	0	0	0	0	0	4	0	0	0	0	0	0	0	0	0	0
1722	Bacteria;NA;NA;NA;NA;NA;NA	0	0	0	0	0	0	8	0	0	0	0	0	0	0	0	0
1723	Bacteria;Firmicutes;Clostridia;Clostridiales;Clostridiales_Incertae_Sedis_XIII;Anaerovorax;Ihubacter_massiliensis(NR_144749.1)	0	0	0	0	0	0	8	0	0	0	0	0	0	0	0	0
1724	Bacteria;Firmicutes;Clostridia;Clostridiales;Ruminococcaceae;Clostridium_IV;NA	0	0	0	0	0	0	0	8	0	0	0	0	0	0	0	0
1725	Bacteria;Firmicutes;Clostridia;Clostridiales;Ruminococcaceae;NA;NA	0	0	0	0	0	0	0	8	0	0	0	0	0	0	0	0
1726	Bacteria;Firmicutes;Clostridia;Clostridiales;Eubacteriaceae;Eubacterium;Emergencia_timonensis(NR_144737.1)	0	0	0	0	0	0	0	8	0	0	0	0	0	0	0	0
1727	Bacteria;Firmicutes;Negativicutes;Selenomonadales;Veillonellaceae;Selenomonas;NA	0	0	0	0	0	0	0	0	8	0	0	0	0	0	0	0
1728	Bacteria;Firmicutes;Clostridia;Clostridiales;Lachnospiraceae;Clostridium_XlVa;NA	0	0	0	0	0	0	0	0	8	0	0	0	0	0	0	0
1729	Bacteria;NA;NA;NA;NA;NA;NA	0	0	0	0	0	0	0	0	4	0	0	0	0	0	0	0
1730	Bacteria;Firmicutes;Clostridia;Clostridiales;Ruminococcaceae;Clostridium_IV;Eubacterium_siraeum(L34625)	0	0	0	0	0	0	0	0	0	0	4	0	0	0	0	0
1731	Bacteria;Firmicutes;Clostridia;Clostridiales;Lachnospiraceae;Anaerostipes;Anaerostipes_sp.(JX273468)	0	0	0	0	0	0	0	0	0	0	0	4	0	0	0	0
1732	Bacteria;Proteobacteria;Betaproteobacteria;Neisseriales;Neisseriaceae;Neisseria;NA	0	0	0	0	0	0	0	0	0	0	0	4	0	0	0	0
1736	Bacteria;Firmicutes;Clostridia;Clostridiales;Lachnospiraceae;Blautia;NA	0	0	0	0	0	0	0	0	0	0	0	0	0	4	0	0
1738	Bacteria;Firmicutes;Clostridia;Clostridiales;Ruminococcaceae;Clostridium_IV;NA	0	0	0	0	0	0	0	0	0	0	0	0	0	0	4	0
1742	Bacteria;NA;NA;NA;NA;NA;NA	3	0	0	0	0	0	0	0	0	0	0	0	0	0	0	0
1744	Bacteria;Firmicutes;Clostridia;Clostridiales;NA;NA;NA	0	7	0	0	0	0	0	0	0	0	0	0	0	0	0	0
1745	Bacteria;Firmicutes;Clostridia;Clostridiales;Lachnospiraceae;Anaerostipes;NA	0	5	0	0	0	0	0	0	0	0	0	0	0	0	0	0
1748	Bacteria;Firmicutes;Clostridia;Clostridiales;Lachnospiraceae;Clostridium_XlVa;NA	0	0	7	0	0	0	0	0	0	0	0	0	0	0	0	0
1749	Bacteria;Firmicutes;Clostridia;Clostridiales;Lachnospiraceae;NA;NA	0	0	7	0	0	0	0	0	0	0	0	0	0	0	0	0
1750	Bacteria;NA;NA;NA;NA;NA;NA	0	0	7	0	0	0	0	0	0	0	0	0	0	0	0	0
1751	Bacteria;Firmicutes;Clostridia;Clostridiales;NA;NA;NA	0	0	5	0	0	0	0	0	0	0	0	0	0	0	0	0
1754	Bacteria;Firmicutes;Clostridia;Clostridiales;Lachnospiraceae;Clostridium_XlVa;NA	0	0	0	1	0	0	0	0	0	3	0	0	0	0	0	0
1758	Bacteria;Firmicutes;Clostridia;Clostridiales;NA;NA;NA	0	0	0	0	0	0	4	0	0	0	0	0	0	0	0	0
1760	Bacteria;NA;NA;NA;NA;NA;NA	0	0	0	0	0	3	0	0	0	0	0	0	0	0	0	0
1761	Bacteria;Firmicutes;Clostridia;Clostridiales;NA;NA;NA	0	0	0	0	0	3	0	0	0	0	0	0	0	0	0	0
1762	Bacteria;Firmicutes;Clostridia;Clostridiales;NA;NA;NA	0	0	0	0	0	3	0	0	0	0	0	0	0	0	0	0
1764	Bacteria;Firmicutes;Clostridia;Clostridiales;Clostridiaceae_1;Clostridium_sensu_stricto;NA	0	0	0	0	0	0	7	0	0	0	0	0	0	0	0	0
1765	Bacteria;Actinobacteria;Actinobacteria;Coriobacteriales;Coriobacteriaceae;Collinsella;NA	0	0	0	0	0	0	7	0	0	0	0	0	0	0	0	0
1767	Bacteria;Firmicutes;Clostridia;Clostridiales;Clostridiaceae_1;NA;NA	0	0	0	0	0	0	0	7	0	0	0	0	0	0	0	0
1768	Bacteria;Fusobacteria;Fusobacteriia;Fusobacteriales;Leptotrichiaceae;Leptotrichia;NA	0	0	0	0	0	0	0	0	7	0	0	0	0	0	0	0
1771	Bacteria;Firmicutes;Clostridia;Clostridiales;Ruminococcaceae;Faecalibacterium;Faecalibacterium_prausnitzii(AJ413954)	0	0	0	0	0	0	0	0	0	0	3	0	0	0	0	0
1772	Bacteria;Firmicutes;Clostridia;Clostridiales;Lachnospiraceae;NA;NA	0	0	0	0	0	0	0	0	0	0	0	3	0	0	0	0
1773	Bacteria;Fusobacteria;Fusobacteriia;Fusobacteriales;Fusobacteriaceae;Fusobacterium;Fusobacterium_nucleatum(AE009951)	0	0	0	0	0	0	0	0	0	0	0	1	0	0	0	0
1775	Bacteria;Firmicutes;Clostridia;Clostridiales;Ruminococcaceae;Clostridium_IV;Clostridium_methylpentosum(Y18181)	0	0	0	0	0	0	0	0	0	0	0	0	3	0	0	0
1778	Bacteria;Actinobacteria;Actinobacteria;Coriobacteriales;Coriobacteriaceae;Gordonibacter;Gordonibacter_sp.(HG000667)	0	0	0	0	0	0	0	0	0	0	0	0	0	3	0	0
1779	Bacteria;Firmicutes;Clostridia;Clostridiales;NA;NA;NA	0	0	0	0	0	0	0	0	0	0	0	0	0	0	0	7
1783	Bacteria;Firmicutes;Clostridia;Clostridiales;Ruminococcaceae;Faecalibacterium;Faecalibacterium_prausnitzii(AJ413954)	0	6	0	0	0	0	0	0	0	0	0	0	0	0	0	0
1784	Bacteria;Firmicutes;Clostridia;Clostridiales;Lachnospiraceae;NA;NA	0	4	0	0	0	1	0	0	0	0	0	0	0	0	0	0
1793	Bacteria;Firmicutes;Clostridia;Clostridiales;Clostridiales_Incertae_Sedis_XIII;Anaerovorax;NA	0	0	6	0	0	0	0	0	0	0	0	0	0	0	0	0
1794	Bacteria;Firmicutes;Clostridia;Clostridiales;Lachnospiraceae;NA;NA	0	0	6	0	0	0	0	0	0	0	0	0	0	0	0	0
1795	Bacteria;Firmicutes;Clostridia;Clostridiales;Ruminococcaceae;NA;NA	0	0	6	0	0	0	0	0	0	0	0	0	0	0	0	0
1796	Bacteria;Firmicutes;Clostridia;Clostridiales;NA;NA;NA	0	0	6	0	0	0	0	0	0	0	0	0	0	0	0	0
1804	Bacteria;Firmicutes;Clostridia;Clostridiales;Lachnospiraceae;Clostridium_XlVa;NA	0	0	0	3	0	0	0	0	0	0	0	0	0	0	0	0
1806	Bacteria;Firmicutes;Clostridia;Clostridiales;Ruminococcaceae;Clostridium_IV;NA	0	0	0	0	3	0	0	0	0	0	0	0	0	0	0	0
1812	Bacteria;Firmicutes;Clostridia;Clostridiales;Lachnospiraceae;NA;NA	0	0	0	0	0	2	0	0	0	0	0	0	0	0	0	0
1813	Bacteria;Firmicutes;Clostridia;Clostridiales;Ruminococcaceae;Oscillibacter;Oscillibacter_sp.(JF750939)	0	0	0	0	0	3	0	0	0	0	0	0	0	0	0	0
1814	Bacteria;Firmicutes;Clostridia;Clostridiales;Ruminococcaceae;Clostridium_III;NA	0	0	0	0	0	3	0	0	0	0	0	0	0	0	0	0
1815	Bacteria;Firmicutes;Clostridia;Clostridiales;NA;NA;NA	0	0	0	0	0	2	0	0	0	0	0	0	0	0	0	0
1816	Bacteria;Firmicutes;Clostridia;Clostridiales;NA;NA;NA	0	0	0	0	0	3	0	0	0	0	0	0	0	0	0	0
1820	Bacteria;Firmicutes;Clostridia;Clostridiales;NA;NA;NA	0	0	0	0	0	0	0	6	0	0	0	0	0	0	0	0
1821	Bacteria;Firmicutes;Clostridia;Clostridiales;Ruminococcaceae;Flavonifractor;Pseudoflavonifractor_phocaeensis(NR_147370.1)	0	0	0	0	0	0	0	0	0	6	0	0	0	0	0	0
1823	Bacteria;Firmicutes;Clostridia;Clostridiales;Lachnospiraceae;Clostridium_XlVa;NA	0	0	0	0	0	0	0	0	0	0	0	3	0	0	0	0
1827	Bacteria;Cyanobacteria/Chloroplast;Chloroplast;Unclassified;Chloroplast;Streptophyta;NA	2	0	0	0	0	0	0	0	0	0	0	0	0	0	0	0
1828	Bacteria;Firmicutes;Clostridia;Clostridiales;Ruminococcaceae;Clostridium_III;NA	0	0	0	0	0	0	0	0	0	0	0	2	0	0	0	0
1829	Bacteria;Firmicutes;Clostridia;Clostridiales;NA;NA;NA	0	5	0	0	0	0	0	0	0	0	0	0	0	0	0	0
1835	Bacteria;Actinobacteria;Actinobacteria;Coriobacteriales;Coriobacteriaceae;Eggerthella;Raoultibacter_massiliensis(NR_144751.1)	0	0	5	0	0	0	0	0	0	0	0	0	0	0	0	0
1836	Bacteria;Firmicutes;Clostridia;Clostridiales;Lachnospiraceae;Clostridium_XlVa;Clostridium_hylemonae(AB023973)	0	0	5	0	0	0	0	0	0	0	0	0	0	0	0	0
1837	Bacteria;Firmicutes;Clostridia;Clostridiales;NA;NA;NA	0	0	5	0	0	0	0	0	0	0	0	0	0	0	0	0
1838	Bacteria;Firmicutes;Clostridia;Clostridiales;NA;NA;NA	0	0	5	0	0	0	0	0	0	0	0	0	0	0	0	0
1846	Bacteria;Proteobacteria;Betaproteobacteria;Burkholderiales;Sutterellaceae;Parasutterella;Parasutterella_excrementihominis(AB370250)	0	0	0	0	2	0	0	0	0	0	0	0	0	0	0	0
1847	Bacteria;Firmicutes;Clostridia;Clostridiales;Ruminococcaceae;NA;NA	0	0	0	0	0	2	0	0	0	0	0	0	0	0	0	0
1852	Bacteria;Actinobacteria;Actinobacteria;Actinomycetales;Propionibacteriaceae;Propionibacterium;Propionibacterium_acnes(AB042288)	0	0	0	0	0	0	5	0	0	0	0	0	0	0	0	0
1854	Bacteria;Firmicutes;Clostridia;Clostridiales;Ruminococcaceae;Faecalibacterium;Faecalibacterium_prausnitzii(AJ413954)	0	0	0	0	0	0	0	5	0	0	0	0	0	0	0	0
1855	Bacteria;Firmicutes;Clostridia;Clostridiales;Ruminococcaceae;Anaerotruncus;NA	0	0	0	0	0	0	0	5	0	0	0	0	0	0	0	0
1857	Bacteria;Firmicutes;Clostridia;Clostridiales;Ruminococcaceae;Faecalibacterium;Faecalibacterium_prausnitzii(AJ413954)	0	0	0	0	0	0	0	0	0	5	0	0	0	0	0	0
1860	Bacteria;Bacteroidetes;Bacteroidia;Bacteroidales;Porphyromonadaceae;Porphyromonas;NA	0	0	0	0	0	0	0	0	0	0	2	0	0	0	0	0
1861	Bacteria;Firmicutes;Clostridia;Clostridiales;Ruminococcaceae;Clostridium_III;NA	0	0	0	0	0	0	0	0	0	0	0	2	0	0	0	0
1862	Bacteria;Firmicutes;Clostridia;Clostridiales;Clostridiales_Incertae_Sedis_XIII;Anaerovorax;Casaltella_massiliensis(NR_133037.1)	0	0	0	0	0	0	0	0	0	0	0	2	0	0	0	0
1863	Bacteria;Firmicutes;Clostridia;Clostridiales;Ruminococcaceae;Clostridium_IV;Clostridium_methylpentosum(Y18181)	0	0	0	0	0	0	0	0	0	0	0	0	2	0	0	0
1867	Bacteria;Proteobacteria;Gammaproteobacteria;Aeromonadales;Succinivibrionaceae;Succinivibrio;Succinivibrio_dextrinosolvens(Y17600)	0	0	0	0	0	0	0	0	0	0	0	0	0	2	0	0
1868	Bacteria;Actinobacteria;Actinobacteria;Actinomycetales;Corynebacteriaceae;Corynebacterium;Corynebacterium_durum(Z97069)	0	0	0	0	0	0	0	0	0	0	0	0	0	2	0	0
1870	Bacteria;Proteobacteria;Gammaproteobacteria;Enterobacteriales;Enterobacteriaceae;Morganella;NA	0	0	0	0	0	0	0	0	0	0	0	0	0	0	0	5
1881	Bacteria;Firmicutes;Clostridia;Clostridiales;Lachnospiraceae;Clostridium_XlVa;NA	0	4	0	0	0	0	0	0	0	0	0	0	0	0	0	0
1889	Bacteria;Firmicutes;Clostridia;Clostridiales;Ruminococcaceae;Clostridium_IV;Clostridium_methylpentosum(Y18181)	0	0	4	0	0	0	0	0	0	0	0	0	0	0	0	0
1890	Bacteria;Firmicutes;Clostridia;Clostridiales;NA;NA;NA	0	0	4	0	0	0	0	0	0	0	0	0	0	0	0	0
1891	Bacteria;Firmicutes;Clostridia;Clostridiales;Ruminococcaceae;Intestinimonas;Flintibacter_butyricus(NR_144611.1)	0	0	4	0	0	0	0	0	0	0	0	0	0	0	0	0
1900	Bacteria;Firmicutes;Negativicutes;Selenomonadales;Veillonellaceae;Anaeroglobus;Anaeroglobus_geminatus(AF338413)	0	0	0	0	2	0	0	0	0	0	0	0	0	0	0	0
1901	Bacteria;Firmicutes;Clostridia;Clostridiales;Clostridiaceae_1;Clostridium_sensu_stricto;Clostridium_perfringens(CP000246)	0	0	0	0	2	0	0	0	0	0	0	0	0	0	0	0
1906	Bacteria;Firmicutes;Clostridia;Clostridiales;NA;NA;NA	0	0	0	0	0	2	0	0	0	0	0	0	0	0	0	0
1907	Bacteria;Firmicutes;Clostridia;Clostridiales;NA;NA;NA	0	0	0	0	0	2	0	0	0	0	0	0	0	0	0	0
1908	Bacteria;Firmicutes;Clostridia;Clostridiales;Ruminococcaceae;NA;NA	0	0	0	0	0	2	0	0	0	0	0	0	0	0	0	0
1909	Bacteria;Firmicutes;Clostridia;Clostridiales;NA;NA;NA	0	0	0	0	0	2	0	0	0	0	0	0	0	0	0	0
1910	Bacteria;Firmicutes;Erysipelotrichia;Erysipelotrichales;Erysipelotrichaceae;Holdemania;Holdemania_filiformis(Y11466)	0	0	0	0	0	2	0	0	0	0	0	0	0	0	0	0
1911	Bacteria;Firmicutes;Clostridia;Clostridiales;Ruminococcaceae;NA;NA	0	0	0	0	0	2	0	0	0	0	0	0	0	0	0	0
1912	Bacteria;Firmicutes;Clostridia;Clostridiales;Lachnospiraceae;Clostridium_XlVb;Clostridium_lactatifermentans(AY033434)	0	0	0	0	0	2	0	0	0	0	0	0	0	0	0	0
1917	Bacteria;Bacteroidetes;Bacteroidia;Bacteroidales;Prevotellaceae;Paraprevotella;Metaprevotella_massiliensis(NR_147377.1)	0	0	0	0	0	0	4	0	0	0	0	0	0	0	0	0
1919	Bacteria;Firmicutes;Clostridia;Clostridiales;NA;NA;NA	0	0	0	0	0	0	0	4	0	0	0	0	0	0	0	0
1920	Bacteria;Firmicutes;Clostridia;Clostridiales;Lachnospiraceae;Clostridium_XlVa;NA	0	0	0	0	0	0	0	0	4	0	0	0	0	0	0	0
1921	Bacteria;Firmicutes;Erysipelotrichia;Erysipelotrichales;Erysipelotrichaceae;Coprobacillus;Longibaculum_muris(NR_144615.1)	0	0	0	0	0	0	0	0	4	0	0	0	0	0	0	0
1923	Bacteria;Bacteria;Firmicutes;Firmicutes;Clostridia;Clostridia;Clostridiales;Clostridiales;Clostridiales_Incertae_Sedis_XIII;Clostridiales_Incertae_Sedis_XIII;Mogibacterium;Mogibacterium;NA;NA	0	0	0	0	0	0	0	0	0	4	0	0	0	0	0	0
1926	Bacteria;Firmicutes;Clostridia;Clostridiales;NA;NA;NA	0	0	0	0	0	0	0	0	0	0	2	0	0	0	0	0
1927	Bacteria;Firmicutes;Clostridia;Clostridiales;Peptoniphilaceae;Peptoniphilus;Peptoniphilus_lacrimalis(AF542230)	0	0	0	0	0	0	0	0	0	0	2	0	0	0	0	0
1928	Bacteria;Firmicutes;Clostridia;Clostridiales;Ruminococcaceae;Clostridium_IV;NA	0	0	0	0	0	0	0	0	0	0	0	0	2	0	0	0
1929	Bacteria;Firmicutes;Erysipelotrichia;Erysipelotrichales;Erysipelotrichaceae;Erysipelotrichaceae_incertae_sedis;Eubacterium_dolichum(L34682)	0	0	0	0	0	0	0	0	0	0	0	0	2	0	0	0
1930	Bacteria;Firmicutes;Clostridia;Clostridiales;NA;NA;NA	0	0	0	0	0	0	0	0	0	0	0	0	2	0	0	0
1932	Bacteria;Firmicutes;Clostridia;Clostridiales;Lachnospiraceae;Lachnospiracea_incertae_sedis;NA	0	0	0	0	0	0	0	0	0	0	0	0	0	2	0	0
1935	Bacteria;Firmicutes;Clostridia;Clostridiales;NA;NA;NA	0	0	0	0	0	0	0	0	0	0	0	0	0	0	2	0
1936	Bacteria;Firmicutes;Clostridia;Clostridiales;NA;NA;NA	0	0	0	0	0	0	0	0	0	0	0	0	0	0	0	4
1940	Bacteria;Firmicutes;Clostridia;Clostridiales;Ruminococcaceae;NA;NA	1	0	0	0	0	0	0	0	0	0	0	0	0	0	0	0
1942	Bacteria;Firmicutes;Clostridia;Clostridiales;NA;NA;NA	0	3	0	0	0	0	0	0	0	0	0	0	0	0	0	0
1943	Bacteria;Firmicutes;Clostridia;Clostridiales;Ruminococcaceae;NA;NA	0	3	0	0	0	0	0	0	0	0	0	0	0	0	0	0
1944	Bacteria;Firmicutes;Clostridia;Clostridiales;Ruminococcaceae;Anaerotruncus;Anaerotruncus_rubiinfantis(NR_147398.1)	0	3	0	0	0	0	0	0	0	0	0	0	0	0	0	0
1945	Bacteria;Firmicutes;Clostridia;Clostridiales;NA;NA;NA	0	3	0	0	0	0	0	0	0	0	0	0	0	0	0	0
1952	Bacteria;Firmicutes;Clostridia;Clostridiales;Eubacteriaceae;Eubacterium;Eubacterium_coprostanoligenes(HM037995)	0	0	3	0	0	0	0	0	0	0	0	0	0	0	0	0
1953	Bacteria;Firmicutes;Clostridia;Clostridiales;Ruminococcaceae;NA;NA	0	0	3	0	0	0	0	0	0	0	0	0	0	0	0	0
1954	Bacteria;Firmicutes;Clostridia;Clostridiales;Lachnospiraceae;Clostridium_XlVa;NA	0	0	3	0	0	0	0	0	0	0	0	0	0	0	0	0
1955	Bacteria;Firmicutes;Clostridia;Clostridiales;Lachnospiraceae;Lachnospiracea_incertae_sedis;Eubacterium_hallii(L34621)	0	0	3	0	0	0	0	0	0	0	0	0	0	0	0	0
1956	Bacteria;Synergistetes;Synergistia;Synergistales;Synergistaceae;Cloacibacillus;Cloacibacillus_evryensis(CU463952)	0	0	3	0	0	0	0	0	0	0	0	0	0	0	0	0
1968	Bacteria;Candidatus_Saccharibacteria;Unclassified;Unclassified;Unclassified;Saccharibacteria_genera_incertae_sedis;TM7_phylum(AF432141)	0	0	0	1	0	0	0	0	0	0	0	0	0	0	0	0
1969	Bacteria;Firmicutes;Clostridia;Clostridiales;Ruminococcaceae;Clostridium_IV;Negativibacillus_massiliensis(NR_147378.1)	0	0	0	1	0	0	0	0	0	0	0	0	0	0	0	0
1971	Bacteria;Firmicutes;Clostridia;Clostridiales;Eubacteriaceae;Anaerofustis;Anaerofustis_stercorihominis(AJ518871)	0	0	0	0	1	0	0	0	0	0	0	0	0	0	0	0
1972	NA;NA;NA;NA;NA;NA;NA	0	0	0	0	1	0	0	0	0	0	0	0	0	0	0	0
1977	Bacteria;Firmicutes;Clostridia;Clostridiales;Lachnospiraceae;Clostridium_XlVa;NA	0	0	0	0	0	1	0	0	0	0	0	0	0	0	0	0
1978	Bacteria;Firmicutes;Clostridia;Clostridiales;Eubacteriaceae;Anaerofustis;Anaerofustis_stercorihominis(AJ518871)	0	0	0	0	0	1	0	0	0	0	0	0	0	0	0	0
1979	Bacteria;Firmicutes;Clostridia;Clostridiales;Peptostreptococcaceae;NA;NA	0	0	0	0	0	1	0	0	0	0	0	0	0	0	0	0
1980	Bacteria;Firmicutes;Clostridia;Clostridiales;Ruminococcaceae;Clostridium_IV;Anaeromassilibacillus_senegalensis(NR_144727.1)	0	0	0	0	0	1	0	0	0	0	0	0	0	0	0	0
1981	Bacteria;NA;NA;NA;NA;NA;NA	0	0	0	0	0	1	0	0	0	0	0	0	0	0	0	0
1988	Bacteria;Bacteroidetes;Bacteroidia;Bacteroidales;Prevotellaceae;Prevotella;Prevotella_timonensis(DQ518919)	0	0	0	0	0	0	3	0	0	0	0	0	0	0	0	0
1989	Bacteria;Firmicutes;Clostridia;Clostridiales;Clostridiales_Incertae_Sedis_XI;Anaerococcus;Anaerococcus_vaginalis(AF542229)	0	0	0	0	0	0	0	3	0	0	0	0	0	0	0	0
1990	Bacteria;Firmicutes;Clostridia;Clostridiales;Ruminococcaceae;Anaerotruncus;Anaerotruncus_colihominis(AJ315980)	0	0	0	0	0	0	0	3	0	0	0	0	0	0	0	0
1993	Bacteria;Bacteroidetes;Bacteroidia;Bacteroidales;Bacteroidaceae;Bacteroides;Bacteroides_eggerthii(AB050107)	0	0	0	0	0	0	0	0	0	0	1	0	0	0	0	0
1994	Bacteria;Firmicutes;Clostridia;Clostridiales;Ruminococcaceae;Flavonifractor;Pseudoflavonifractor_phocaeensis(NR_147370.1)	0	0	0	0	0	0	0	0	0	0	0	1	0	0	0	0
1995	Bacteria;Firmicutes;Erysipelotrichia;Erysipelotrichales;Erysipelotrichaceae;Erysipelotrichaceae_incertae_sedis;Dielma_fastidiosa(NR_125593.1)	0	0	0	0	0	0	0	0	0	0	0	1	0	0	0	0
1996	Bacteria;Firmicutes;Clostridia;Clostridiales;Ruminococcaceae;Flavonifractor;Pseudoflavonifractor_phocaeensis(NR_147370.1)	0	0	0	0	0	0	0	0	0	0	0	1	0	0	0	0
1998	Bacteria;Firmicutes;Clostridia;Clostridiales;Eubacteriaceae;Anaerofustis;Anaerofustis_stercorihominis(AJ518871)	0	0	0	0	0	0	0	0	0	0	0	0	1	0	0	0
1999	Bacteria;Firmicutes;Clostridia;Clostridiales;Ruminococcaceae;Clostridium_IV;Clostridium_methylpentosum(Y18181)	0	0	0	0	0	0	0	0	0	0	0	0	1	0	0	0
2000	Bacteria;Firmicutes;Clostridia;Clostridiales;Lachnospiraceae;Roseburia;Roseburia_intestinalis(AJ312385)	0	0	0	0	0	0	0	0	0	0	0	0	0	0	1	0
2001	Bacteria;Firmicutes;Clostridia;Clostridiales;Lachnospiraceae;Clostridium_XlVa;NA	0	0	0	0	0	0	0	0	0	0	0	0	0	0	1	0
2005	Bacteria;Firmicutes;Negativicutes;Selenomonadales;Veillonellaceae;NA;NA	0	0	0	0	0	0	0	0	0	0	0	0	0	0	0	3
2008	Bacteria;Firmicutes;Clostridia;Clostridiales;Lachnospiraceae;Blautia;Blautia_wexlerae(EF036467)	1	0	0	0	0	0	0	0	0	0	0	0	0	0	0	0
2009	Bacteria;NA;NA;NA;NA;NA;NA	1	0	0	0	0	0	0	0	0	0	0	0	0	0	0	0
2010	Bacteria;Firmicutes;Negativicutes;Selenomonadales;Acidaminococcaceae;NA;NA	0	2	0	0	0	0	0	0	0	0	0	0	0	0	0	0
2011	Bacteria;Firmicutes;NA;NA;NA;NA;NA	0	2	0	0	0	0	0	0	0	0	0	0	0	0	0	0
2012	Bacteria;Firmicutes;Clostridia;Clostridiales;NA;NA;NA	0	2	0	0	0	0	0	0	0	0	0	0	0	0	0	0
2016	Bacteria;Firmicutes;Clostridia;Clostridiales;NA;NA;NA	0	0	2	0	0	0	0	0	0	0	0	0	0	0	0	0
2017	Bacteria;Firmicutes;Clostridia;Clostridiales;Ruminococcaceae;Clostridium_IV;Clostridium_methylpentosum(Y18181)	0	0	2	0	0	0	0	0	0	0	0	0	0	0	0	0
2035	Bacteria;Bacteroidetes;Bacteroidia;Bacteroidales;Rikenellaceae;Alistipes;NA	0	0	0	0	0	1	0	0	0	0	0	0	0	0	0	0
2036	Bacteria;Firmicutes;Clostridia;Clostridiales;NA;NA;NA	0	0	0	0	0	1	0	0	0	0	0	0	0	0	0	0
2037	Bacteria;Firmicutes;Clostridia;Clostridiales;Ruminococcaceae;NA;NA	0	0	0	0	0	1	0	0	0	0	0	0	0	0	0	0
2038	Bacteria;Bacteroidetes;Bacteroidia;Bacteroidales;Prevotellaceae;Alloprevotella;Alloprevotella_rava(JQ039189)	0	0	0	0	0	1	0	0	0	0	0	0	0	0	0	0
2039	Bacteria;Proteobacteria;Deltaproteobacteria;Desulfovibrionales;Desulfovibrionaceae;Desulfovibrio;Desulfovibrio_desulfuricans(AF192153)	0	0	0	0	0	1	0	0	0	0	0	0	0	0	0	0
2040	Bacteria;Firmicutes;Clostridia;Clostridiales;Ruminococcaceae;Hydrogenoanaerobacterium;Hydrogenoanaerobacterium_saccharovorans(EU158190)	0	0	0	0	0	1	0	0	0	0	0	0	0	0	0	0
2041	Bacteria;Firmicutes;Clostridia;Clostridiales;Lachnospiraceae;NA;NA	0	0	0	0	0	1	0	0	0	0	0	0	0	0	0	0
2042	Bacteria;Candidatus_Saccharibacteria;Unclassified;Unclassified;Unclassified;Saccharibacteria_genera_incertae_sedis;TM7_phylum(AF432141)	0	0	0	0	0	0	2	0	0	0	0	0	0	0	0	0
2043	Bacteria;Firmicutes;Clostridia;Clostridiales;Clostridiales_Incertae_Sedis_XIII;Anaerovorax;NA	0	0	0	0	0	0	2	0	0	0	0	0	0	0	0	0
2044	Bacteria;Firmicutes;Clostridia;Clostridiales;NA;NA;NA	0	0	0	0	0	0	0	2	0	0	0	0	0	0	0	0
2046	Bacteria;NA;NA;NA;NA;NA;NA	0	0	0	0	0	0	0	0	0	0	0	1	0	0	0	0
2050	Bacteria;Firmicutes;Clostridia;Clostridiales;Ruminococcaceae;Faecalibacterium;Faecalibacterium_prausnitzii(AJ413954)	0	0	0	0	0	0	0	0	0	0	0	0	1	0	0	0
2051	Bacteria;Firmicutes;Clostridia;Clostridiales;Eubacteriaceae;Anaerofustis;Anaerofustis_stercorihominis(AJ518871)	0	0	0	0	0	0	0	0	0	0	0	0	1	0	0	0
2052	Bacteria;Actinobacteria;Actinobacteria;Coriobacteriales;Coriobacteriaceae;NA;NA	0	0	0	0	0	0	0	0	0	0	0	0	1	0	0	0
2053	Bacteria;Firmicutes;Clostridia;Clostridiales;Ruminococcaceae;Faecalibacterium;Faecalibacterium_prausnitzii(AJ413954)	0	0	0	0	0	0	0	0	0	0	0	0	1	0	0	0
2054	Bacteria;Firmicutes;Clostridia;Clostridiales;NA;NA;NA	0	0	0	0	0	0	0	0	0	0	0	0	1	0	0	0
2055	Bacteria;Firmicutes;Erysipelotrichia;Erysipelotrichales;Erysipelotrichaceae;Coprobacillus;Massiliomicrobiota_timonensis(NR_144738.1)	0	0	0	0	0	0	0	0	0	0	0	0	1	0	0	0
2056	Bacteria;Firmicutes;Clostridia;Clostridiales;Ruminococcaceae;NA;NA	0	0	0	0	0	0	0	0	0	0	0	0	1	0	0	0
2058	Bacteria;Bacteroidetes;Bacteroidia;Bacteroidales;Prevotellaceae;Paraprevotella;Metaprevotella_massiliensis(NR_147377.1)	0	0	0	0	0	0	0	0	0	0	0	0	0	1	0	0
2062	Bacteria;Bacteroidetes;Bacteroidia;Bacteroidales;Bacteroidaceae;Bacteroides;NA	0	0	0	0	0	0	0	0	0	0	0	0	0	0	0	2
2072	Bacteria;Firmicutes;Clostridia;Clostridiales;Lachnospiraceae;NA;NA	0	1	0	0	0	0	0	0	0	0	0	0	0	0	0	0
2083	Bacteria;Firmicutes;Clostridia;Clostridiales;Ruminococcaceae;Anaerotruncus;NA	0	0	1	0	0	0	0	0	0	0	0	0	0	0	0	0
2084	Bacteria;Firmicutes;Clostridia;Clostridiales;Ruminococcaceae;NA;NA	0	0	1	0	0	0	0	0	0	0	0	0	0	0	0	0
2085	Bacteria;Firmicutes;Clostridia;Clostridiales;Ruminococcaceae;Anaerotruncus;NA	0	0	1	0	0	0	0	0	0	0	0	0	0	0	0	0
2086	Bacteria;Firmicutes;Clostridia;Clostridiales;Ruminococcaceae;NA;NA	0	0	1	0	0	0	0	0	0	0	0	0	0	0	0	0
2087	Bacteria;Firmicutes;Clostridia;Clostridiales;Ruminococcaceae;Anaerotruncus;NA	0	0	1	0	0	0	0	0	0	0	0	0	0	0	0	0
2109	Bacteria;Firmicutes;Clostridia;Clostridiales;Ruminococcaceae;Anaerotruncus;Anaerotruncus_colihominis(AJ315980)	0	0	0	0	0	0	0	0	0	1	0	0	0	0	0	0
2122	Bacteria;Actinobacteria;Actinobacteria;Actinomycetales;Micrococcaceae;Rothia;Rothia_mucilaginosa(X87758)	0	0	0	0	0	0	0	0	0	0	0	0	0	0	0	1
2123	Bacteria;Firmicutes;Erysipelotrichia;Erysipelotrichales;Erysipelotrichaceae;Faecalicoccus;Faecalicoccus_acidiformans(HQ452864)	0	0	0	0	0	0	0	0	0	0	0	0	0	0	0	1

## Sheet: Supplementary Table 3
Supplementary Table 3. Sequence of OTU signals at the species level for un-assigned ASVs from NCI cohort
Taxonomy	OTU_species	Sequence
Bacteria;Proteobacteria;Gammaproteobacteria;Enterobacteriales;Enterobacteriaceae;Escherichia/Shigella;NA	NA19	TACGGAGGGTGCAAGCGTTAATCGGAATTACTGGGCGTAAAGCGCACGCAGGCGGTTTGTTAAGTCAGATGTGAAATCCCCGGGCTCAACCTGGGAACTGCATCTGATACTGGCAAGCTTGAGTCTCGTAGAGGGGGGTAGAATTCCAGGTGTAGCGGTGAAATGCGTAGAGATCTGGAGGAATACCGGTGGCGAAGGCGGCCCCCTGGACGAAGACTGACGCTCAGGTGCGAAAGCGTGGGGAGCAAACAGG
Bacteria;Firmicutes;Bacilli;Lactobacillales;Streptococcaceae;Streptococcus;NA	NA26	TACGTAGGTCCCGAGCGTTGTCCGGATTTATTGGGCGTAAAGCGAGCGCAGGCGGTTTGATAAGTCTGAAGTTAAAGGCTGTGGCTCAACCATAGTTCGCTTTGGAAACTGTCAAACTTGAGTGCAGAAGGGGAGAGTGGAATTCCATGTGTAGCGGTGAAATGCGTAGATATATGGAGGAACACCGGTGGCGAAAGCGGCTCTCTGGTCTGTAACTGACGCTGAGGCTCGAAAGCGTGGGGAGCGAACAGG
Bacteria;Firmicutes;Bacilli;Lactobacillales;Lactobacillaceae;Lactobacillus;NA	NA31	TACGTAGGTGGCAAGCGTTATCCGGATTTATTGGGCGTAAAGCGAGCGCAGGCGGTTGCTTAGGTCTGATGTGAAAGCCTTCGGCTTAACCGAAGAAGTGCATCGGAAACCGGGCGACTTGAGTGCAGAAGAGGACAGTGGAACTCCATGTGTAGCGGTGGAATGCGTAGATATATGGAAGAACACCAGTGGCGAAGGCGGCTGTCTGGTCTGCAACTGACGCTGAGGCTCGAAAGCATGGGTAGCGAACAGG
Bacteria;Firmicutes;Clostridia;Clostridiales;Lachnospiraceae;Roseburia;NA	NA39	TACGTAGGGGGCAAGCGTTATCCGGATTTACTGGGTGTAAAGGGAGCGCAGGCGGTGCGGCAAGTCTGATGTGAAAGCCCGGGGCTCAACCCCGGGACTGCATTGGAAACTGTCGTACTTGAGTATCGGAGAGGTAAGTGGAATTCCTAGTGTAGCGGTGAAATGCGTAGATATTAGGAGGAACACCAGTGGCGAAGGCGGCTTACTGGACGATAACTGACGCTGAGGCTCGAAAGCGTGGGGAGCAAACAGG
Bacteria;Bacteroidetes;Bacteroidia;Bacteroidales;Rikenellaceae;Alistipes;NA	NA43	TACGGAGGATTCAAGCGTTATCCGGATTTATTGGGTTTAAAGGGTGCGTAGGCGGTTTGATAAGTTAGAGGTGAAATTTCGGGGCTCAACCCTGAACGTGCCTCTAATACTGTTGAGCTAGAGAGTAGTTGCGGTAGGCGGAATGTATGGTGTAGCGGTGAAATGCTTAGAGATCATACAGAACACCGATTGCGAAGGCAGCTTACCAAACTATATCTGACGTTGAGGCACGAAAGCGTGGGGAGCAAACAGG
Bacteria;Actinobacteria;Actinobacteria;Bifidobacteriales;Bifidobacteriaceae;Bifidobacterium;NA	NA44	TACGTAGGGTGCAAGCGTTATCCGGAATTATTGGGCGTAAAGGGCTCGTAGGCGGTTCGTCGCGTCCGGTGTGAAAGTCCATCGCTTAACGGTGGATCTGCGCCGGGTACGGGCGGGCTGGAGTGCGGTAGGGGAGACTGGAATTCCCGGTGTAACGGTGGAATGTGTAGATATCGGGAAGAACACCAATGGCGAAGGCAGGTCTCTGGGCCGTTACTGACGCTGAGGAGCGAAAGCGTGGGGAGCGAACAGG
Bacteria;Firmicutes;Clostridia;Clostridiales;Lachnospiraceae;Anaerostipes;NA	NA46	TACGTAGGGGGCAAGCGTTATCCGGAATTACTGGGTGTAAAGGGTGCGTAGGTGGTATGGCAAGTCAGAAGTGAAAACCCAGGGCTTAACTCTGGGACTGCTTTTGAAACTGTCAGACTGGAGTGCAGGAGAGGTAAGCGGAATTCCTAGTGTAGCGGTGAAATGCGTAGATATTAGGAGGAACATCAGTGGCGAAGGCGGCTTACTGGACTGAAACTGACACTGAGGCACGAAAGCGTGGGGAGCAAACAGG
Bacteria;Firmicutes;Erysipelotrichia;Erysipelotrichales;Erysipelotrichaceae;Clostridium_XVIII;NA	NA53	TACGTAGGTGGCGAGCGTTATCCGGAATTATTGGGCGTAAAGAGGGAGCAGGCGGCACTAAGGGTCTGTGGTGAAAGATCGAAGCTTAACTTCGGTAAGCCATGGAAACCGTAGAGCTAGAGTGTGTGAGAGGATCGTGGAATTCCATGTGTAGCGGTGAAATGCGTAGATATATGGAGGAACACCAGTGGCGAAGGCGACGATCTGGCGCATAACTGACGCTCAGTCCCGAAAGCGTGGGGAGCAAATAGG
Bacteria;Firmicutes;Clostridia;Clostridiales;Ruminococcaceae;NA;NA	NA54	TACGTAGGTGGCGAGCGTTATCCGGATTTACTGGGTGTAAAGGGCGCGTAGGCGGGAATGCAAGTCAGATGTGAAATCCAAGGGCTCAACCCTTGAACTGCATTTGAAACTGTATTTCTTGAGTGTCGGAGAGGTTGACGGAATTCCTAGTGTAGCGGTGAAATGCGTAGATATTAGGAGGAACACCAGTGGCGAAGGCGGTCAACTGGACGATAACTGACGCTGAGGCGCGAAAGCGTGGGGAGCAAACAGG
Bacteria;Bacteroidetes;Bacteroidia;Bacteroidales;Bacteroidaceae;Bacteroides;NA	NA58	TACGGAGGATCCGAGCGTTATCCGGATTTATTGGGTTTAAAGGGAGCGTAGGTGGATTGTTAAGTCAGTTGTGAAAGTTTGCGGCTCAACCGTAAAATTGCAGTTGAAACTGGCAGTCTTGAGTACAGTAGAGGTGGGCGGAATTCGTGGTGTAGCGGTGAAATGCTTAGATATCACGAAGAACTCCGATTGCGAAGGCAGCTCACTAGACTGTCACTGACACTGATGCTCGAAAGTGTGGGTATCAAACAGG
Bacteria;Firmicutes;Clostridia;Clostridiales;Lachnospiraceae;Anaerostipes;NA	NA71	TACGTAGGGGGCAAGCGTTATCCGGAATTACTGGGTGTAAAGGGTGCGTAGGTGGTATGGCAAGTCAGAAGTGAAAACCCAGGGCTTAACTCTGGGACTGCTTTTGAAACTGTCAGACTAGAGTGCAGGAGAGGTAAGCGGAATTCCTAGTGTAGCGGTGAAATGCGTAGATATTAGGAGGAACATCAGTGGCGAAGGCGGCTTACTGGACTGAAACTGACACTGAGGCACGAAAGCGTGGGGAGCAAACAGG
Bacteria;Firmicutes;Clostridia;Clostridiales;Ruminococcaceae;NA;NA	NA78	TACGTAGGATGCAAGCGTTATCCGGATTTACTGGGTGTAAAGGGAGCGCAGGCGGGACTGCAAGTTGGATGTGAAATACCGTGGCTTAACCACGGAACTGCATCCAAAACTGTAGTTCTTGAGTGAAGTAGAGGCAAGCGGAATTCCGAGTGTAGCGGTGAAATGCGTAGATATTCGGAGGAACACCAGTGGCGAAGGCGGCTTGCTGGGCTTTAACTGACGCTGAGGCTCGAAAGTGTGGGGAGCAAACAGG
Bacteria;Firmicutes;Clostridia;Clostridiales;Ruminococcaceae;NA;NA	NA84	TACGTAGGTGGCAAGCGTTGTCCGGATTTACTGGGTGTAAAGGGCGTGCAGCCGGGTCTGCAAGTCAGATGTGAAATCCATGGGCTCAACCCATGAACTGCATTTGAAACTGTAGATCTTGAGTGTCGGAGGGGCAATCGGAATTCCTAGTGTAGCGGTGAAATGCGTAGATATTAGGAGGAACACCAGTGGCGAAGGCGGATTGCTGGACGATAACTGACGGTGAGGCGCGAAAGTGTGGGGAGCAAACAGG
Bacteria;Bacteroidetes;Bacteroidia;Bacteroidales;Bacteroidaceae;Bacteroides;NA	NA86	TACGGAGGATCCGAGCGTTATCCGGATTTATTGGGTTTAAAGGGAGCGTAGGTGGATTGTTAAGTCAGTTGTGAAAGTTTGCGGCTCAACCGTAAAATTGCAGTTGAAACTGGCAGTCTTGAGTACAGTAGAGGTGGGCGGAATTCGTGGTGTAGCGGTGAAATGCTTAGATATCACGAAGAACTCCGATTGCGAAGGCAGCTCACTAGACTGTTACTGACACTGATGCTCGAAAGTGTGGGTATCAAACAGG
Bacteria;Firmicutes;Clostridia;Clostridiales;Lachnospiraceae;NA;NA	NA91	TACGTAGGGGGCAAGCGTTATCCGGATTTACTGGGTGTAAAGGGAGCGTAGACGGCGATGCAAGTCTGAAGTGAAATACCCGGGCTCAACCTGGGAACTGCTTTGGAAACTGTATGGCTAGAGTGCTGGAGAGGTAAGCGGAATTCCTAGTGTAGCGGTGAAATGCGTAGATATTAGGAAGAACACCAGTGGCGAAGGCGGCTTACTGGACAGTAACTGACGTTCAGGCTCGAAAGCGTGGGGAGCAAACAGG
Bacteria;Firmicutes;Clostridia;Clostridiales;Ruminococcaceae;Oscillibacter;NA	NA94	TACGTAGGTGGCAAGCGTTGTCCGGATTTACTGGGTGTAAAGGGCGTGTAGCCGGGAAGGCAAGTCAGATGTGAAATCCACGGGCTTAACTCGTGAACTGCATTTGAAACTACTTTTCTTGAGTATCGGAGAGGCAATCGGAATTCCTAGTGTAGCGGTGAAATGCGTAGATATTAGGAGGAACACCAGTGGCGAAGGCGGATTGCTGGACGACAACTGACGGTGAGGCGCGAAAGCGTGGGGAGCAAACAGG
Bacteria;Bacteroidetes;Bacteroidia;Bacteroidales;Bacteroidaceae;Bacteroides;NA	NA100	TACGGAGGATCCGAGCGTTATCCGGATTTATTGGGTTTAAAGGGAGCGTAGGCGGACTATTAAGTCAGCTGTGAAAGTTTGCGGCTCAACCGTAAAATTGCAGTTGATACTGGTCGTCTTGAGTGCAGTAGAGGTAGGCGGAATTCGTGGTGTAGCGGTGAAATGCTTAGATATCACGAAGAACTCCGATTGCGAAGGCAGCTTACTGGACTGTAACTGACGCTGATGCTCGAAAGTGTGGGTATCAAACAGG
Bacteria;Firmicutes;Clostridia;Clostridiales;Lachnospiraceae;NA;NA	NA105	TACGTAGGGGGCAAGCGTTATCCGGATTTACTGGGTGTAAAGGGAGCGTAGACGGACGGGCAAGTCTGATGTGAAAGCCCGGGGCTTAACCCCGGGACTGCATTGGAAACTGTCCATCTTGAGTGCCGGAGAGGTAAGCGGAATTCCTAGTGTAGCGGTGAAATGCGTAGATATTAGGAGGAACACCAGTGGCGAAGGCGGCTTACTGGACGGTAACTGACGTTGAGGCTCGAAAGCGTGGGGAGCAAACAGG
Bacteria;Firmicutes;Clostridia;Clostridiales;Lachnospiraceae;Clostridium_XlVa;NA	NA110	TACGTAGGGGGCAAGCGTTATCCGGATTTACTGGGTGTAAAGGGAGCGTAGACGGCACAGCAAGTCTGAAGTGAAATCCCCGGGCTCAACCCGGGAACTGCTTTGGAAACTGTTGGGCTGGAGTGCTGGAGAGGCAAGCGGAATTCCTAGTGTAGCGGTGAAATGCGTAGATATTAGGAGGAACACCAGTGGCGAAGGCGGCTTGCTGGACAGTAACTGACGTTGAGGCTCGAAAGCGTGGGGAGCAAACAGG
Bacteria;Bacteroidetes;Bacteroidia;Bacteroidales;Rikenellaceae;Alistipes;NA	NA116	TACGGAGGATCCAAGCGTTATCCGGATTTATTGGGTTTAAAGGGTGCGTAGGCGGTTTTATAAGTTAGAGGTTAAATATCGGAGCTTAACTCCGTTATGCCTCTAATACTGTAGGACTAGAGAATAGTTGCGGTAGGCGGAATGTATGGTGTAGCGGTGAAATGCTTAGAGATCATACAGAACACCGATTGCGAAGGCAGCTTACCAAACTATGACTGACGTTGAGGCACGAAAGCGTGGGGAGCAAACAGG
Bacteria;Firmicutes;Clostridia;Clostridiales;Lachnospiraceae;Clostridium_XlVa;NA	NA118	TACGTAGGGGGCAAGCGTTATCCGGATTTACTGGGTGTAAAGGGAGCGTAGACGGCAGTGCAAGTCTGAAGTGAAAGCCCGGGGCTCAACCCCGGGACTGCTTTGGAAACTGTGCAGCTAGAGTGTCGGAGAGGCAAGCGGAATTCCTAGTGTAGCGGTGAAATGCGTAGATATTAGGAGGAACACCAGTGGCGAAGGCGGCTTGCTGGACGATGACTGACGTTGAGGCTCGAAAGCGTGGGGAGCAAACAGG
Bacteria;Bacteroidetes;Bacteroidia;Bacteroidales;Rikenellaceae;Alistipes;NA	NA120	TACGGAGGATCCAAGCGTTATCCGGATTTATTGGGTTTAAAGGGTGCGTAGGCGGTTTGATAAGTTAGAGGTGAAATACCGGTGCTTAACACCGGAACTGCCTCTAATACTGTTGAACTAGAGAGTAGTTGCGGTAGGCGGAATGTATGGTGTAGCGGTGAAATGCTTAGAGATCATACAGAACACCGATTGCGAAGGCAGCTTACCAAACTATATCTGACGTTGAGGCACGAAAGCGTGGGGAGCAAACAGG
Bacteria;Firmicutes;Bacilli;Lactobacillales;Lactobacillaceae;Lactobacillus;NA	NA122	TACGTAGGTGGCAAGCGTTGTCCGGATTTATTGGGCGTAAAGCGAGTGCAGGCGGTTCAATAAGTCTGATGTGAAAGCCTTCGGCTCAACCGGAGAATTGCATCAGAAACTGTTGAACTTGAGTGCAGAAGAGGAGAGTGGAACTCCATGTGTAGCGGTGGAATGCGTAGATATATGGAAGAACACCAGTGGCGAAGGCGGCTCTCTGGTCTGCAACTGACGCTGAGGCTCGAAAGCATGGGTAGCGAACAGG
Bacteria;Firmicutes;Clostridia;Clostridiales;Lachnospiraceae;NA;NA	NA124	TACGTAGGGGGCAAGCGTTATCCGGATTTACTGGGTGTAAAGGGAGCGCAGGCGGCATGATAAGTCTGATGTGAAAACCCAAGGCTCAACCATGGGACTGCATTGGAAACTGTCGTGCTGGAGTGTCGGAGAGGTAAGCGGAATTCCTAGTGTAGCGGTGAAATGCGTAGATATTAGGAGGAACACCAGTGGCGAAGGCGGCTTACTGGACGATGACTGACGCTGAGGCTCGAAAGCGTGGGGAGCAAACAGG
Bacteria;Firmicutes;Bacilli;Lactobacillales;Streptococcaceae;Streptococcus;NA	NA126	TACGTAGGTCCCGAGCGTTATCCGGATTTATTGGGCGTAAAGCGAGCGCAGGCGGTTAGATAAGTCTGAAGTTAAAGGCTGTGGCTTAACCATAGTACGCTTTGGAAACTGTTTAACTTGAGTGCAGAAGGGGAGAGTGGAATTCCATGTGTAGCGGTGAAATGCGTAGATATATGGAGGAACACCGGTGGCGAAAGCGGCTCTCTGGTCTGTAACTGACGCTGAGGCTCGAAAGCGTGGGGAGCAAACAGG
Bacteria;Firmicutes;Clostridia;Clostridiales;Lachnospiraceae;Clostridium_XlVa;NA	NA127	TACGTAGGGGGCAAGCGTTATCCGGATTTACTGGGTGTAAAGGGAGCGCAGACGGCACTGCAAGTCTGAAGTGAAAGCCCGGGGCTCAACCCCGGGACTGCTTTGGAAACTGTAGAGCTAGAGTGCTGGAGAGGCAAGCGGAATTCCTAGTGTAGCGGTGAAATGCGTAGATATTAGGAAGAACACCAGTGGCGAAGGCGGCTTGCTGGACAGTAACTGACGTTCAGGCTCGAAAGCGTGGGGAGCAAACAGG
Bacteria;Firmicutes;Clostridia;Clostridiales;Lachnospiraceae;Clostridium_XlVa;NA	NA131	TACGTAGGGGGCAAGCGTTATCCGGATTTACTGGGTGTAAAGGGAGCGCAGACGGCGATGCAAGTCTGGAGTGAAAGCCCGGGGCTCAACCCCGGGACTGCTTTGGAAACTGTATGGCTAGAGTGCTGGAGAGGCAAGCGGAATTCCTAGTGTAGCGGTGAAATGCGTAGATATTAGGAAGAACACCAGTGGCGAAGGCGGCTTGCTGGACAGTAACTGACGTTCAGGCTCGAAAGCGTGGGGAGCAAACAGG
Bacteria;Firmicutes;Clostridia;Clostridiales;Lachnospiraceae;NA;NA	NA140	TACGTATGGTGCAAGCGTTATCCGGATTTACTGGGTGTAAAGGGAGCGTAGGTGGCAAGGCAAGCCAGAAGTGAAAACCCGGGGCTCAACCGCGGGATTGCTTTTGGAACTGTCATGCTAGAGTGCAGGAGGGGTGAGCGGAATTCCTAGTGTAGCGGTGAAATGCGTAGATATTAGGAGGAACACCGGAGGCGAAGGCGGCTCACTGGACTGTAACTGACACTGAGGCTCGAAAGCGTGGGGAGCAAACAGG
Bacteria;NA;NA;NA;NA;NA;NA	NA142	TACGGAGGGTGCAAGCGTTGTCCGGAATCATTGGGCGTAAAGAGTTCGTAGGTGGTTTGTTAAGTTTGGTGTTAAATGCAGAGGCTCAACTTCTGTTCGGCATCGGATACTGGCAGACTAGAATGCGGTAGAGGTAAAGGGAATTCCTGGTGTAGCGGTGAAATGCGTAGATATCAGGAGGAACATCGGTGGCGTAAGCGCTTTACTGGGCCGTAATTGACACTGAGGAACGAAAGCCAGGGTAGCAAATGGG
Bacteria;Firmicutes;Clostridia;Clostridiales;Ruminococcaceae;NA;NA	NA145	TACGTAGGTGACAAGCGTTGTCCGGATTTACTGGGTGTAAAGGGCGCGTAGGCGGACTGTCAAGTCAGTCGTGAAATACCGGGGCTTAACCCCGGGGCTGCGATTGAAACTGACAGCCTTGAGTATCGGAGAGGAAAGCGGAATTCCTAGTGTAGCGGTGAAATGCGTAGATATTAGGAGGAACACCAGTGGCGAAGGCGGCTTTCTGGACGACAACTGACGCTGAGGCGCGAAAGTGTGGGGAGCAAACAGG
Bacteria;Firmicutes;Clostridia;Clostridiales;Lachnospiraceae;Clostridium_XlVa;NA	NA146	TACGTAGGGGGCAAGCGTTATCCGGATTTACTGGGTGTAAAGGGAGCGTAGGCGGCATGGCAAGTCTGATGTGAAAACCCAGGGCTCAACCGTGGGAGTGCATTGGAAACTGTCAAGCTGGAGTGTCGGAGAGGTAAGCGGAATTCCTAGTGTAGCGGTGAAATGCGTAGATATTAGGAGGAACACCAGTGGCGAAGGCGGCTTACTGGACGATGACTGACGCTGAGGCTCGAAAGCGTGGGGAGCAAACAGG
Bacteria;Firmicutes;Clostridia;Clostridiales;Lachnospiraceae;Clostridium_XlVa;NA	NA148	TACGTAGGGGGCAAGCGTTATCCGGATTTACTGGGTGTAAAGGGAGCGTAGACGGTTTTGCAAGTCTGAAGTGAAAGCCCGGGGCTTAACCCCGGGACTGCTTTGGAAACTGTAGAACTAGAGTGCAGGAGAGGTAAGTGGAATTCCTAGTGTAGCGGTGAAATGCGTAGATATTAGGAGGAACACCAGTGGCGAAGGCGGCTTACTGGACTGTAACTGACGTTGAGGCTCGAAAGCGTGGGGAGCAAACAGG
Bacteria;Firmicutes;Clostridia;Clostridiales;Lachnospiraceae;Anaerostipes;NA	NA149	TACGTAGGGGGCAAGCGTTATCCGGATTTACTGGGTGTAAAGGGTGCGTAGGTGGTATGGCAAGTCAGAAGTGAAAACCCGGGGCTCAACCCCGCGGATTGCTTTTGAAACTGTCAGACTGGAGTACCGGAGAGGTAAGCGGAATTCCTAGTGTAGCGGTGAAATGCGTAGATATTAGGAGGAACACCAGTGGCGAAGGCGGCTTACTGGACGGTAACTGACACTGAGGCACGAAAGCGTGGGGAGCAAACAGG
Bacteria;Firmicutes;Clostridia;Clostridiales;Lachnospiraceae;Blautia;NA	NA156	TACGTAGGGGGCAAGCGTTATCCGGATTTACTGGGTGTAAAGGGAGCGTAGACGGAAGAGCAAGTCTGATGTGAAAGGCTGGGGCTTAACCCCAGGACTGCATTGGAAACTGTTTTTCTAGAGTGCCGGAGAGGTAAGCGGAATTCCTAGTGTAGCGGTGAAATGCGTAGATATTAGGAGGAACACCAGTGGCGAAGGCGGCTTACTGGACGGTAACTGACGTTGAGGCTCGAAAGCGTGGGGAGCAAACAGG
Bacteria;Bacteroidetes;Bacteroidia;Bacteroidales;Prevotellaceae;Prevotella;NA	NA157	TACGGAAGGTCCGGGCGTTATCCGGATTTATTGGGTTTAAAGGGAGCGTAGGCCGTCTCAAAAGCGTGTTGTGAAATGTCCCGGCTCAACCGGGGCCGTGCAGCGCGAACTGTGAGACTTGAGTGTGCGGAAGGTATGCGGAATTCGTGGTGTAGCGGTGAAATGCTTAGATATCACGAAGAACTCCGATTGCGAAGGCAGCATGCCGCAGCACTACTGACGCTGATGCTCGAAGGTGCGGGTATCGAACAGG
Bacteria;Proteobacteria;Betaproteobacteria;Burkholderiales;NA;NA;NA	NA158	TACGTAGGGTGCAAGCGTTAATCGGAATTACTGGGCGTAAAGGGTGCGCAGGCGGCTGTGCAAGACAGATGTGAAATCCCCGGGCTTAACCTGGGAACTGCATTTGTGACTGCACGGCTAGAGTTTGTCAGAGGAGGGTGGAATTCCGCGTGTAGCAGTGAAATGCGTAGATATGCGGAAGAACACCAATGGCGAAGGCAGCCCTCTGGGACATGACTGACGCTCATGCACGAAAGCGTGGGGAGCAAACAGG
Bacteria;Firmicutes;Clostridia;Clostridiales;Lachnospiraceae;Clostridium_XlVa;NA	NA160	TACGTAGGGGGCAAGCGTTATCCGGATTTACTGGGTGTAAAGGGAGCGTAGACGGCATGGCAAGTCTGAAGTGAAAGCCCGGGGCTCAACCCCGGGACTGCTTTGGAAACTGTCAGGCTAGAGTGCTGGAGAGGTAAGTGGAATTCCTAGTGTAGCGGTGAAATGCGTAGATATTAGGAGGAACACCAGTGGCGAAGGCGGCTTACTGGACAGTGACTGACGTTGAGGCTCGAAAGCGTGGGGAGCAAACAGG
Bacteria;Firmicutes;Clostridia;Clostridiales;Clostridiaceae_1;Clostridium_sensu_stricto;NA	NA163	TACGTAGGTGGCGAGCGTTGTCCGGATTTACTGGGCGTAAAGGGAGCGTAGGCGGACTTTTAAGTGAGATGTGAAATACCCGGGCTCAACTTGGGTGCTGCATTTCAAACTGGAAGTCTAGAGTGCAGGAGAGGAGAATGGAATTCCTAGTGTAGCGGTGAAATGCGTAGAGATTAGGAAGAACACCAGTGGCGAAGGCGATTCTCTGGACTGTAACTGACGCTGAGGCTCGAAAGCGTGGGGAGCAAACAGG
Bacteria;Firmicutes;Clostridia;Clostridiales;Lachnospiraceae;Clostridium_XlVa;NA	NA166	TACGTAGGGGGCAAGCGTTATCCGGATTTACTGGGTGTAAAGGGAGCGTAGACGGTAAAGCAAGTCTGAAGTGAAAGCCCGGGGCTCAACCCCGGGACTGCTTTGGAAACTGTTTAACTAGAGTGCTGGAGAGGTAAGCGGAATTCCTAGTGTAGCGGTGAAATGCGTAGATATTAGGAGGAACACCAGTGGCGAAGGCGGCTTACTGGACAGTAACTGACGTTGAGGCTCGAAAGCGTGGGGAGCAAACAGG
Bacteria;Bacteroidetes;Bacteroidia;Bacteroidales;Bacteroidaceae;Bacteroides;NA	NA168	TACGGAGGATCCGAGCGTTATCCGGATTTATTGGGTTTAAAGGGAGCGTAGATGGATGTTTAAGTCAGTTGTGAAAGTTTGCGGCTCAACCGTAAAATTGCAGTTGATACTGGATATCTTGAGTGCAGTTGAGGTAGGCGGAATTCGTGGTGTAGCGGTGAAATGCTTAGATATCACGAAGAACTCCGATTGCGAAGGCAGCCTGCTAAGCTGCAACTGACATTGAGGCTCGAAAGTGTGGGTATCAAACAGG
Bacteria;Firmicutes;Clostridia;Clostridiales;Lachnospiraceae;NA;NA	NA170	TACGTAGGGGGCAAGCGTTATCCGGATTTACTGGGTGTAAAGGGAGCGTAGACGGCTAAGCAAGTCAGAAGTGAAAGGCTGGGGCTCAACCCCGGGACTGCTTTTGAAACTGTTTGGCTAGAGTGCTGGAGAGGTAAGCGGAATTCCTAGTGTAGCGGTGAAATGCGTAGATATTAGGAGGAACACCAGTGGCGAAGGCGGCTTACTGGACAGTAACTGACGTTGAGGCTCGAAAGCGTGGGGAGCAAACAGG
Bacteria;Firmicutes;Clostridia;Clostridiales;Ruminococcaceae;NA;NA	NA174	TACGTAGGTGGCAAGCGTTGTCCGGAATTACTGGGTGTAAAGGGCGTGTAGGCGGAGCTGCAAGTCAGATGTGAAATCTCCGGGCTTAACCCGGAAACTGCATTTGAAACTGTAGCCCTTGAGTATCGGAGAGGCAAGCGGAATTCCTAGTGTAGCGGTGAAATGCGTAGATATTAGGAGGAACACCAGTGGCGAAGGCGGCTTGCTGGACGACAACTGACGCTGAGGCGCGAAAGCGTGGGGAGCAAACAGG
Bacteria;Firmicutes;Clostridia;Clostridiales;Ruminococcaceae;Intestinimonas;NA	NA175	TACGTAGGGAGCGAGCGTTATCCGGATTTACTGGGTGTAAAGGGCGTGTAGGCGGGGAAGCAAGTCAGATGTGAAAACCAGTGGCTCAACCACTGGCCTGCATTTGAAACTGTTTTTCTTGAGTGATGGAGAGGCAGGCGGAATTCCGTGTGTAGCGGTGAAATGCGTAGATATACGGAGGAACACCAGTGGCGAAGGCGGCCTGCTGGACATTAACTGACGCTGAGGCGCGAAAGCGTGGGGAGCAAACAGG
Bacteria;Firmicutes;Clostridia;Clostridiales;Lachnospiraceae;NA;NA	NA176	TACGTAGGGGGCAAGCGTTATCCGGATTTACTGGGTGTAAAGGGAGCGTAGACGGCAAGGCAAGTCTGAAGTGAAAGCCCGGTGCTTAACGCCGGGACTGCTTTGGAAACTGTTTAGCTGGAGTGCCGGAGAGGTAAGCGGAATTCCTAGTGTAGCGGTGAAATGCGTAGATATTAGGAAGAACACCAGTGGCGAAGGCGGCTTACTGGACGGTAACTGACGTTGAGGCTCGAAAGCGTGGGGAGCAAACAGG
Bacteria;Firmicutes;Clostridia;Clostridiales;Ruminococcaceae;NA;NA	NA177	TACGTAGGTGGCAAGCGTTGTCCGGATTTACTGGGTGTAAAGGGCGTGTAGGCGGAGAAGCAAGTCAGAAGTGAAATCCATGGGCTTAACCCATGAACTGCTTTTGAAACTGTTTCCCTTGAGTATCGGAGAGGCAGGCGGAATTCCTAGTGTAGCGGTGAAATGCGTAGATATTAGGAGGAACACCAGTGGCGAAGGCGGCCTGCTGGACGACAACTGACGCTGAGGCGCGAAAGCGTGGGGAGCAAACAGG
Bacteria;Firmicutes;NA;NA;NA;NA;NA	NA178	TACGTAGGGGGCGAGCGTTGTCCGGAATGATTGGGCGTAAAGGGCGCGTAGGCGGCCTGCTAAGTCTGGAGTGAAAGTCCTGCTTTCAAGGTGGGAATTGCTTTGGATACTGGTGGGCTGGAGTGCAGGAGAGGAAAGCGGAATTACCGGTGTAGCGGTGAAATGCGTAGAGATCGGTAGGAACACCAGTGGCGAAGGCGGCTTTCTGGACTGAAACTGACGCTGAGGCGCGAAAGCGTGGGGAGCAAACAGG
Bacteria;Firmicutes;Clostridia;Clostridiales;NA;NA;NA	NA179	TACGTAGGGAGCGAGCGTTATCCGGAATTATTGGGTGTAAAGGGTGCGTAGACGGGAAGATAAGTTAGTTGTGAAATCCCTCGGCTTAACTGAGGAACTGCAACTAAAACTGTTTTTCTTGAGTGCAGGAGAGGTAAGTGGAATTCCTAGTGTAGCGGTGAAATGCGTAGATATTAGGAGGAACACCAGTGGCGAAGGCGACTTACTGGACTGTAACTGACGTTGAGGCACGAAAGTGTGGGGAGCAAACAGG
Bacteria;Actinobacteria;Actinobacteria;Bifidobacteriales;Bifidobacteriaceae;Bifidobacterium;NA	NA180	TACGTAGGGTGCAAGCGTTATCCGGAATTATTGGGCGTAAAGGGCTCGTAGGCGGTTCGTCGCGTCCGGTGTGAAAGCCCATCGCTTAACGGTGGGTCTGCGCCGGGTACGGGCGGGCTGGAGTGCGGTAGGGGAGACTGGAATTCCCGGTGTAACGGTGGAATGTGTAGATATCGGGAAGAACACCAATGGCGAAGGCAGGTCTCTGGGCCGTCACTGACGCTGAGGAGCGAAAGCGTGGGGAGCGAACAGG
Bacteria;Firmicutes;Clostridia;Clostridiales;Ruminococcaceae;Oscillibacter;NA	NA185	TACGTAGGTGGCAAGCGTTGTCCGGATTTACTGGGTGTAAAGGGCGTGTAGCCGGGAGGGCAAGTCAGATGTGAAATCCACGGGCTTAACTCGTGAACTGCATTTGAAACTACTCTTCTTGAGTATCGGAGAGGCAATCGGAATTCCTAGTGTAGCGGTGAAATGCGTAGATATTAGGAGGAACACCAGTGGCGAAGGCGGATTGCTGGACGACAACTGACGGTGAGGCGCGAAAGCGTGGGGAGCAAACAGG
Bacteria;Firmicutes;Clostridia;Clostridiales;Lachnospiraceae;Clostridium_XlVa;NA	NA190	TACGTAGGGGGCAAGCGTTATCCGGATTTACTGGGTGTAAAGGGAGCGTAGACGGTTTTGCAAGTCTGAAGTGAAAGCCCGGGGCTTAACCCCGGGACTGCTTTGGAAACTGTAGGACTAGAGTGCAGGAGAGGTAAGTGGAATTCCTAGTGTAGCGGTGAAATGCGTAGATATTAGGAGGAACACCAGTGGCGAAGGCGGCTTACTGGACTGTAACTGACGTTGAGGCTCGAAAGCGTGGGGAGCAAACAGG
Bacteria;Firmicutes;Clostridia;Clostridiales;NA;NA;NA	NA196	TACGTAGGGAGCGAGCGTTATCCGGATTTATTGGGTGTAAAGGGTGCGTAGACGGGAAGTTAAGTTAGTTGTGAAATCCCTCGGCTCAACTGAGGAACTGCAACTAAAACTGATTTTCTTGAGTGTTGGAGAGGAAAGTGGAATTCCTAGTGTAGCGGTGAAATGCGTAGATATTAGGAGGAACACCAGTGGCGAAGGCGACTTTCTGGACAATAACTGACGTTGAGGCACGAAAGTGTGGGGAGCAAACAGG
Bacteria;Firmicutes;Clostridia;Clostridiales;Ruminococcaceae;NA;NA	NA197	TACGTAGGGAGCAAGCGTTATCCGGATTTACTGGGTGTAAAGGGTGCGTAGGCGGCTTGGTAAGTCAGATGTGAAATGTATGGGCTCAACCCATGCACTGCATTTGAAACTATTGAGCTTGAGTGAAGTAGAGGTAGGCGGAATTCCCTGTGTAGCGGTGAAATGCGTAGAGATAGGGAGGAACACCAGTGGCGAAGGCGGCCTACTGGGCTTTAACTGACGCTGAGGCACGAAAGCGTGGGTAGCAAACAGG
Archaea;Euryarchaeota;Methanobacteria;Methanobacteriales;Methanobacteriaceae;Methanobrevibacter;NA	NA199	CACCGGCAGCTCTAGTGGTAGCAGTTTTTATTGGGCCTAAAGCGTCCGTAGCCGGTTTAATAAGTCTCTGGTGAAATCCTGCAGCTTAACTGTGGGAATTGCTGGAGATACTATTAGACTTGAGATCGGGAGAGGTTAGAGGTACTCCCAGGGTAGAGGTGAAATTCTGTAATCCTGGGAGGACCGCCTGTTGCGAAGGCGTCTGACTGGAACGATTCTGACGGTGAGGGACGAAAGCTAGGGGCGCGAACCGG
Bacteria;Firmicutes;Clostridia;Clostridiales;Ruminococcaceae;NA;NA	NA201	AACGTAGGGTGCAAGCGTTGTCCGGAATTACTGGGTGTAAAGGGAGCGCAGGCGGGAAGACAAGTTGGAAGTGAAAACCATGGGCTCAACCCATGAATTGCTTTCAAAACTGCTTTTCTTGAGTAGTGCAGAGGTAGATGGAATTCCCGGTGTAGCGGTGGAATGCGTAGATATCGGGAGGAACACCAGTGGCGAAGGCGGTCTACTGGGCACCAACTGACGCTGAGGCTCGAAAGCATGGGTAGCAAACAGG
Bacteria;Firmicutes;Clostridia;Clostridiales;Lachnospiraceae;NA;NA	NA204	TACGTAGGGGGCAAGCGTTATCCGGATTTACTGGGTGTAAAGGGAGCGTAGACGGTATGGCAAGTCTGATGTGAAAGGCCAGGGCTCAACCCTGGGACTGCATTGGAAACTGTCGAACTAGAGTGTCGGAGAGGCAAGTGGAATTCCTAGTGTAGCGGTGAAATGCGTAGATATTAGGAGGAACACCAGTGGCGAAGGCGGCTTGCTGGACGATGACTGACGTTGAGGCTCGAAAGCGTGGGGAGCAAACAGG
Bacteria;Firmicutes;Clostridia;Clostridiales;Clostridiaceae_1;Clostridium_sensu_stricto;NA	NA205	TACGTAGGGGGCGAGCGTTGTCCGGAATTACTGGGCGTAAAGGGTGCGTAGGCGGTTTGGTAAGTTGGATGTGAAATACCCGGGCTTAACTTGGGGGCTGCATCCAATACTGTCGGACTTGAGTGCAGGAGAGGAAAGCGGAATTCCTAGTGTAGCGGTGAAATGCGTAGATATTAGGAGGAACACCGGTGGCGAAGGCGGCTTTCTGGACTGTAACTGACGCTGAGGCACGAAAGCGTGGGGAGCAAACAGG
Bacteria;Firmicutes;Clostridia;Clostridiales;Lachnospiraceae;Clostridium_XlVa;NA	NA206	TACGTAGGGGGCAAGCGTTATCCGGATTTACTGGGTGTAAAGGGAGCGTAGACGGCGGAGCAAGTCTGAAGTGAAAGCCCGGGGCTCAACCCCGGGACTGCTTTGGAAACTGTTCTGCTAGAGTGCTGGAGAGGTAAGTGGAATTCCTAGTGTAGCGGTGAAATGCGTAGATATTAGGAGGAACACCAGTGGCGAAGGCGGCTTACTGGACAGTAACTGACGTTGAGGCTCGAAAGCGTGGGGAGCAAACAGG
Bacteria;Firmicutes;Clostridia;Clostridiales;Lachnospiraceae;Clostridium_XlVa;NA	NA207	TACGTAGGGGGCAAGCGTTATCCGGATTTACTGGGTGTAAAGGGAGCGTAGACGGCGAGACAAGTCTGAAGTGAAAGCCCGGGGCTCAACCCCGGGACTGCTTTGGAAACTGCCTTGCTAGAGTGCTGGAGAGGTAAGTGGAATTCCTAGTGTAGCGGTGAAATGCGTAGATATTAGGAGGAACACCAGTGGCGAAGGCGGCTTACTGGACAGTAACTGACGTTGAGGCTCGAAAGCGTGGGGAGCAAACAGG
Bacteria;Firmicutes;Negativicutes;Selenomonadales;Veillonellaceae;Veillonella;NA	NA210	TACGTAGGTGGCAAGCGTTGTCCGGAATTATTGGGCGTAAAGCGCGCGCAGGCGGATCAGTCAGTCTGTCTTAAAAGTTCGGGGCTTAACCCCGTGATGGGATGGAAACTGCTGATCTAGAGTATCGGAGAGGAAAGTGGAATTCCTAGTGTAGCGGTGAAATGCGTAGATATTAGGAAGAACACCAGTGGCGAAGGCGACTTTCTGGACGAAAACTGACGCTGAGGCGCGAAAGCCAGGGGAGCGAACGGG
Bacteria;Firmicutes;Clostridia;Clostridiales;Lachnospiraceae;NA;NA	NA211	TACGTAGGGGGCAAGCGTTATCCGGATTTACTGGGTGTAAAGGGAGCGTAGACGGCGAGGCAAGTCTGATGTGAAAACCCGGGGCTCAACCCCGTGACTGCATTGGAAACTGTTTTGCTTGAGTGCCGGAGAGGTAAGCGGAATTCCTAGTGTAGCGGTGAAATGCGTAGATATTAGGAGGAACACCAGTGGCGAAGGCGGCTTACTGGACGGCAACTGACGTTGAGGCTCGAAAGCGTGGGGAGCAAACAGG
Bacteria;Actinobacteria;Actinobacteria;Coriobacteriales;Coriobacteriaceae;NA;NA	NA216	TACGTAGGGAGCGAGCGTTATCCGGATTCATTGGGCGTAAAGCGCGCGTAGGCGGCCCGTCAAGCGGAGTTTCAAATCCAGGGGCTCAACCTCTGGCCGGACCCCGAACTGGCGGGCTCGAGTGCGGTAGAGGAAGGTGGAATTCCCAGTGTAGCGGTGAAATGCGCAGATATTGGGAAGAACACCGATGGCGAAGGCAGCCTTCTGGGCCGCCACTGACGCTGAGGCGCGAAAGCTAGGGGAGCGAACAGG
Bacteria;Firmicutes;Clostridia;Clostridiales;Lachnospiraceae;Clostridium_XlVa;NA	NA223	TACGTAGGGGGCAAGCGTTATCCGGATTTACTGGGTGTAAAGGGAGCGTAGACGGCGACGCAAGTCTGAAGTGAAATACCCGGGCTCAACCTGGGAACTGCTTTGGAAACTGTGTTGCTAGAGTGCTGGAGAGGTAAGCGGAATTCCTAGTGTAGCGGTGAAATGCGTAGATATTAGGAAGAACACCAGTGGCGAAGGCGGCTTACTGGACAGTAACTGACGTTGAGGCTCGAAAGCGTGGGGAGCAAACAGG
Bacteria;Firmicutes;Clostridia;Clostridiales;Lachnospiraceae;NA;NA	NA229	TACGTAGGGGGCAAGCGTTATCCGGATTTACTGGGTGTAAAGGGTGCGTAGGTGGCAAGGCAAGTCAGATGTGAAAGCCCGGGGCTCAACCCCGGTATTGCATTTGAAACTGTTTAGCTAGAGTGCAGGAGAGGTAAGTGGAATTCCTAGTGTAGCGGTGAAATGCGTAGATATTAGGAGGAACACCAGTGGCGAAGGCGGCTTACTGGACTGTAACTGACACTGAGGCACGAAAGCGTGGGGAGCAAACAGG
Bacteria;Bacteroidetes;Bacteroidia;Bacteroidales;Bacteroidaceae;Bacteroides;NA	NA230	TACGGAGGATCCGAGCGTTATCCGGATTTATTGGGTTTAAAGGGAGCGTAGATGGATGTTTAAGTCAGTTGTGAAAGTTTGCGGCTCAACCGTAAAATTGCAGTTGATACTGGATATCTTGAGTGCGGTTGAGGCAGGCGGAATTCGTGGTGTAGCGGTGAAATGCTTAGATATCACGAAGAACTCCGATTGCGAAGGCAGCCTGCTAAGCTGCAACTGACATTGAGGCTCGAAAGTGTGGGTATCAAACAGG
Bacteria;Firmicutes;Clostridia;Clostridiales;Lachnospiraceae;NA;NA	NA234	TACGTAGGGGGCAAGCGTTATCCGGATTTACTGGGTGTAAAGGGAGCGCAGGCGGTCTGGCAAGTCTGATGTGAAATCCCGGGGCTCAACTCCGGAATTGCATTGGAAACTGTCAGACTAGAGTGCCGGAGAGGTAAGTGGAATTCCTAGTGTAGCGGTGAAATGCGTAGATATTAGGAGGAACACCAGTGGCGAAGGCGGCTTACTGGACGGTAACTGACGCTGAGGCTCGAAAGCGTGGGGAGCAAACAGG
Bacteria;Actinobacteria;Actinobacteria;Coriobacteriales;Coriobacteriaceae;NA;NA	NA240	TACGTAGGGGGCGAGCGTTATCCGGATTCATTGGGCGTAAAGCGCGCGTAGGCGGCCGCCTAAGCGGAACCTCTAATCCCGGGGCTCAACCTCGGGCCGGGTTCCGGACTGGGCGGCTCGAGTGCGGTAGAGGCAGGCGGAATTCCCGGTGTAGCGGTGGAATGCGCAGATATCGGGAAGAACACCGATGGCGAAGGCAGCCTGCTGGGCCGCCACTGACGCTGAGGCGCGAAAGCTGGGGGAGCGAACAGG
Bacteria;Firmicutes;Clostridia;Clostridiales;Lachnospiraceae;NA;NA	NA248	TACGTATGGAGCAAGCGTTATCCGGATTTACTGGGTGTAAAGGGAGTGTAGGTGGTATCACAAGTCAGAAGTGAAAGCCCGGGGCTCAACCCCGGGACTGCTTTTGAAACTGTGGAACTGGAGTGCAGGAGAGGTAAGTGGAATTCCTAGTGTAGCGGTGAAATGCGTAGATATTAGGAGGAACACCAGTGGCGAAGGCGGCTTACTGGACTGTAACTGACACTGAGGCTCGAAAGCGTGGGGAGCAAACAGG
Bacteria;Firmicutes;Clostridia;Clostridiales;Lachnospiraceae;NA;NA	NA249	TACGTAGGGGGCAAGCGTTATCCGGATTTACTGGGTGTAAAGGGAGCGTAGACGGATGTGCAAGTCTGAAGTGAAAGCCCGGGGCTCAACCCCGGGACTGCTTTGGAAACTGTGTATCTGGAGTGCCGGAGAGGTAAGCGGAATTCCCAGTGTAGCGGTGAAATGCGTAGATATTGGGAGGAACACCAGTGGCGAAGGCGGCTTACTGGACGGTAACTGACGTTGAGGCTCGAAAGCGTGGGGAGCAAACAGG
Bacteria;Bacteroidetes;Bacteroidia;Bacteroidales;Bacteroidaceae;Bacteroides;NA	NA250	TACGGAGGATCCGAGCGTTATCCGGATTTATTGGGTTTAAAGGGAGCGTAGGTGGATTGTTAAGTCAGTTGTGAAAGTTTGCGGCTCAACCGTAAAATTGCAGTTGATACTGGCAGTCTTGAGTACAGTAGAGGTGGGCGGAATTCGTGGTGTAGCGGTGAAATGCTTAGATATCACGAAGAACTCCGATTGCGAAGGCAGCTCACTGGACTGCAACTGACACTGATGCTCGAAAGTGTGGGTATCAAACAGG
Bacteria;Firmicutes;Clostridia;Clostridiales;Lachnospiraceae;Blautia;NA	NA263	TACGTAGGGGGCAAGCGTTATCCGGATTTACTGGGTGTAAAGGGAGCGTAGACGGACATGCAAGTCTGAAGTGAAAGGCAGGGGCTCAACCCCTGGACTGCTTTGGAAACTGTGTATCTAGAGTGCCGGAGAGGTAAGCGGAATTCCTAGTGTAGCGGTGAAATGCGTAGATATTAGGAGGAACACCAGTGGCGAAGGCGGCTTACTGGACGGTAACTGACGTTGAGGCTCGAAAGCGTGGGGAGCAAACAGG
Bacteria;Firmicutes;NA;NA;NA;NA;NA	NA277	TACGTAGGGGGCGAGCGTTGTCCGGAATGATTGGGCGTAAAGGGCGCGTAGGCGGCCTGATAAGTCTGGAGTGAAAGTCCCGCTTTCAAGGTGGGAATGGCTTTGGATACTGACAGGCTAGAGTGCAGGAGAGGAAAGCGGAATTACCGGTGTAGCGGTGAAATGCGTAGAGATCGGTAGGAACACCAGTGGCGAAGGCGGCTTTCTGGACTGAAACTGACGCTGAGGCGCGAAAGCGTGGGGAGCAAACAGG
Bacteria;Firmicutes;NA;NA;NA;NA;NA	NA282	TACGTAGGTGGCAAGCGTTATCCGGAATTATTGGGCGTAAAGAGAGAGCAGGCGGTTATTCAAGTCTGAAGTGAAAAGCAGTGGCTTAACCATTGTAGGCTTTGGAAACTAGATAGCTAGAGTGCAAGAGAGGTTAGCGGAACTCCATGTGTAGCGGTGAAATGCGTAGATATATGGAAGAACACCAGTGGCGAAGGCGGCTAACTAGCTTGAAACTGACGCTCAGTCTCGAAAGCGTGGGTAGCAAATAGG
Bacteria;Firmicutes;Clostridia;Clostridiales;Ruminococcaceae;NA;NA	NA284	TACGTAGGTTGCAAGCGTTGTCCGGATTTACTGGGTGTAAAGGGCGTGTAGGCGGAGATGCAAGTTGGGAGTGAAATCCATGGGCTCAACCCATGAACTGCTCTCAAAACTGTATCCCTTGAGTATCGGAGAGGCAAGCGGAATTCCTAGTGTAGCGGTGAAATGCGTAGATATTAGGAGGAACACCAGTGGCGAAGGCGGCTTGCTGGACGACAACTGACGCTGAGGCGCGAAAGCGTGGGGAGCAAACAGG
Bacteria;Firmicutes;Clostridia;Clostridiales;Lachnospiraceae;Blautia;NA	NA286	TACGTAGGGGGCAAGCGTTATCCGGATTTACTGGGTGTAAAGGGAGCGTAGACGGCAAGGCAAGTCTGATGTGAAAGGCTGGGGCTCAACCCCGGGACTGCATTGGAAACTGTCCTGCTGGAGTGCCGGAGAGGTAAGCGGAATTCCTAGTGTAGCGGTGAAATGCGTAGATATTAGGAGGAACACCAGTGGCGAAGGCGGCTTACTGGACGGTAACTGACGTTGAGGCTCGAAAGCGTGGGGAGCAAACAGG
Bacteria;Firmicutes;Bacilli;Lactobacillales;Streptococcaceae;Lactococcus;NA	NA289	TACGTAGGTCCCGAGCGTTGTCCGGATTTATTGGGCGTAAAGCGAGCGCAGGTGGTTTATTAAGTCTGGTGTAAAAGGCAGTGGCTCAACCATTGTATGCATTGGAAACTGGTAGACTTGAGTGCAGGAGAGGAGAGTGGAATTCCATGTGTAGCGGTGAAATGCGTAGATATATGGAGGAACACCGGTGGCGAAAGCGGCTCTCTGGCCTGTAACTGACACTGAGGCTCGAAAGCGTGGGGAGCAAACAGG
Bacteria;Firmicutes;Clostridia;Clostridiales;NA;NA;NA	NA290	TACGTAGGGAGCGAGCGTTATCCGGAATTATTGGGTGTAAAGGGTGCGTAGACGGGAGAACAAGTTAGTTGTGAAATACCTCGGCTCAACTGAGGAACTGCAACTAAAACTGTACTTCTTGAGTGCAGGAGAGGTAAGTGGAATTCCTAGTGTAGCGGTGAAATGCGTAGATATTAGGAGGAACACCAGTGGCGAAGGCGACTTACTGGACTGTAACTGACGTTGAGGCACGAAAGTGTGGGGAGCAAACAGG
Bacteria;Firmicutes;Clostridia;Clostridiales;Clostridiales_Incertae_Sedis_XIII;Mogibacterium;NA	NA291	TACGTAGGGGGCAAGCGTTATCCGGAATTATTGGGCGTAAAGAGTGCGTAGGTGGTTATCTAAGCGTAAGGTTTAAGCGTGCAGCTCAACTGCATCTCGCCTTGCGAACTGGACTACTTGAGTGCAGGAGGGGAAAGCGGAATTCCTAGTGTAGCGGTGAAATGCGTAGATATTAGGAGGAACACCAGCGGCGAAGGCGGCTTTCTGGACTGTAACTGACACTGAGGCACGAAAGCGTGGGGAGCAAACAGG
Bacteria;Firmicutes;Clostridia;Clostridiales;Peptostreptococcaceae;Terrisporobacter;NA	NA293	TACGTAGGGGGCTAGCGTTATCCGGATTTACTGGGCGTAAAGGGTGCGTAGGTGGTTTCTTAAGTCAGGAGTGAAAGGCTACGGCTCAACCGTAGTAAGCTCTTGAAACTGGGAAACTTGAGTGCAGGAGAGGAAAGTGGAATTCCTAGTGTAGCGGTGAAATGCGTAGATATTAGGAGGAACACCAGTAGCGAAGGCGGCTTTCTGGACTGTAACTGACACTGAGGCACGAAAGCGTGGGGAGCAAACAGG
Bacteria;Firmicutes;Clostridia;Clostridiales;Lachnospiraceae;Blautia;NA	NA295	TACGTAGGGGGCAAGCGTTATCCGGATTTACTGGGTGTAAAGGGAGCGTAGACGGATTAGCAAGTCTGATGTGAAAGGCAGGGGCTCAACCCCTGGACTGCATTGGAAACTGCCAGTCTTGAGTGCCGGAGAGGTAAGCGGAATTCCTAGTGTAGCGGTGAAATGCGTAGATATTAGGAGGAACACCAGTGGCGAAGGCGGCTTACTGGACGGCAACTGACGTTGAGGCTCGAAAGCGTGGGGAGCAAACAGG
Bacteria;Firmicutes;Clostridia;Clostridiales;NA;NA;NA	NA298	TACGTAGGGAGCAAGCGTTATCCGGATTTATTGGGTGTAAAGGGTGCGTAGACGGGAAATTAAGTTAGTTGTGAAATCCCTCGGCTCAACTGAGGAACTGCAACTAAAACTGGTTTTCTTGAGTGCAGGAGAGGTAAGTGGAATTCCTAGTGTAGCGGTGAAATGCGTAGATATTAGGAGGAACACCAGTGGCGAAGGCGACTTACTGGACTGTAACTGACGTTGAGGCACGAAAGTGTGGGGAGCAAACAGG
Bacteria;Firmicutes;Clostridia;Clostridiales;Lachnospiraceae;Roseburia;NA	NA303	TACGTATGGTGCAAGCGTTATCCGGATTTACTGGGTGTAAAGGGAGCGCAGGCGGTGCGGCAAGTCTGATGTGAAAGCCCGGGGCTCAACCCCAGTACTGCATTGGAAACTGTCGTACTAGAGTGTCGGAGGGGTAAGCGGAATTCCTAGTGTAGCGGTGAAATGCGTAGATATTAGGAGGAACACCAGTGGCGAAGGCGGCTTACTGGACGATAACTGACGCTGAGGCTCGAAAGCGTGGGGAGCAAACAGG
Bacteria;Bacteroidetes;Bacteroidia;Bacteroidales;Porphyromonadaceae;NA;NA	NA306	TACGGAGGATGCGAGCGTTATCCGGATTTATTGGGTTTAAAGGGTGCGCAGGCTGTCGTGCAAGTCAGCGGTCAAATGTCGGGGCTCAACCCCGGCCTGCCGTTGAAACTGCATGGCTGGCGTGAGTGTGAGGTAGGCGGAATGCGTTGTGTAGCGGTGAAATGCATAGATATGACGCAGAACTCCGATTGCGAAGGCAGCTTACCAACACTTTACGGACGCTGAGGCACGAAAGCGTGGGTATCGAACAGG
Bacteria;Firmicutes;Bacilli;Lactobacillales;Streptococcaceae;Streptococcus;NA	NA313	TACGTAGGTCCCGAGCGTTGTCCGGATTTATTGGGCGTAAAGCGAGCGCAGGCGGTTTAATAAGTCTGAAGTTAAAGGCAGTGGCTTAACCATTGTTCGCTTTGGAAACTGTTAAACTTGAGTGCAGAAGGGGAGAGTGGAATTCCATGTGTAGCGGTGAAATGCGTAGATATATGGAGGAACACCGGTGGCGAAAGCGGCTCTCTGGTCTGTAACTGACGCTGAGGCTCGAAAGCGTGGGGAGCAAACAGG
Bacteria;Bacteroidetes;Bacteroidia;Bacteroidales;Prevotellaceae;NA;NA	NA318	TACGGAAGATGCGAGCGTTATCCGGATTTATTGGGTTTAAAGGGAGCGTAGGCGGGCGATTAAGTCAGCGGTAAAATAGTGTGGCTCAACCATACTGTGCCGTTGATACTGGTTGCCTTGAGTGCACACAAGGAAGATGGAATTCGTGGTGTAGCGGTGAAATGCTTAGATATCACGAAGAACTCCGATTGCGAAGGCAGTCTTCTGGGGTGTTACTGACGCTGAGGCTCGAAAGTGCGGGTATCAAACAGG
Bacteria;Firmicutes;Clostridia;Clostridiales;Ruminococcaceae;NA;NA	NA319	TACGTAGGTGGCAAGCGTTGTCCGGATTTACTGGGTGTAAAGGGCGTGTAGGCGGAGCTGCAAGTCAGATGTGAAATCTCTGGGCTCAACCCAGAAACTGCATTTGAAACTGTAGCCCTTGAGTATCGGAGAGGCAAGCGGAATTCCTAGTGTAGCGGTGAAATGCGTAGATATTAGGAGGAACACCAGTGGCGAAGGCGGCTTGCTGGACGACAACTGACGCTGAGGCGCGAAAGCGTGGGGAGCAAACAGG
Bacteria;Firmicutes;Clostridia;Clostridiales;Ruminococcaceae;Intestinimonas;NA	NA321	TACGTAGGTGGCAAGCGTTGTCCGGATTTACTGGGTGTAAAGGGCGTGCAGCCGGGAATGCAAGTCAGATGTGAAATCCATGGGCTTAACCCATGAACTGCATTTGAAACTGTATTTCTTGAGTACTGGAGAGGCAATCGGAATTCCTAGTGTAGCGGTGAAATGCGTAGATATTAGGAGGAACACCAGTGGCGAAGGCGGATTGCTGGACAGCAACTGACGGTGAGGCGCGAAAGTGTGGGGAGCAAACAGG
Bacteria;Firmicutes;Clostridia;Clostridiales;Clostridiales_Incertae_Sedis_XIII;Anaerovorax;NA	NA322	TACGTAGGGGGCAAGCGTTATCCGGAATTATTGGGCGTAAAGAGTACGTAGGTGGTTTTCTAAGCACGGGGTTTAAGGCAATGGCTTAACCATTGTTCGCCTTGTGAACTGGAAGACTTGAGTGCAGGAGAGGAAAGCGGAATTCCTAGTGTAGCGGTGAAATGCGTAGATATTAGGAGGAACACCAGTGGCGAAGGCGGCTTTCTGGACTGTAACTGACACTGAGGTACGAAAGCGTGGGGAGCAAACAGG
Bacteria;Firmicutes;Clostridia;Clostridiales;Clostridiales_Incertae_Sedis_XIII;NA;NA	NA323	TACGTAGGGGGCAAGCGTTGTCCGGAATTATTGGGCGTAAAGAGTACGTAGGCGGTTTGCTAAGCGCAAGGTGAAAGGCAGTGGCTTAACCATTGTAAGCCTTGCGAACTGACAGACTTGAGTGCAGGAGAGGAAAGCGGAATTCCTAGTGTAGCGGTGAAATGCGTAGATATTAGGAGGAACACCGGTGGCGAAGGCGGCTTTCTGGACTGTAACTGACGCTGAGGTACGAAAGCGTGGGGAGCAAACAGG
Bacteria;Firmicutes;Clostridia;Clostridiales;Lachnospiraceae;NA;NA	NA326	TACGTAGGGGGCAAGCGTTATCCGGATTTACTGGGTGTAAAGGGAGCGTAGACGGTCAAGCAAGTCAGAAGTGAAAGGCTGGGGCTCAACCCCGGGACTGCTTTTGAAACTGTTTGACTGGAGTGCTGGAGAGGTAAGCGGAATTCCTAGTGTAGCGGTGAAATGCGTAGATATTAGGAGGAACACCAGTGGCGAAGGCGGCTTACTGGACAGTAACTGACGTTGAGGCTCGAAAGCGTGGGGAGCAAACAGG
Bacteria;Firmicutes;Clostridia;Clostridiales;Lachnospiraceae;Blautia;NA	NA327	TACGTAGGGGGCAAGCGTTATCCGGATTTACTGGGTGTAAAGGGAGCGTAGACGGACGGGCAAGTCTGAAGTGAAAGGCAGGGGCTCAACCCCTGGACTGCTTTGGAAACTGTCCATCTAGAGTGCCGGAGAGGTAAGCGGAATTCCTAGTGTAGCGGTGAAATGCGTAGATATTAGGAGGAACACCAGTGGCGAAGGCGGCTTACTGGACGGTAACTGACGTTGAGGCTCGAAAGCGTGGGGAGCAAACAGG
Bacteria;Firmicutes;Clostridia;Clostridiales;Lachnospiraceae;Clostridium_XlVa;NA	NA329	TACGTAGGGGGCAAGCGTTATCCGGATTTACTGGGTGTAAAGGGAGCGTAGACGGTAGACCAAGTCTGAAGTGAAAGCCCGGGGCTCAACCCCGGAACTGCTTTGGAAACTGGTAAACTAGAGTGCAGGAGAGGTAAGTGGAATTCCTAGTGTAGCGGTGAAATGCGTAGATATTAGGAGGAACACCAGTGGCGAAGGCGGCTTACTGGACTGTAACTGACGTTGAGGCTCGAAAGCGTGGGGAGCAAACAGG
Bacteria;Firmicutes;Clostridia;Clostridiales;Lachnospiraceae;Blautia;NA	NA334	TACGTATGGAGCAAGCGTTATCCGGATTTACTGGGTGTAAAGGGAGCGTAGACGGCTTAGCAAGTCTGATGTGAAAGGCTGGGGCTCAACCCCGGGACTGCATTGGAAACTGTTAAGCTAGAGTGCCGGAGAGGTAAGCGGAATTCCTAGTGTAGCGGTGAAATGCGTAGATATTAGGAGGAACACCAGTGGCGAAGGCGGCTTACTGGACGGTAACTGACGTTGAGGCTCGAAAGCGTGGGGAGCAAACAGG
Bacteria;Firmicutes;Clostridia;Clostridiales;Lachnospiraceae;Blautia;NA	NA340	TACGTAGGGGGCAAGCGTTATCCGGATTTACTGGGTGTAAAGGGAGCGTAGACGGAAGTGCAAGTCTGATGTGAAAACCCGAGGCTCAACCACGGGACTGCATTGGAAACTGTGCTTCTAGAGTGCCGGAGAGGTAAGCGGAATTCCTAGTGTAGCGGTGAAATGCGTAGATATTAGGAGGAACACCAGTGGCGAAGGCGGCTTACTGGACGGTAACTGACGTTGAGGCTCGAAAGCGTGGGGAGCAAACAGG
Bacteria;Firmicutes;Bacilli;Lactobacillales;Leuconostocaceae;Weissella;NA	NA341	TACGTATGTTCCAAGCGTTATCCGGATTTATTGGGCGTAAAGCGAGCGCAGACGGTTATTTAAGTCTGAAGTGAAAGCCCTCAGCTCAACTGAGGAATTGCTTTGGAAACTGGATGACTTGAGTGCAGTAGAGGAAAGTGGAACTCCATGTGTAGCGGTGAAATGCGTAGATATATGGAAGAACACCAGTGGCGAAGGCGGCTTTCTGGACTGTAACTGACGTTGAGGCTCGAAAGTGTGGGTAGCAAACAGG
Bacteria;Firmicutes;Clostridia;Clostridiales;Ruminococcaceae;Butyricicoccus;NA	NA343	TACGTAGGGAGCAAGCGTTATCCGGATTTACTGGGTGTAAAGGGCGAGTAGGCGGATTGGCAAGTTGGGAGTGAAATGTCGGGGCTTAACCCCGGAACTGCTTCCAAAACTGTTGATCTTGAGTGATGGAGAGGCAGGCGGAATTCCCAGTGTAGCGGTGAAATGCGTAGATATTGGGAGGAACACCAGTGGCGAAGGCGGCCTGCTGGACATTAACTGACGCTGAGGAGCGAAAGCGTGGGGAGCAAACAGG
Bacteria;Firmicutes;Bacilli;Lactobacillales;Leuconostocaceae;Leuconostoc;NA	NA345	TACGTATGTCCCGAGCGTTATCCGGATTTATTGGGCGTAAAGCGAGCGCAGACGGTTGATTAAGTCTGATGTGAAAGCCCGGAGCTCAACTCCGGAATGGCATTGGAAACTGGTTAACTTGAGTGTTGTAGAGGTAAGTGGAACTCCATGTGTAGCGGTGGAATGCGTAGATATATGGAAGAACACCAGTGGCGAAGGCGGCTTACTGGACAACAACTGACGTTGAGGCTCGAAAGTGTGGGTAGCAAACAGG
Bacteria;Firmicutes;Clostridia;Clostridiales;Lachnospiraceae;Clostridium_XlVa;NA	NA349	TACGTAGGGGGCAAGCGTTATCCGGATTTACTGGGTGTAAAGGGAGCGTAGACGGCACAGCAAGTCTGAAGTGAAATCCCCGGGCTCAACCCGGGAACTGCTTTGGAAACTGTTGGGCTAGAGTGCTGGAGAGGCAAGCGGAATTCCTAGTGTAGCGGTGAAATGCGTAGATATTAGGAGGAACACCAGTGGCGAAGGCGGCTTGCTGGACAGTAACTGACGTTGAGGCTCGAAAGCGTGGGGAGCAAACAGG
Bacteria;Proteobacteria;Alphaproteobacteria;NA;NA;NA;NA	NA353	TACGGAGAGGGCTAGCGTTATTCGGAATTATTGGGCGTAAAGGGCGCGTAGGCGGATTAGTAAGTTAAAAGTGAAATCCCAAGGCTCAACCTTGGAATTGCTTTTAAAACTGCTAATCTAGAGATTGAAAGAGGATAGAGGAATTCCTAGTGTAGAGGTGAAATTCGTAAATATTAGGAGGAACACCAGTGGCGAAGGCGTCTATCTGGTTCAAATCTGACGCTGAGGCGCGAAGGCGTGGGGAGCAAACAGG
Bacteria;Firmicutes;Clostridia;Clostridiales;Lachnospiraceae;NA;NA	NA361	TACGTAGGGGGCAAGCGTTATCCGGATTTACTGGGTGTAAAGGGAGCGTAGACGGAAGTGCAAGTCAGAAGTGAAAGCCCGGGGCTTAACCCCGGGACTGCTTTTGAAACTGTGCATCTAGAGTGCAGGAGAGGTAAGCGGAATTCCTAGTGTAGCGGTGAAATGCGTAGATATTAGGAGGAACACCGGTGGCGAAGGCGGCTTACTGGACTGTAACTGACGTTGAGGCTCGAAAGCGTGGGGAGCAAACAGG
Bacteria;Firmicutes;Clostridia;Clostridiales;Lachnospiraceae;NA;NA	NA366	TACGTAGGGGGCAAGCGTTATCCGGATTTACTGGGTGTAAAGGGAGCGCAGGCGGTGCGGCAAGTCAGATGTGAAAACCCGGGGCTCAACCCCGGGACTGCATTTGAAACTGTCGGACTAGAGTGCCGGAGAGGTAAGTGGAATTCCTAGTGTAGCGGTGAAATGCGTAGATATTAGGAGGAACACCAGTGGCGAAGGCGGCTTACTGGACGGTAACTGACGCTGAGGCTCGAAAGCGTGGGGAGCAAACAGG
Bacteria;Firmicutes;Negativicutes;Selenomonadales;Veillonellaceae;Megasphaera;NA	NA367	TACGTAGGTGGCAAGCGTTGTCCGGAATTATTGGGCGTAAAGGGCGCGCAGGTGGTTTCTTAAGTCTGTCTTAAAAGTGCGGGGCTTAACCCCGTGAGGGGACGGAAACTGGGAGACTAGAGTATCGGAGAGGAAAGCGGAATTCCTAGTGTAGCGGTGAAATGCGTAGATATTAGGAGGAACACCAGTGGCGAAAGCGGCTTTCTGGACGACAACTGACACTGAGGCGCGAAAGCCAGGGGAGCAAACGGG
Bacteria;Firmicutes;Clostridia;Clostridiales;Lachnospiraceae;NA;NA	NA369	TACGTAGGGGGCAAGCGTTATCCGGATTTACTGGGTGTAAAGGGAGCGTAGACGGAATGGCAAGTCTGATGTGAAAGGCCGGGGCTCAACCCCGGGACTGCATTGGAAACTGCCAATCTAGAGTACCGGAGGGGTAAGTGGAATTCCTAGTGTAGCGGTGAAATGCGTAGATATTAGGAGGAACACCAGTGGCGAAGGCGGCTTACTGGACGGTAACTGACGTTGAGGCTCGAAAGCGTGGGGAGCAAACAGG
Bacteria;Firmicutes;Clostridia;Clostridiales;Lachnospiraceae;Blautia;NA	NA373	TACGTAGGGGGCAAGCGTTATCCGGATTTACTGGGTGTAAAGGGAGCGTAGACGGCATAACAAGTCTGATGTGAAAGGCTGGGGCTTAACCCCGGGACTGCATTGGAAACTGTTAAGCTTGAGTGCCGGAGGGGTAAGCGGAATTCCTAGTGTAGCGGTGAAATGCGTAGATATTAGGAGGAACACCAGTGGCGAAGGCGGCTTACTGGACGGTAACTGACGTTGAGGCTCGAAAGCGTGGGGAGCAAACAGG
Bacteria;Firmicutes;Clostridia;Clostridiales;Lachnospiraceae;Clostridium_XlVa;NA	NA374	TACGTAGGGGGCAAGCGTTATCCGGATTTACTGGGTGTAAAGGGAGCGTAGACGGCGAAGCAAGTCTGAAGTGAAAGCCCGGGGCTTAACCCCGGGACTGCTTTGGAAACTGTTTTGCTAGAGTGCTGGAGAGGTAAGTGGAATTCCTAGTGTAGCGGTGAAATGCGTAGATATTAGGAGGAACACCAGTGGCGAAGGCGGCTTACTGGACAGTAACTGACGTTGAGGCTCGAAAGCGTGGGGAGCAAACAGG
Bacteria;Firmicutes;Clostridia;Clostridiales;Ruminococcaceae;Oscillibacter;NA	NA376	TACGTAGGTGGCAAGCGTTGTCCGGATTTACTGGGTGTAAAGGGCGTGCAGCCGGGCTGGTAAGTCAGATGTGAAATCCGTGGGCTTAACCCACGAACTGCATTTGAAACTGCTGGTCTTGAGTACCGGAGAGGTTATCGGAATTCCTTGTGTAGCGGTGAAATGCGTAGATATAAGGAAGAACACCAGTGGCGAAGGCGGATAACTGGACGGCAACTGACGGTGAGGCGCGAAAGCGTGGGGAGCAAACAGG
Bacteria;Firmicutes;Bacilli;Lactobacillales;Streptococcaceae;Streptococcus;NA	NA379	TACGTAGGTCCCGAGCGTTGTCCGGATTTATTGGGCGTAAAGCGAGCGCAGGCGGTTAGATAAGTCTGAAGTTAAAGGCTGTGGCTTAACCATAGTACGCTTTGGAAACTGTTTAACTTGAGTGCAAGAGGGGAGAGTGGAATTCCATGTGTAGCGGTGAAATGCGTAGATATATGGAGGAACACCGGTGGCGAAAGCGGCTCTCTGGCTTGTAACTGACGCTGAGGCTCGAAAGCGTGGGGAGCAAACAGG
Bacteria;Firmicutes;Clostridia;Clostridiales;NA;NA;NA	NA383	TACGTAGGGAGCGAGCGTTATCCGGATTTATTGGGTGTAAAGGGTGCGTAGACGGGAAGTCAAGTTAGTTGTGAAATCCCTCGGCTTAACTGAGGAACTGCAACTAAAACTGATTTTCTTGAGTACTGGAGAGGAAAGTGGAATTCCTAGTGTAGCGGTGAAATGCGTAGATATTAGGAGGAACACCGGTGGCGAAGGCGACTTTCTGGACAGAAACTGACGTTGAGGCACGAAAGTGTGGGGAGCAAACAGG
Bacteria;Firmicutes;Clostridia;Clostridiales;NA;NA;NA	NA384	TACGTAGGGAGCGAGCGTTGTCCGGAATTACTGGGCGTAAAGGGTGCGTAGGCGGCTGTGTAAGTCAGATGTGAAATACCGGGGCTTAACCTCGGGGCTGCATCTGATACTGCATAGCTTGAGTGCAGGAGAGGAAAGCGGAATTCCTAGTGTAGCGGTGAAATGCGTAGATATTAGGAGGAACACCAGTGGCGAAGGCGGCTTTCTGGACTGTAACTGACGCTGAGGCACGAAAGCGTGGGGAGCAAACAGG
Bacteria;Firmicutes;Clostridia;Clostridiales;Lachnospiraceae;NA;NA	NA396	TACGTATGGAGCAAGCGTTATCCGGATTTACTGGGTGTAAAGGGAGCGTAGGCGGTCTTATAAGTCTGATGTGAAAGCCCGGGGCTCAACCCCGGGACTGCATTGGAAACTGTAGGACTAGAGTGTCGGAGGGGTAAGTGGAATTCCTAGTGTAGCGGTGAAATGCGTAGATATTAGGAGGAACACCAGTGGCGAAGGCGGCTTACTGGACGATTACTGACGCTGAGGCTCGAAAGCGTGGGGAGCAAACAGG
Bacteria;Firmicutes;Clostridia;Clostridiales;NA;NA;NA	NA397	TACGTAGGAGGCAAGCGTTATCCGGAATGACTGGGCGTAAAGGGTGCGTAGGTGGCTTGGCAAGTTGGTAGCGTAATTCCGAGGCTCAACCTCGGCGCTACTACCAAAACTGTCAGGCTCGAGTGCAGGAGGGGTAAGTGGAATTCCTAGTGTAGCGGTGGAATGCGTAGATATTAGGAGGAACATCGGTGGCGAAGGCGACTTACTGGACTGTAACTGACACTGAAGCACGAAAGCGTGGGGAGCAAACAGG
Bacteria;Bacteroidetes;Bacteroidia;Bacteroidales;Bacteroidaceae;Bacteroides;NA	NA398	TACGGAGGATCCGAGCGTTATCCGGATTTATTGGGTTTAAAGGGAGCGTAGATGGATGTTTAAGTCAGTTGTGAAAGTTTGCGGCTCAACCGTAAAATTGCAGTTGATACTGGATATCTTGAGTGCAGTTGAGGCAGGCGGAATTCGTGGTGTAGCGGTGAAATGCTTAGATATCACGAGGAACTCCGATTGCGAAGGCAGCCTGCTAAGCTGCAACTGACATTGAGGCTCGAAAGTGTGGGTATCAAACAGG
Bacteria;Firmicutes;Clostridia;Clostridiales;Lachnospiraceae;NA;NA	NA404	TACGTATGGTGCAAGCGTTATCCGGATTTACTGGGTGTAAAGGGAGCGCAGGCGGTCTGGCAAGTCTGATGTGAAAATCCGGGGCTCAACTCCGGAACTGCATTGGAAACTGTCAGACTAGAGTGTCGGAGAGGTAAGTGGAATTCCTAGTGTAGCGGTGAAATGCGTAGATATTAGGAGGAACACCAGTGGCGAAGGCGGCTTACTGGACGATAACTGACGCTGAGGCTCGAAAGCGTGGGGAGCAAACAGG
Bacteria;Firmicutes;Clostridia;Clostridiales;Ruminococcaceae;Oscillibacter;NA	NA408	TACGTAGGTGGCAAGCGTTGTCCGGATTTACTGGGTGTAAAGGGCGTGTAGCCGGAGAGACAAGTCAGATGTGAAATCCGCGGGCTCAACCCGCGAACTGCATTTGAAACTGTTTCCCTTGAGTATCGGAGAGGTAACCGGAATTCCTAGTGTAGCGGTGAAATGCGTAGATATTAGGAAGAACACCAGTGGCGAAGGCGGGTTACTGGACGACAACTGACGGTGAGGCGCGAAAGCGTGGGGAGCAAACAGG
Bacteria;Firmicutes;Clostridia;Clostridiales;Ruminococcaceae;NA;NA	NA414	AACGTAGGGTGCTAGCGTTGTCCGGAATTACTGGGTGTAAAGGGAGCGCAGGTGGCAGTGCAAGTTGGATGTAAAATCTACGGGCTCAACCCGTATAAGCATTCAAAACTGTGCAGCTTGAGTGAAGTAGAGGTAGGTGGAATTTCCGGTGTAGCGGTGGAATGCGTAGATATCGGAAGGAACATCAGTGGCGAAGGCGACCTACTGGGCTTTAACTGACGCTGAGGCTCGAAAGCATGGGTAGCAAACAGG
Bacteria;Firmicutes;Clostridia;Clostridiales;Lachnospiraceae;Clostridium_XlVa;NA	NA423	TACGTAGGGGGCAAGCGTTATCCGGATTTACTGGGTGTAAAGGGAGCGTAGACGGCTTAGCAAGTCTGAAGTGAAAGCCCGGGGCTCAACCCCGGGACTGCTTTGGAAACTGTTAAGCTGGAGTGCTGGAGAGGTAAGCGGAATTCCTAGTGTAGCGGTGAAATGCGTAGATATTAGGAGGAACACCAGTGGCGAAGGCGGCTTACTGGACAGTAACTGACGTTGAGGCTCGAAAGCGTGGGGAGCAAACAGG
Bacteria;Firmicutes;Clostridia;Clostridiales;Lachnospiraceae;Clostridium_XlVa;NA	NA424	TACGTAGGGGGCAAGCGTTATCCGGATTTACTGGGTGTAAAGGGAGCGTAGACGGCACTGCAAGTCTGAAGTGAAAGCCCGGGGCTCAACCCCGGGACTGCTTTGGAAACTGTAGGGCTAGAGTGCTGGAGAGGCAAGCGGAATTCCTAGTGTAGCGGTGAAATGCGTAGATATTAGGAAGAACACCAGTGGCGAAGGCGGCTTGCTGGACAGTAACTGACGTTCAGGCTCGAAAGCGTGGGGAGCAAACAGG
Bacteria;Bacteroidetes;Bacteroidia;Bacteroidales;Bacteroidaceae;Bacteroides;NA	NA444	TACGGAGGATCCGAGCGTTATCCGGATTTATTGGGTTTAAAGGGAGCGTAGATGGATGTTTAAGTCAGTTGTGAAAGTTTGCGGCTCAACCGTAAAATTGCAGTTGATACTGGATATCTTGAGTGCAGTTGAGGCAGGCGGAATTCGTGGTGTAGCGGTGAAATGCTTAGATATCACGAAGAACTCCGATAGCGAAGGCAGCCTGCTAAGCTGCAACTGACATTGAGGCTCGAAAGTGTGGGTATCAAACAGG
Bacteria;Firmicutes;Clostridia;Clostridiales;Lachnospiraceae;NA;NA	NA446	TACGTATGGTGCAAGCGTTATCCGGATTTACTGGGTGTAAAGGGAGCGTAGGTGGCAAGGCAAGCCAGAAGTGAAAACCCGGGGCTCAACCGCGGGATTGCTTTTGGAACTGTCATGCTGGAGTGCAGGAGGGGTGAGCGGAATTCCTAGTGTAGCGGTGAAATGCGTAGATATTAGGAGGAACACCGGAGGCGAAGGCGGCTCACTGGACTGTAACTGACACTGAGGCTCGAAAGCGTGGGGAGCAAACAGG
Bacteria;Proteobacteria;Deltaproteobacteria;Desulfovibrionales;Desulfovibrionaceae;Desulfovibrio;NA	NA451	TACGGAGGGTGCAAGCGTTAATCGGAATTACTGGGCGTAAAGCGCGCGTAGGTTGTTTTGTAAGTCAGAGGTGTAATCCCACGGCTTAACCGTGGAACTGCCTTTGATACTGCATAACTTGGATCCGGGAGAGGACAGCGGAATTCCAGGTGTAGGAGTGAAATCCGTAGATATCTGGAAGAACATCAGTGGCGAAGGCGGCTGTCTGGACCGGTATTGACGCTGAGGCGCGAAAGCGTGGGTAGCAAACAGG
Bacteria;Firmicutes;Clostridia;Clostridiales;Lachnospiraceae;Blautia;NA	NA456	TACGTAGGGGGCAAGCGTTATCCGGATTTACTGGGTGTAAAGGGAGCGTAGACGGCATGGCAAGTCTGATGTGAAAGGCAGGGGCTCAACTCCTGGACTGCATTGGAAACTGCCGGGCTTGAGTGCCGGAGGGGTAAGCGGAATTCCTAGTGTAGCGGTGAAATGCGTAGATATTAGGAGGAACACCAGTGGCGAAGGCGGCTTACTGGACGGTAACTGACGTTGAGGCTCGAAAGCGTGGGGAGCAAACAGG
Bacteria;Firmicutes;Bacilli;Lactobacillales;Streptococcaceae;Streptococcus;NA	NA458	TACGTAGGTCCCGAGCGTTGTCCGGATTTATTGGGCGTAAAGGGAGCGCAGGCGGTTTAGTAAGTCTGAAGTTAAAGGCATTGGCTCAACCAATGTATGCTTTGGAAACTGTTAGACTTGAGTGCAGAAGGGGAGAGTGGAATTCCATGTGTAGCGGTGAAATGCGTAGATATATGGAGGAACACCGGTGGCGAAAGCGGCTCTCTGGTCTGTCACTGACGCTGAGGCTCGAAAGCGTGGGTAGCGAACAGG
Bacteria;Firmicutes;Bacilli;Lactobacillales;Lactobacillaceae;Lactobacillus;NA	NA459	TACGTAGGTGGCAAGCGTTGTCCGGATTTATTGGGCGTAAAGCGAGCGCAGGCGGAAGAATAAGTCTGATGTGAAAGCCCTCGGCTTAACCGAGGAACTGCATCGGAAACTGTTTTTCTTGAGTGCAGAAGAGGAGAGTGGAACTCCATGTGTAGCGGTGGAATGCGTAGATATATGGAAGAACACCAGTGGCGAAGGCGGCTCTCTGGTCTGCAACTGACGCTGAGGCTCGAAAGCATGGGTAGCGAACAGG
Bacteria;Firmicutes;Clostridia;Clostridiales;Lachnospiraceae;Clostridium_XlVa;NA	NA461	TACGTAGGGGGCAAGCGTTATCCGGATTTACTGGGTGTAAAGGGAGCGTAGACGGCGACGCAAGTCTGAAGTGAAATACCCGGGCTCAACCTGGGAACTGCTTTGGAAACTGTGTTGCTGGAGTGCTGGAGAGGTAAGCGGAATTCCTAGTGTAGCGGTGAAATGCGTAGATATTAGGAAGAACACCAGTGGCGAAGGCGGCTTACTGGACAGTAACTGACGTTGAGGCTCGAAAGCGTGGGGAGCAAACAGG
Bacteria;Firmicutes;Clostridia;Clostridiales;NA;NA;NA	NA466	TACGTAGGGAGCAAGCGTTATCCGGATTTATTGGGTGTAAAGGGTGCGTAGACGGGAAGGTAAGTTAGTTGTGAAATCCCTCGGCTCAACTGAGGAACTGCGACTAAAACTGCTTTTCTTGAGTGCTGGAGAGGAAAGTGGAATTCCTAGTGTAGCGGTGAAATGCGTAGATATTAGGAGGAACACCAGTGGCGAAGGCGACTTTCTGGACAGTAACTGACGTTGAGGCACGAAAGTGTGGGGAGCAAACAGG
Bacteria;Firmicutes;Clostridia;Clostridiales;Lachnospiraceae;NA;NA	NA470	TACGTAGGGGGCAAGCGTTATCCGGATTTACTGGGTGTAAAGGGAGCGCAGGCGGTCTGTCAAGTCTGATGTGAAATCCCGGGGCTCAACCCTGGAACTGCATTGGAAACTGTCAGACTAGAGTGCCGGAGAGGTAAGTGGAATTCCTAGTGTAGCGGTGAAATGCGTAGATATTAGGAGGAACACCAGTGGCGAAGGCGGCTTACTGGACGGTAACTGACGCTGAGGCTCGAAAGCGTGGGGAGCAAACAGG
Bacteria;Firmicutes;Clostridia;Clostridiales;Lachnospiraceae;Clostridium_XlVa;NA	NA471	TACGTAGGGGGCAAGCGTTATCCGGATTTACTGGGTGTAAAGGGAGCGTAGACGGCTGTGCAAGTCTGAAGTGAAAGCCCGGGGCTCAACCCCGGGACTGCTTTGGAAACTGTATAGCTAGAGTGCTGGAGAGGTAAGTGGAATTCCTAGTGTAGCGGTGAAATGCGTAGATATTAGGAGGAACACCAGTGGCGAAGGCGGCTTACTGGACAGTGACTGACGTTGAGGCTCGAAAGCGTGGGGAGCAAACAGG
Bacteria;Firmicutes;Clostridia;Clostridiales;Clostridiaceae_1;Clostridium_sensu_stricto;NA	NA475	TACGTAGGTGGCGAGCGTTGTCCGGATTTACTGGGCGTAAAGGGAGCGTAGGCGGATTTTTAAGTGAGATGTGAAATACTCGGGCTTAACCTGAGTGCTGCATTTCAAACTGGAAGTCTAGAGTGCAGGAGAGGAGAAGGGAATTCCTAGTGTAGCGGTGAAATGCGTAGAGATTAGGAAGAACACCAGTGGCGAAGGCGCTTCTCTGGACTGTAACTGACGCTGAGGCTCGAAAGCGTGGGGAGCAAACAGG
Bacteria;Firmicutes;Clostridia;Clostridiales;Lachnospiraceae;Clostridium_XlVa;NA	NA480	TACGTAGGGGGCAAGCGTTATCCGGATTTACTGGGTGTAAAGGGAGCGTAGACGGAAGTGCAAGTCTGAAGTGAAAGCCCGGGGCTCAACCCCGGGACTGCTTTGGAAACTGTATTTCTAGAGTGCTGGAGAGGTAAGTGGAATTCCTAGTGTAGCGGTGAAATGCGTAGATATTAGGAGGAACACCAGTGGCGAAGGCGGCTTACTGGACAGTGACTGACGTTGAGGCTCGAAAGCGTGGGGAGCAAACAGG
Bacteria;Firmicutes;Clostridia;Clostridiales;Ruminococcaceae;NA;NA	NA481	TACGTAGGGAGCGAGCGTTGTCCGGATTTACTGGGTGTAAAGGGTGCGTAGGCGGGCTGTCAAGTCAGATGTGAAATACCGGGGCTCAACTCCGGGGCTGCATTTGAAACTGATGGTCTTGAGTGAAGTAGAGGCAGGCGGAATTCCTAGTGTAGCGGTGAAATGCGTAGATATTAGGAGGAACACCAGTGGCGAAGGCGGCCTGCTGGGCTTTAACTGACGCTGAGGCACGAAAGCATGGGGAGCAAACAGG
Bacteria;Firmicutes;Clostridia;Clostridiales;Ruminococcaceae;NA;NA	NA491	TACGTAGGTGGCAAGCGTTGTCCGGATTTACTGGGTGTAAAGGGCGTGTAGGCGGGTTTGCAAGTCAGATGTGAAATACCGGGGCTTAACTCCGGAACTGCAACTGAAACTGTAGATCTTGAGTACTGGAGAGGAAAGTGGAATTCCTAGTGTAGCGGTGAAATGCATAGAGATTAGGAGGAACACCAGTGGCGAAGGCGGCTTTCTGGACAGTAACTGACGCTGAGGCGCGAAAGCGTGGGGAGCAAACAGG
Bacteria;Firmicutes;Clostridia;Clostridiales;Lachnospiraceae;Clostridium_XlVb;NA	NA500	TACGTAGGGGGCAAGCGTTATCCGGAATTACTGGGTGTAAAGGGTGAGTAGGCGGCATGGCAAGTAAGATGTGAAAGCCCGAGGCTTAACCTCGGGATTGCATTTTAAACTGCTAAGCTAGAGTACAGGAGAGGAAAGCGGAATTCCTAGTGTAGCGGTGAAATGCGTAGATATTAGGAAGAACACCAGTGGCGAAGGCGGCTTTCTGGACTGGAAACTGACGCTGAGGCACGAAAGCGTGGGGAGCGAACAGG
Bacteria;Firmicutes;Clostridia;Clostridiales;Lachnospiraceae;NA;NA	NA502	TACGTAGGGGGCAAGCGTTATCCGGATTTACTGGGTGTAAAGGGAGCGCAGGCGGCAGCGCAAGTCAGAAGTGAAAGCCCGGGGCTTAACTCCGGGACTGCTTTTGAAACTGTGCGGCTAGATTTCAGGAGAGGTAAGCGGAATTCCTAGTGTAGCGGTGAAATGCGTAGATATTAGGAGGAACACCAGTGGCGAAGGCGGCTTACTGGACGATAACTGACGCTGAGGCTCGAAAGCGTGGGGAGCAAACAGG
Bacteria;Firmicutes;Clostridia;Clostridiales;NA;NA;NA	NA505	TACGTAGGTGGCAAGCGTTATCCGGAATTACTGGGCGTAAAGGGTGTGTAGGCGGGAAGACAAGTCAGATGTGAAAATTATGGGCTTAACCCATAACCTGCATTTGAAACTGTTTTTCTTGAGGATGGGAGAGGTAAATGGAATTCCCGGTGTAGCGGTGAAATGCGTAGATATCGGGAGGAACACCAGTGGCGAAGGCGGTTTACTGGACCATTACTGACGCTGAGACACGAAAGCGTGGGGAGCAAACAGG
Bacteria;Firmicutes;Clostridia;Clostridiales;Lachnospiraceae;Clostridium_XlVa;NA	NA509	TACGTAGGGGGCAAGCGTTATCCGGATTTACTGGGTGTAAAGGGAGCGTAGGCGGCATGGCAAGTCTGATGTGAAAACCCAGGGCTCAACCCTGGGACTGCATTGGAAACTGTCAAGCTGGAGTGTCGGAGAGGTAAGCGGAATTCCTAGTGTAGCGGTGAAATGCGTAGATATTAGGAGGAACACCAGTGGCGAAGGCGGCTTACTGGACGATGACTGACGCTGAGGCTCGAAAGCGTGGGGAGCAAACAGG
Bacteria;Firmicutes;Clostridia;Clostridiales;NA;NA;NA	NA512	TACGTAGGGAGCAAGCGTTATCCGGATTTATTGGGTGTAAAGGGTGCGTAGACGGGAAATTAAGTTAGTTGTGAAATCCCTCGGCTCAACTGAGGAACTGCAACTAAAACTGATTTTCTTGAGTGTTGGAGAGGAAAGTGGAATTCCTAGTGTAGCGGTGAAATGCGTAGATATTAGGAGGAACACCAGTGGCGAAGGCGACTTTCTAGACAATAACTGACGTTGAGGCACGAAAGTGTGGGGAGCAAACAGG
Bacteria;Bacteroidetes;Bacteroidia;Bacteroidales;Prevotellaceae;NA;NA	NA513	TACGGAAGATGCGAGCGTTATCCGGATTTATTGGGTTTAAAGGGAGCGTAGGCGGGCGATTAAGTCAGCGGTAAAATAGTGTGGCTCAACCATGCTCTGCCGTTGATACTGGTTGTCTTGAGTGCACACAAGGAAGATGGAATTCGTGGTGTAGCGGTGAAATGCTTAGATATCACGAAGAACTCCGATTGCGAAGGCAGTCTTCTGGGGTGTTACTGACGCTGAGGCTCGAAAGTGCGGGTATCAAACAGG
Bacteria;Firmicutes;Clostridia;Clostridiales;Lachnospiraceae;NA;NA	NA514	TACGTAGGGGGCAAGCGTTATCCGGATTTACTGGGTGTAAAGGGAGCGTAGACGGCACAGCAAGTCTGATGTGAAAGCCCGGGGCCCAACCCCGGAACTGCATTGGAAACTGCTGGGCTTGAGTGCAGGAGAGGTAAGCGGAATTCCTAGTGTAGCGGTGAAATGCGTAGATATTAGGAGGAACACCAGTGGCGAAGGCGGCTTACTGGACTGTAACTGACGTTGAGGCTCGAAAGCGTGGGGAGCAAACAGG
Bacteria;Firmicutes;Clostridia;Clostridiales;Lachnospiraceae;Clostridium_XlVb;NA	NA516	TACGTAGGGGGCAAGCGTTATCCGGAATTACTGGGTGTAAAGGGTGAGTAGGCGGCACGGCAAGTAAGATGTGAAAGCCCGAGGCTTAACCTCGGGATTGCATTTTAAACTGCTGAGCTAGAGTACAGGAGAGGAAAGCGGAATTCCTAGTGTAGCGGTGAAATGCGTAGATATTAGGAAGAACACCAGTGGCGAAGGCGGCTTTCTGGACTGAAACTGACGCTGAGGCACGAAAGCGTGGGGAGCGAACAGG
Bacteria;Firmicutes;Clostridia;Clostridiales;Lachnospiraceae;NA;NA	NA519	TACGTAGGGGGCAAGCGTTATCCGGATTTACTGGGTGTAAAGGGAGCGTAGACGGCAGCGCAAGTCTGAAGTGAAAGCCCGGGGCTCAACCCCGGAATGGCTTTGGAAACTGTGCGGCTAGAGTACCGGAGGGGTAAGCGGAATTCCTAGTGTAGCGGTGAAATGCGTAGATATTAGGAGGAACACCAGTGGCGAAGGCGGCTTACTGGACGGTAACTGACGTTGAGGCTCGAAAGCGTGGGGAGCAAACAGG
Bacteria;Bacteroidetes;Bacteroidia;Bacteroidales;Prevotellaceae;Prevotella;NA	NA521	TACGGAAGGTCCTGGCGTTATCCGGATTTATTGGGTTTAAAGGGAGCGCAGGCCGCCCCTTAAGCGTGTTGTGAAACCCGGGCGCCCAACGCCCGGCCTGCAGCGCGAACTGGGGGGCTTGAGTGCGCGCAACGCCGGCGGAATTCGTCGTGTAGCGGTGAAATGCTTAGATATGACGAGGAACCCCGATTGCGAAGGCAGCCGGCGGGAGCGCAACTGACGCTTATGCTCGAAGGCGCGGGTATCGAACAGG
Bacteria;Firmicutes;Bacilli;Lactobacillales;Streptococcaceae;Lactococcus;NA	NA522	TACGTAGGTCCCAAGCGTTGTCCGGATTTATTGGGCGTAAAGCGAGCGCAGGTGGTTTCTTAAGTCTGATGTAAAAGGCAGTGGCTCAACCATTGTGTGCATTGGAAACTGGGAGACTTGAGTGCAGGAGAGGAGAGTGGAATTCCATGTGTAGCGGTGAAATGCGTAGATATATGGAGGAACACCGGAGGCGAAAGCGGCTCTCTGGCCTGTAACTGACACTGAGGCTCGAAAGCGTGGGGAGCAAACAGG
Bacteria;Bacteroidetes;Bacteroidia;Bacteroidales;Porphyromonadaceae;NA;NA	NA525	TACGGAGGATGCGAGCGTTATCCGGATTTATTGGGTTTAAAGGGTGCGTAGGCGGCCTGCCAAGTCAGCGGTAAAATTCCGGGGCTCAACCCCGGCGAGCCGTTGAGACTGGTGAGCTAGAGACGGCGAGAGGTACGCGGAATGCGCAGTGTAGCGGTGAAATGCATAGATATTGCGCAGAACTCCGATTGCGAAGGCAGCGTACTGGCGCCGGACTGACGCTGAGGCACGAAAGCGTGGGGATCGAACAGG
Bacteria;Firmicutes;Clostridia;Clostridiales;Lachnospiraceae;Blautia;NA	NA526	TACGTAGGGGGCAAGCGTTATCCGGATTTACTGGGTGTAAAGGGAGCGTAGACGGCTTTGCAAGTCTGACGTGAAACTCCGGGGCTCAACTCCGGAACTGCGTTGGAAACTGTAAGGCTTGAGTGCCGGAGAGGTAAGCGGAATTCCTAGTGTAGCGGTGAAATGCGTAGATATTAGGAGGAACACCAGTGGCGAAGGCGGCTTACTGGACGGCAACTGACGTTGAGGCTCGAAAGCGTGGGGAGCAAACAGG
Bacteria;Firmicutes;Clostridia;Clostridiales;Ruminococcaceae;NA;NA	NA530	TACGTAGGATGCAAGCGTTATCCGGATTTACTGGGTGTAAAGGGAGCGCAGGCGGGACTTCAAGTTGGATGTGAAATACCGGGGCTCAACCCCGGAGCTGCATCCAAAACTGTAGTTCTTGAGTGGAGTAGAGGCAAGCGGAATTCCGAGTGTAGCGGTGAAATGCGTAGATATTCGGAGGAACACCAGTGGCGAAGGCGGCTTGCTGGGCTCTAACTGACGCTGAGGCTCGAAAGTGTGGGGAGCAAACAGG
Bacteria;Firmicutes;Clostridia;Clostridiales;Lachnospiraceae;Clostridium_XlVa;NA	NA533	TACGTAGGGGGCAAGCGTTATCCGGATTTACTGGGTGTAAAGGGAGCGTAGACGGCGAAGCAAGTCCGAAGTGAAAACCCAGGGCTCAACCCTGGGACTGCTTTGGAAACTGTTTTGCTAGAGTGTCGGAGAGGTAAGTGGAATTCCTAGTGTAGCGGTGAAATGCGTAGATATTAGGAGGAACACCAGTGGCGAAGGCGGCTTACTGGACGATAACTGACGTTGAGGCTCGAAAGCGTGGGGAGCAAACAGG
Bacteria;Firmicutes;Bacilli;Lactobacillales;Enterococcaceae;Enterococcus;NA	NA537	TACGTAGGTGGCAAGCGTTGTCCGGATTTATTGGGCGTAAAGCGAGCGCAGGCGGTTTCTTAAGTCTGATGTGAAAGCCCCCGGCTCAACCGGGGAGGGTCATTGGAAACTGGGAGACTTGAGTGCAGAAGAGGAGAGTGGAATTCCATGTGTAGCGGTGAAATGCGTAGATATATGGAGGAACACCAGTGGCGAAGGCGGCTCTCTGGTCTGTAACTGACGCTGAGGCTCGAAAGCGTGGGGAGCAAACAGG
Bacteria;Firmicutes;Clostridia;Clostridiales;NA;NA;NA	NA544	TACGTAGGTGGCAAGCGTTGTCCGGAATTACTGGGTGTAAAGGGAGCGTAGGCGGGCAGGCAAGTCAGGCGTGAAATATATCGGCTCAACCGGTAACGGCGCTTGAAACTGCAGGTCTTGAGTGAAGTAGAGGTTGGCGGAATTCCTAGTGTAGCGGTGAAATGCGTAGATATTAGGAGGAACACCAGTGGCGAAGGCGGCCAACTGGGCTTTTACTGACGCTGAGGCTCGAAAGTGTGGGGAGCAAACAGG
Bacteria;Firmicutes;Bacilli;Lactobacillales;Streptococcaceae;Streptococcus;NA	NA546	TACGTAGGTCCCGAGCGTTGTCCGGATTTATTGGGCGTAAAGCGAGCGCAGGCGGTTAGAAAAGTCTGAAGTGAAAGGCAGTGGCTCAACCATTGTAGGCTTTGGAAACTGTTTAACTTGAGTGCAGAAGGGGAGAGTGGAATTCCATGTGTAGCGGTGAAATGCGTAGATATATGGAGGAACACCGGTGGCGAAAGCGGCTCTCTGGTCTGTAACTGACGCTGAGGCTCGAAAGCGTGGGGAGCGAACAGG
Bacteria;Firmicutes;Clostridia;Clostridiales;NA;NA;NA	NA549	TACGTAGGGGGCGAGCGTTGTCCGGAATCACTGGGCGTAAAGGGCGCGTAGGCGGCAATATAAGTCAGATGTGAAAGGTGAGGGCTCAACCCTTAGACTGCATCTGATACTGTATAGCTTGAGTGTGAGAGAGGAAAGCGGAATTCCTAGTGTAGCGGTGAAATGCGTAGATATTAGGAGGAACACCAGTGGCGAAGGCGGCTTTCTGGCTCATAACTGACGCTGAGGCGCGAAAGCGTGGGGAGCAAACAGG
Bacteria;Firmicutes;Clostridia;NA;NA;NA;NA	NA554	TACGTAGGGGGCAAGCGTTGTCCGGAATGATTGGGCGTAAAGGGCGTGTAGGCGGCGATTTAAGTCTGGAGTGAAAGTCCTGCTTTTAAGGTGGGAATTGCTTTGGATACTGGATGGCTAGAGTGCAGGAGAGGTTAGTGGAATTCCCAGTGTAGCGGTGAAATGCGTAGAGATTGGGAGGAACACCAGTGGCGAAGGCGACTAACTGGACTGTAACTGACGCTGAGGCGCGAAAGTGTGGGGAGCAAACAGG
Bacteria;Firmicutes;Clostridia;Clostridiales;Lachnospiraceae;Clostridium_XlVa;NA	NA556	TACGTAGGGGGCAAGCGTTATCCGGATTTACTGGGTGTAAAGGGAGCGTAGGTGGCGATGCAAGCCAGAAGTGAAAACCCGGGGCTCAACCCCGAGGACTGCTTTTGGAACTGTGTTGCTGGAGTGCAGGAGAGGTAAGTGGAATTCCTAGTGTAGCGGTGAAATGCGTAGATATTAGGAGGAACACCGGTGGCGAAGGCGGCTTACTGGACTGTAACTGACACTGAGGCTCGAAAGCGTGGGGAGCAAACAGG
Bacteria;Firmicutes;Clostridia;Clostridiales;Ruminococcaceae;Clostridium_IV;NA	NA558	TACGTAGGGAGCGAGCGTTGTCCGGATTTACTGGGTGTAAAGGGTGCGTAGGCGGCAGAGCAAGTCAGGCGTGAAAGCCATGGGCTTAACCCATGAACTGCGCTTGAAACTGTTTTGCTTGAGTGAAGTAGAGGCAGGCGGAATTCCCGGTGTAGCGGTGAAATGCGTAGAGATCGGGAGGAACACCAGTGGCGAAGGCGGCCTGCTGGGCTTTAACTGACGCTGAGGCACGAAAGCATGGGTAGCAAACAGG
Bacteria;Firmicutes;Clostridia;Clostridiales;Ruminococcaceae;NA;NA	NA561	TACGTAGATGGCGAGCGTTGTCCGGAATTACTGGGTGTAAAGGGAGTGTAGGCGGGATCATAAGTTGCGTGTGAAATGCAGGGGCTCAACCCCTGAACTGCGCGCAAAACTGTGGTTCTTGAGTGAAGTAGAGGCAGGCGGAATTCCCGGTGTAGCGGTGGAATGCGTAGATATCGGGAGGAACACCAGTGGCGAAGGCGGCCTGCTGGGCTTTTACTGACGCTGAGGCTCGAAAGCATGGGGAGCAAACAGG
Bacteria;Proteobacteria;Gammaproteobacteria;Enterobacteriales;Enterobacteriaceae;NA;NA	NA567	TACGGAGGGTGCAAGCGTTAATCGGAATTACTGGGCGTAAAGCGCACGCAGGCGGTCTGTCAAGTCGGATGTGAAATCCCCGGGCTCAACCTGGGAACTGCATTCGAAACTGGCAGGCTTGAGTCTCGTAGAGGGGGGTAGAATTCCAGGTGTAGCGGTGAAATGCGTAGAGATCTGGAGGAATACCGGTGGCGAAGGCGGCCCCCTGGACGAAGACTGACGCTCAGGTGCGAAAGCGTGGGGAGCAAACAGG
Bacteria;Firmicutes;Negativicutes;Selenomonadales;Veillonellaceae;Veillonella;NA	NA568	TACGTAGGTGGCAAGCGTTGTCCGGAATTATTGGGCGTAAAGCGCGCGCAGGCGGTTTCATAAGTCTGTCTTAAAAGTGCGGGGCTTAACCCCGTGAGGGGATGGAAACTATGGAACTGGAGTATCGGAGAGGAAAGCGGAATTCCTAGTGTAGCGGTGAAATGCGTAGATATTAGGAAGAACACCAGTGGCGAAGGCGGCTTTCTGGACGACAACTGACGCTGAGGCGCGAAAGCCAGGGGAGCGAACGGG
Bacteria;Cyanobacteria/Chloroplast;Chloroplast;Unclassified;Chloroplast;Streptophyta;NA	NA570	TACAGAGGATGCAAGCGTTATCCGGAATGATTGGGCGTAAAGCGTCTGTAGGTGGCTTTTTAAGTCCGCCGTCAAATCCCAGGGCTCAACCCTGGACAGGCGGTGGAAACTACCAAGCTGGAGTACGGTAGGGGCAGAGGGAATTTCCGGTGGAGCGGTGAAATGCGTAGAGATCGGAAAGAACACCAACGGCGAAAGCACTCTGCTGGGCCGACACTGACACTGAGAGACGAAAGCTAGGGGAGCGAATGGG
Bacteria;Firmicutes;Clostridia;Clostridiales;Ruminococcaceae;Flavonifractor;NA	NA573	TACGTAGGTGGCAAGCGTTATCCGGATTTACTGGGTGTAAAGGGCGTGTAGGCGGGACTGCAAGTCAGATGTGAAAACTATGGGCTCAACCCATAGCCTGCATTTGAAACTGTAGTTCTTGAGTGTCGGAGAGGCAATCGGAATTCCGTGTGTAGCGGTGAAATGCGTAGATATACGGAGGAACACCAGTGGCGAAGGCGGATTGCTGGACGATGACTGACGCTGAGGCGCGAAAGCGTGGGGAGCAAACAGG
Bacteria;Firmicutes;Clostridia;Clostridiales;NA;NA;NA	NA576	TACGTAGGGAGCGAGCGTTATCCGGAATTATTGGGTGTAAAGGGTGCGTAGACGGGAGAGCAAGTTAGTTGTGAAATCCCTCGGCTTAACTGAGGAACTGCAACTAAAACTACGATTCTTGAGTGCAGGAGAGGTAAGTGGAATTCCTAGTGTAGCGGTGAAATGCGTAGATATTAGGAGGAACACCAGTGGCGAAGGCGACTTACTGGACTGTAACTGACGTTGAGGCACGAAAGTGTGGGGAGCAAACAGG
Bacteria;Bacteroidetes;Bacteroidia;Bacteroidales;Bacteroidaceae;Bacteroides;NA	NA584	TACGGAGGATCCGAGCGTTATCCGGATTTATTGGGTTTAAAGGGAGCGTAGGCGGGTGCTTAAGTCAGTTGTGAAAGTTTGCGGCTCAACCGTAAAATTGCAGTTGATACTGGGTACCTTGAGTGCAGTAGAGGTAGGCGGAATTCGTGGTGTAGCGGTGAAATGCTTAGATATCACGAAGAACTCCGATTGCGAAGGCAGCTTGCTGGACTGTAACTGACGCTGATGCTCGAAAGTGTGGGTATCAAACAGG
Bacteria;Firmicutes;Clostridia;Clostridiales;Lachnospiraceae;NA;NA	NA586	TACGTAGGGGGCAAGCGTTATCCGGATTTACTGGGTGTAAAGGGAGTGTAGACGGCAAGGCAAGTCTGAAGTGAAAGCCCGGTGCTCAACGCCGGGACTGCTTTGGAAACTGTTTAGCTGGAGTGCCGGAGAGGTAAGCGGAATTCCTAGTGTAGCGGTGAAATGCGTAGATATTAGGAAGAACACCAGTGGCGAAGGCGGCTTACTGGACGGTAACTGACGTTGAGGCTCGAAAGCGTGGGGAGCAAACAGG
Bacteria;Verrucomicrobia;Opitutae;Puniceicoccales;Puniceicoccaceae;Cerasicoccus;NA	NA587	TACGGAGACTACGAGCGTTACTCGGATTCACTGGGCGTAAAGGGAGCGCAGGCGGATTGGTGTGTTGGGTGTGAAATACCGGGGCTTAACTTCGGAATTGCGCCCAAAACTATTAATCTAGAGACTTGGAGAGGTAAGCGGAATTTCCGGTGTAGCGGTAAAATGCGCAGATATCGGAAGGAACACCGAAGGCGAAGGCAGCTTACTGGACAGGATCTGACGCTCATGCTCGAAAGCGTGGGGAGCGAAAGGG
Bacteria;Firmicutes;NA;NA;NA;NA;NA	NA589	TACGTAGGGGGCGAGCGTTATCCGGAATTATTGGGCGTAAAGAGTACGTAGGCGGTTTTTTAAGCGAGGGGTATAAGGCAGCGGCTTAACTGCTGTTGGCCCCTCGAACTGGAGGACTTGAGTGTCGGAGAGGAAAGCGGAATTCCTAGTGTAGCGGTGAAATGCGTAGAGATTAGGAGGAACACCAGTGGCGAAGGCGGCTTTCTGGACGACAACTGACGCTGAGGTACGAAAGCGTGGGGAGCAAACAGG
Bacteria;Firmicutes;Clostridia;Clostridiales;Lachnospiraceae;NA;NA	NA595	TACGTAGGGGGCAAGCGTTATCCGGATTTACTGGGTGTAAAGGGAGCGTAGACGGTTAAGCAAGTCAGAAGTGAAAGGCTGGGGCTCAACCCCGGGACTGCTTTTGAAACTGTTTAACTAGAGTGCTGGAGAGGTAAGCGGAATTCCTAGTGTAGCGGTGAAATGCGTAGATATTAGGAGGAACACCAGTGGCGAAGGCGGCTTACTGGACAGTAACTGACGTTGAGGCTCGAAAGCGTGGGGAGCAAACAGG
Bacteria;NA;NA;NA;NA;NA;NA	NA596	TACGTAGGGAGCGAGCGTTGTCCGGAATTACTGGGCGTAAAGGGTGCGTAGGCGGTCTGAAAAGTCGGATGTGAAATCCCCGTGCTTAACATGGGAGCTGCATTCGAAACTTTCGGACTTGAGTGTCGGAGAGGTAAGCGGAATTCCCGGTGTAGCGGTGAAATGCGTAGATATCGGGAGGAACACCAGTGGCGAAGGCGGCTTACTGGACGACAACTGACGCTGAGGCACGAAAGCGTGGGGAGCAAACAGG
Bacteria;Bacteroidetes;NA;NA;NA;NA;NA	NA598	TACGGAGGATGCAAGCGTTATCCGGAATTATTGGGTTTAAAGGGTCCGCAGGCGGCCCGTTAAGTCAGTAGTGAAAACCCGGGGCTCAACCCCGGACGTGCTACAGATACTGGCGGGCTAGAGAAAGTCTGGAGGCAGCGGAATGTGACAAGTAGCGGTGAAATGCATAGATATGTCACAGAACACCGATAGCGAAAGCAGCTGCCTAAGACTTGTCTGACGCTCAGGGACGAAAGCGTGGGGAGCAAACAGG
Bacteria;Firmicutes;Clostridia;Clostridiales;Lachnospiraceae;Clostridium_XlVa;NA	NA604	TACGTAGGGGGCAAGCGTTATCCGGATTTACTGGGTGTAAAGGGAGCGTAGACGGCTCTGCAAGTCTGGAGTGAAAACCCGGGGCTCAACCCTGGGACTGCTTTGGAAACTGTGGAGCTTGAGTACCGGAGGGGTAAGCGGAATTCCTAGTGTAGCGGTGAAATGCGTAGATATTAGGAGGAACACCAGTGGCGAAGGCGGCTTACTGGACGGTAACTGACGTTGAGGCTCGAAAGCGTGGGGAGCAAACAGG
Bacteria;Firmicutes;Erysipelotrichia;Erysipelotrichales;Erysipelotrichaceae;NA;NA	NA605	TACGTAGGTGGCGAGCGTTATCCGGAATGATTGGGCGTAAAGGGTACGTAGGCGGCATGATAAGTCTGGAGTGAAAGGCTACAGCTCAACTGTAGTATGCTCTGGAAACTGTCAAGCTAGAGTGCAGAAGAGGGCAATGGAACTCCATGTGTAGCGGTAAAATGCGTAGATATATGGAAGAACACCGGTGGCGAAGGCGGTTGCCTGGTCTGAAACTGACGCTGAAGTACGAAAGCGTGGGGAGCAAATAGG
Bacteria;Firmicutes;Clostridia;Clostridiales;Lachnospiraceae;Roseburia;NA	NA606	TACGTATGGTGCAAGCGTTATCCGGATTTACTGGGTGTAAAGGGAGCGCAGGCGGTCTGGCAAGTCTGATGTGAAAGCCCGGGGCTCAACCCCGGGACTGCATTGGAAACTGTCAGACTAGAGTGTCGGAGAGGTAAGTGGAATTCCTAGTGTAGCGGTGAAATGCGTAGATATTAGGAGGAACACCAGTGGCGAAGGCGGCTTACTGGACGATAACTGACGCTGAGGCTCGAAAGCGTGGGGAGCAAACAGG
Bacteria;Bacteroidetes;Bacteroidia;Bacteroidales;Porphyromonadaceae;NA;NA	NA607	TACGGAGGATGCGAGCGTTATCCGGATTTATTGGGTTTAAAGGGTGCGCAGGCTGTCGTGCAAGTCAGCGGTCAAATGTCGGGGCTCAACCCCGGCCTGCCGTTGAAACTGTATGACTGGCGTGAGTGTGAGGTAGGCGGAATGCGTTGTGTAGCGGTGAAATGCATAGATATGACGCAGAACTCCGATTGCGAAGGCAGCTTACCAACACTTTACGGACGCTGAGGCACGAAAGCGTGGGTATCGAACAGG
Bacteria;Firmicutes;Clostridia;Clostridiales;Lachnospiraceae;Clostridium_XlVa;NA	NA609	TACGTAGGGGGCAAGCGTTATCCGGATTTACTGGGTGTAAAGGGAGCGTAGACGGCGAAGCAAGTCTGAAGTGAAAGCCCGGGGCTCAACCGCGGGACTGCTTTGGAAACTGTTTTGCTAGAGTGCTGGAGAGGTAAGTGGAATTCCTAGTGTAGCGGTGAAATGCGTAGATATTAGGAGGAACACCAGTGGCGAAGGCGGCTTACTGGACAGTAACTGACGTTGAGGCTCGAAAGCGTGGGGAGCAAACAGG
Bacteria;Firmicutes;Clostridia;Clostridiales;Ruminococcaceae;NA;NA	NA613	TACGTAGGTGGCGAGCGTTATCCGGATTTACTGGGTGTAAAGGGCGCGTAGGCGGGAATGCAAGTCAGATGTGAAATCCAGGGGCTTAACCCTTGAACTGCATTTGAAACTGTATTTCTTGAGTGTCGGAGAGGTTGACGGAATTCCTAGTGTAGCGGTGAAATGCGTAGATATTAGGAGGAACACCAGTGGCGAAGGCGGTCAACTGGACGATAACTGACGCTGAGGCGCGAAAGCGTGGGGAGCAAACAGG
Bacteria;Firmicutes;NA;NA;NA;NA;NA	NA617	TACGTAGGTGGCGAGCGTTGTCCGGAATTACTGGGCGTAAAGGGCGCGTAGGCGGATCGTTAAGTTGGACGTGAAATACCCCGGCTCAACTGGGGGGCGACGTCCAAAACTGGCGGACTAGAGTGCAGGAGAGGAAAGTAGAATTCCCAGTGTAGCGGTGAAATGCGTAGATATTGGGAGGAATACCGGTGGCGAAGGCGGCTTTCTGGACTGTAACTGACGCTGAGGCGCGAAAGCTGGGGGAGCGAACAGG
Bacteria;Firmicutes;Negativicutes;Selenomonadales;Veillonellaceae;Propionispira;NA	NA618	TACGTAGGTGGCAAGCGTTGTCCGGAATTATTGGGCGTAAAGGGAGCGCAGGTGGGAAAATAAGTCTGTTTTAAAAGTGCGGGGCTCAACCCCGTGATGGAATGGAAACTGTTTTTCTTGAGTGCAGGAGAGGAAAGTGGAATTCCTAGTGTAGCGGTGAAATGCGTAGATATTAGGAGGAACACCAGTGGCGAAGGCGACTTTCTGGACTGTAACTGACACTGAGGCTCGAAAGCCAGGGTAGCGAACGGG
Bacteria;Firmicutes;Clostridia;Clostridiales;NA;NA;NA	NA620	TACGTAGGTGGCAAGCGTTATCCGGATTTACTGGGTGTAAAGGGTGTGTAGGCGGGTCTGCAAGTCAGATGTGAAAACTATGGGCTCAACTCATAGCTTGCATTTGAAACTGTGGATCTTGAGTGTCGGAGAGGTAAATGGAATTCCCGGTGTAGAGGTGAAATTCGTAGATATCGGGAGGAACACCAGTGGCGAAGGCGGTTTACTGGACGATTACTGACGCTGAGACACGAAAGTGTGGGGAGCAAACAGG
Bacteria;Firmicutes;Clostridia;Clostridiales;Lachnospiraceae;NA;NA	NA629	TACGTAGGGGGCAAGCGTTATCCGGATTTACTGGGTGTAAAGGGAGCGTAGACGGCATGGCAAGTCTGATGTGAAAACTTGGGGCTCAACCCCAAGACTGCATTGGAAACTGTTAAGCTAGAGTGCAGGAGAGGTAAGCGGAATTCCTAGTGTAGCGGTGAAATGCGTAGATATTAGGAGGAACACCAGTGGCGAAGGCGGCTTACTGGACTGTAACTGACGTTGAGGCTCGAAAGCGTGGGGAGCAAACAGG
Bacteria;Firmicutes;Clostridia;Clostridiales;Lachnospiraceae;NA;NA	NA631	TACGTAGGGGGCAAGCGTTATCCGGATTTACTGGGTGTAAAGGGAGCGTAGGCGGTCTGGCAAGCCAGAAGTGAAAGCCCGGGGCTTAACCCCGGGACTGCTTTTGGAACTGTTAGACTAGAGTGTCGGAGAGGTAAGTGGAATTCCTAGTGTAGCGGTGAAATGCGTAGATATTAGGAGGAACACCAGTGGCGAAGGCGGCTTACTGGACGATAACTGACGCTGAGGCTCGAAAGCGTGGGGAGCAAACAGG
Bacteria;Firmicutes;Clostridia;Clostridiales;Ruminococcaceae;NA;NA	NA633	TACGTAGGTGGCAAGCGTTATCCGGATTTACTGGGTGTAAAGGGCGTGTAGGCGGGACTGCAAGTCAGATGTGAAAACTATGAGCTCAACTCATAGCCTGCATTTGAAACTGTAGTTCTTGAGTGCTGGAGAGGCAATCGGAATTCCGTGTGTAGCGGTGAAATGCGTAGATATACGGAGGAACACCAGTGGCGAAGGCGGATTGCTGGACAGTAACTGACGCTGAGGCGCGAAAGCGTGGGGAGCAAACAGG
Bacteria;Firmicutes;Bacilli;Lactobacillales;Lactobacillaceae;Lactobacillus;NA	NA634	TACGTAGGTGGCAAGCGTTATCCGGATTTATTGGGCGTAAAGCGAGCGCAGGCGGTTTTTTAAGTCTGATGTGAAAGCCCTCGGCTTAACCGAGGAAGCGCATCGGAAACTGGGAAACTTGAGTGCAGAAGAGGACAGTGGAACTCCATGTGTAGCGGTGAAATGCGTAGATATATGGAAGAACACCAGTGGCGAAGGCGGCTGTCTGGTCTGTAACTGACGCTGAGGCTCGAAAGCATGGGTAGCGAACAGG
Bacteria;Firmicutes;Clostridia;Clostridiales;Lachnospiraceae;Clostridium_XlVa;NA	NA640	TACGTAGGGGGCAAGCGTTATCCGGATTTACTGGGTGTAAAGGGAGCGTAGACGGCATGGCAAGTCTGAAGTGAAAGCCCGGGGCTCAACCCCGGGACTGCTTTGGAAACTGTCAAGCTAGAGTGCAGGAGAGGTAAGTGGAATTCCTAGTGTAGCGGTGAAATGCGTAGATATTAGGAGGAACACCAGTGGCGAAGGCGGCTTACTGGACTGTAACTGACGTTGAGGCTCGAAAGCGTGGGGAGCAAACAGG
Bacteria;Firmicutes;Clostridia;Clostridiales;Lachnospiraceae;Blautia;NA	NA650	TACGTAGGGGGCAAGCGTTATCCGGATTTACTGGGTGTAAAGGGAGCGTAGACGGACGGGCAAGTCTGGAGTGAAAGGCAGGGGCTCAACCCCTGGACTGCTTTGGAAACTGCCCATCTAGAGTGCCGGAGAGGTAAGCGGAATTCCTAGTGTAGCGGTGAAATGCGTAGATATTAGGAGGAACACCAGTGGCGAAGGCGGCTTACTGGACGGTAACTGACGTTGAGGCTCGAAAGCGTGGGGAGCAAACAGG
Bacteria;Firmicutes;Clostridia;Clostridiales;Lachnospiraceae;NA;NA	NA652	TACGTAGGGGGCAAGCGTTATCCGGATTTACTGGGTGTAAAGGGAGCGTAGACGGTAATACAAGTCTGAAGTGAAAGCCCGGGGCTCAACCCCGGAACTGCTTTGGAAACTGTATAACTAGAGTACCGGAGGGGTAAGCGGAATTCCTAGTGTAGCGGTGAAATGCGTAGATATTAGGAGGAACACCAGTGGCGAAGGCGGCTTACTGGACGGTAACTGACGTTGAGGCTCGAAAGCGTGGGGAGCAAACAGG
Bacteria;Firmicutes;Clostridia;Clostridiales;Lachnospiraceae;NA;NA	NA656	TACGTAGGGGGCAAGCGTTATCCGGATTTACTGGGTGTAAAGGGAGCGTAGACGGTGAGGCAAGTCTGAAGTGAAATGCCGGGGCTCAACCCCGGAACTGCTTTGGAAACTGTCTGACTAGAGTGCAGGAGAGGTAAGTGGAATTCCTAGTGTAGCGGTGAAATGCGTAGATATTAGGAGGAACACCAGTGGCGAAGGCGGCTTACTGGACTGTAACTGACGTTGAGGCTCGAAAGCGTGGGGAGCAAACAGG
Bacteria;Firmicutes;Clostridia;Clostridiales;NA;NA;NA	NA666	TACGTAGGATGCAAGCGTTATCCGGAATGACTGGGCGTAAAGGGTGCGTAGGTGGTTTGCCAAGTTGGCAGCGTAATTCCGGGGCTTAACCCCGGAACTACTGCCAAAACTGGCAGGCTTGAGTGCGGCAGGGGTATGTGGAATTCCTAGTGTAGCGGTGGAATGCGTAGATATTAGGAGGAACACCAGTGGCGAAAGCGACATACTGGGCCGTAACTGACACTGAAGCACGAAAGCGTGGGTAGCAAACAGG
Bacteria;Firmicutes;Clostridia;Clostridiales;Ruminococcaceae;NA;NA	NA674	TACGTAGGTGGCGAGCGTTATCCGGAATTACTGGGTGTAAAGGGTGTGTAGGCGGGACGACAAGTCAGATGTGAAAATTGCAGGCTCAACCTGGAAAGTGCATTTGAAACTGCCGTTCTTGAGAGTCGGAGAGGTAAATGGAATTCCCGGTGTAGCGGTGAAATGCGTAGATATCGGGAGGAACACCAGTGGCGAAGGCGATTTACTGGACGACAACTGACGCTGAGACACGAAAGCGTGGGGAGCAAACAGG
Bacteria;Firmicutes;Clostridia;Clostridiales;Lachnospiraceae;NA;NA	NA678	TACGTAGGGGGCAAGCGTTATCCGGATTTACTGGGTGTAAAGGGAGCGTAGACGGTGAAGCAAGTCTGGAGTGAAAACCCGGGGCTCAACCCCGGGATTGCTTTGGAAACTGTTTGACTGGAGTGCAGGAGAGGTAAGCGGAATTCCTAGTGTAGCGGTGAAATGCGTAGATATTAGGAGGAACACCAGTGGCGAAGGCGGCTTACTGGACTGTAACTGACGTTGAGGCTCGAAAGCGTGGGGAGCAAACAGG
Bacteria;NA;NA;NA;NA;NA;NA	NA679	TACGGGGGGTGCAAGCGTTGTCCGGAATCATTGGGCGTAAAGAGTTCGTAGGTGGTATGTTAAGTCTGGTGTTAAAGGCAGAAGCTCAACTTCTGTAGGGCACTGGATACTGGCAAACTAGAATGCGGTAGAGGTAAAGGGAATTCCTGGTGTAGCGGTGAAATGCGTAGATATCAGGAGGAACATCGGTGGCGTAAGCGCTTTACTGGGCCGTAATTGACACTGAGGAACGAAAGCCGGGGTAGCAAATGGG
Bacteria;Firmicutes;Clostridia;Clostridiales;Ruminococcaceae;Clostridium_IV;NA	NA681	TACGTAGGGAGCGAGCGTTGTCCGGATTTACTGGGTGTAAAGGGTGCGTAGGCGGCTATGCAAGTCAGGCGTGAAAGCCATGGGCTTAACCCATGAACTGCGCTTGAAACTGTGTAGCTTGAGTGAAGTAGAGGCAGGCGGAATTCCCGGTGTAGCGGTGAAATGCGTAGAGATCGGGAGGAACACCAGTGGCGAAGGCGGCCTGCTGGGCTTTAACTGACGCTGAGGCACGAAAGCATGGGTAGCAAACAGG
Bacteria;Firmicutes;Erysipelotrichia;Erysipelotrichales;Erysipelotrichaceae;NA;NA	NA683	TACGTAGGTGGCGAGCGTTATCCGGAATCATTGGGCGTAAAGGGTGCGTAGGTGGCACGATAAGTCTGTAGTAAAAGGCAGCGGCTCAACCGCTGTTGGCTATGGAAACTGTCGAGCTGGAGTGCAGAAGAGGGCGATGGAATTCCATGTGTAGCGGTAAAATGCGTAGATATATGGAGGAACACCAGTGGCGAAGGCGGCCGCCTGGTCTGCAACTGACACTGAAGCACGAAAGCGTGGGGAGCAAATAGG
Bacteria;Firmicutes;Clostridia;Clostridiales;Lachnospiraceae;NA;NA	NA688	TACGTATGGAGCAAGCGTTATCCGGATTTACTGGGTGTAAAGGGAGCGTAGGCGGTATGGCAAGTCTGATGTGAAAGGCCGGGGCTCAACCCCGGGACTGCATTGGAAACTGTCACACTTGAGTGTCGGAGAGGTAAGTGGAATTCCTAGTGTAGCGGTGAAATGCGTAGATATTAGGAGGAACACCAGTGGCGAAGGCGGCTTACTGGACGACAACTGACGCTGAGGCTCGAAAGCGTGGGGAGCAAACAGG
Bacteria;Firmicutes;Clostridia;Clostridiales;NA;NA;NA	NA690	TACGTAGGGGGCAAGCGTTGTCCGGAATTATTGGGCGTAAAGAGTACGTAGGCGGTCTGGTAAGCGCAAGGTGAAAGGCATAGGCTCAACCAATGTCAGCCTTGCGAACTGTCAGACTTGAGTGCAGGAGGGGAAAGTGGAATTCCTAGTGTAGCGGTGAAATGCGTAGATATTAGGAGGAACACCAGTGGCGAAGGCGACTTTCTGGACTGTAACTGACGCTGAGGTACGAAAGCGTGGGGAGCAAACAGG
Bacteria;Firmicutes;Clostridia;Clostridiales;NA;NA;NA	NA693	TACGTAGGGGGCGAGCGTTGTCCGGAATCACTGGGCGTAAAGGGCGCGTAGGCGGTATAATAAGTCAGTGGTGAAAACCTGGGGCTCAACCCCGGGCCTGCCACTGATACTGTTAAACTTGAGTATGGAAGAGGAGAATGGAATTCCTAGTGTAGCGGTGAAATGCGTAGATATTAGGAGGAACACCAGTGGCGAAGGCGATTCTCTGGGCCAAGACTGACGCTGAGGCGCGAAAGCGTGGGGAGCAAACAGG
Bacteria;Firmicutes;Clostridia;Clostridiales;Ruminococcaceae;NA;NA	NA696	TACGTAGGGAGCAAGCGTTGTCCGGATTTACTGGGTGTAAAGGGTGCGTAGGCGGGAACGCAAGTCAGGCGTGAAATACCGGGGCTCAACTCCGGGGCTGCGCTTGAAACTGTGTTTCTTGAGTGAAGTAGAGGCAGGCGGAATTCCTAGTGTAGCGGTGGAATGCGTAGATATTAGGAGGAACACCAGTGGCGAAGGCGGCCTGCTGGGCTTTAACTGACGCTGATGCACGAAAGCATGGGGAGCAAACAGG
Bacteria;Bacteroidetes;Bacteroidia;Bacteroidales;Prevotellaceae;Prevotella;NA	NA698	TACGGAAGGTCCAGGTGTTATCCGGATTTATTGGGTTTAAAGGGAGCGTAGGCCGCAGGTTAAGTGTGTTGTGAAAAGCAGTCGCCCAACGTCTGCCTTGCAGCGCATACTGTCCTGCTTGAGTGCGCACAACGCAGGCGGAATTCGTCGTGTAGCGGTGAAATGCTTAGATATGACGAAGAACTCCGATTGCGAAGGCAGCTTGCGGGAGCGCAACTGACGCTGAAGCTCGAAAGTGCGGGTATCGAACAGG
Bacteria;Firmicutes;Clostridia;Clostridiales;NA;NA;NA	NA699	TACGTAGGGAGCGAGCGTTATCCGGATTTATTGGGTGTAAAGGGTGCGTAGACGGGAAATTAAGTTAGTTGTGAAATCCCACGGCTCAACTGTGGAACTGCAACTAAAACTGATTTTCTTGAGTACTGGAGAGGAAAGTGGAATTCCTAGTGTAGCGGTGAAATGCGTAGATATTAGGAGGAACACCAGTGGCGAAGGCGACTTTCTGGACAGAAACTGACGTTGAGGCACGAAAGTGTGGGGAGCAAACAGG
Bacteria;Actinobacteria;Actinobacteria;Actinomycetales;Corynebacteriaceae;Corynebacterium;NA	NA700	TACGTAGGGTGCGAGCGTTGTCCGGAATTACTGGGCGTAAAGAGCTCGTAGGTGGTTTGTCGCGTCGTCTGTGAAATTCCGGGGCTTAACTCCGGGCGTGCAGGCGATACGGGCATAACTTGAGTACTGTAGGGGAGACTGGAATTCCTGGTGTAGCGGTGAAATGCGCAGATATCAGGAGGAACACCGGTGGCGAAGGCGGGTCTCTGGGCAGTAACTGACGCTGAGGAGCGAAAGCATGGGGAGCGAACAGG
Bacteria;Firmicutes;Negativicutes;Selenomonadales;Veillonellaceae;Dialister;NA	NA703	TACGTAGGTGGCAAGCGTTGTCCGGAATTATTGGGCGTAAAGCGCGCGCAGGCGGCCTTTTAAGTCCATCTTAAAAGCGTGGGGCTCAACCCCATGAGGGGATGGAAACTGGGAGGCTGGAGTATCGGAGAGGAAAGCGGAATTCCTAGTGTAGCGGTGAAATGCGTAGAGATTAGGAAGAACACCAGTGGCGAAGGCGGCTTTCTGGACGACAACTGACGCTGAGGCGCGAAAGCGTGGGGAGCAAACAGG
Bacteria;Firmicutes;Clostridia;Clostridiales;Ruminococcaceae;NA;NA	NA705	TACGTAGGTGGCAAGCGTTGTCCGGATTTACTGGGTGTAAAGGGCGCGCAGGCGGGAGAGCAAGTCAGATGTGAAATCTATGGGCTTAACCCATAAACTGCATTTGAAACTGTTTTTCTTGAGTGATGGAGAGGCAAGCGGAATTCCTAGTGTAGCGGTGAAATGCGTAGATATTAGGAGGAACACCAGTGGCGAAGGCGGCTTGCTGGACATTAACTGACGCTGAGGCGCGAAAGCGTGGGGAGCAAACAGG
Bacteria;Firmicutes;Clostridia;Clostridiales;Ruminococcaceae;NA;NA	NA719	TACGTAGGGAGCGAGCGTTGTCCGGAATTACTGGGTGTAAAGGGTGCGTAGGCGGGATAGCAAGTCAGGCGTGAAATCCATCGGCTTAACCGGTGAACTGCGCTTGAAACTGTAATTCTTGAGTGAAGTAGAGGCAGGCGGAATTCCGAGTGTAGCGGTGAAATGCGTAGATATTCGGAGGAACACCAGTGGCGAAGGCGGCCTGCTGGGCTTTTACTGACGCTGAGGCACGAAAGCATGGGGAGCAAACAGG
Bacteria;Firmicutes;Clostridia;Clostridiales;Ruminococcaceae;Clostridium_IV;NA	NA720	TACGTAGGGAGCAAGCGTTGTCCGGATTTACTGGGTGTAAAGGGTGCGTAGGCGGAACTGCAAGTCAGTGGTGAAATCTGAGGGCTCAACCCTCAAACTGCCATTGAAACTGTGGTTCTTGAGTGAAGTAGAGGTAGGCGGAATTCCCGGTGTAGCGGTGGAATGCGTAGAGATCGGGAGGAACACCAGTGGCGAAGGCGGCCTACTGGGCTTTAACTGACGCTGAGGCACGAAAGCATGGGTAGCAAACAGG
Bacteria;Firmicutes;Clostridia;Clostridiales;Lachnospiraceae;NA;NA	NA724	TACGTATGGAGCAAGCGTTATCCGGATTTACTGGGTGTAAAGGGAGCGTAGACGGTTGTGCAAGTCTGATGTGAAATTCCAGGGCTTAACCCTGGACCTGCATTGGAAACTGTATAACTAGAGTGTCGGAGAGGTGAGTGGAATTCCTAGTGTAGCGGTGAAATGCGTAGATATTAGGAGGAACACCAGTGGCGAAGGCGGCTCACTGGACGATAACTGACGTTGAGGCTCGAAAGCGTGGGGAGCAAACAGG
Bacteria;Firmicutes;Clostridia;Clostridiales;Ruminococcaceae;Clostridium_III;NA	NA725	TACGTAGGTGGCAAGCGTTGTCCGGATTTACTGGGTGTAAAGGGCGTGTAGGCGGGTAGACAAGTCAGATGTGAAATACCGGGGCTCAACTCCGGGGCTGCATTTGAAACTGTATATCTTGAGTGTCGGAGAGGAAAGCGGAATTCCTAGTGTAGCGGTGAAATGCGTAGATATTAGGAGGAACACCAGTGGCGAAGGCGGCTTTCTGGACGATAACTGACGCTGAGGCGCGAAAGCGTGGGGAGCAAACAGG
Bacteria;Firmicutes;Clostridia;Clostridiales;Ruminococcaceae;Flavonifractor;NA	NA728	TACGTAGGTGGCAAGCGTTATCCGGATTTACTGGGTGTAAAGGGCGTGTAGGCGGGACTGCAAGTCAGATGTGAAAACTATGGGCTCAACCCATAGCCTGCATTTGAAACTGTAGTTCTTGAGTGCTGGAGAGGCAATCGGAATTCCGTGTGTAGCGGTGAAATGCGTAGATATACGGAGGAACACCAGTGGCGAAGGCGGATTGCTGGACAGTAACTGACGCTGAGGCGCGAAAGCGTGGGGAGCAAACAGG
Bacteria;Firmicutes;Clostridia;Clostridiales;Lachnospiraceae;NA;NA	NA731	TACGTATGGTGCAAGCGTTATCCGGATTTACTGGGTGTAAAGGGAGCGTAGGTGGCTGTGCAAGTCAGAAGTGAAAGCCCGGGGCTTAACCCCGGGACTGCTTTTGAAACTGTGCGGCTGGAGTGCAGGAGAGGTAAGTGGAATTCCTAGTGTAGCGGTGAAATGCGTAGATATTAGGAGGAACACCGGTGGCGAAGGCGGCTTACTGGACTGTAACTGACACTGAGGCTCGAAAGCGTGGGGAGCAAACAGG
Bacteria;Firmicutes;Clostridia;Clostridiales;Ruminococcaceae;NA;NA	NA733	TACGTAGGTGGCGAGCGTTATCCGGATTTACTGGGTGTAAAGGGTGAGTAGGCGGGAAGTCAAGTCAGATGTGAAATGCCGCGGCTTAACTGCGGAACTGCATTTGAAACTGATTTTCTTGAGAGTCGGAGAGGCAATCGGAATTCCTAGTGTAGCGGTGAAATGCGTAGATATTAGGAGGAACACCAGTGGCGAAGGCGGATTGCTGGACGACAACTGACGCTGAGACACGAAAGCGTGGGGAGCAAACAGG
Bacteria;Firmicutes;Clostridia;Clostridiales;Ruminococcaceae;Clostridium_III;NA	NA739	TACGTAGGTGGCAAGCGTTGTCCGGATTTACTGGGTGTAAAGGGCGTGTAGGCGGGTTAACAAGTCAGATGTGAAATACCGGGGCTCAACTCCGGGGCTGCATTTGAAACTGTAGATCTTGAGTGTCGGAGAGGAAAGCGGAATTCCTAGTGTAGCGGTGAAATGCGTAGATATTAGGAGGAACACCAGTGGCGAAGGCGGCTTTCTGGACGATAACTGACGCTGAGGCGCGAAAGCGTGGGGAGCAAACAGG
Bacteria;Firmicutes;NA;NA;NA;NA;NA	NA742	TACGTAGGGGGCAAGCGTTGTCCGGAATGATTGGGCGTAAAGGGCGCGTAGGCGGCCTGGTAAGTTTGAAGTGAAAGTCCTTCTTTTAAGGAGGGAACTGCTTTGAAAACTGTCGGGCTTGAGTGCAGGAGAGGTAAGCGGAATTCCCGGTGTAGCGGTGAAATGCGTAGAGATCGGGAGGAACACCAGTGGCGAAGGCGGCTTACTGGACTGTTACTGACGCTGAGGCGCGAAAGTGTGGGGAGCAAACAGG
Bacteria;Firmicutes;Clostridia;Clostridiales;Lachnospiraceae;NA;NA	NA753	TACGTAGGGGGCAAGCGTTATCCGGATTTACTGGGTGTAAAGGGAGCGTAGGCGGCATGGCAAGCCAGATGTGAAAGGCCGGGGCTCAACCCCGGGACTGCATTTGGAACTGTCAGGCTTGAGTGTTGGAGAGGTAAGCGGAATTCCTAGTGTAGCGGTGAAATGCGTAGATATTAGGAGGAACACCAGTGGCGAAGGCGGCTTACTGGACGATAACTGACGCTGAGGCTCGAAAGCGTGGGGAGCAAACAGG
Bacteria;Firmicutes;Clostridia;Clostridiales;NA;NA;NA	NA755	TACGTAGGGAGCAAGCGTTATCCGGATTTATTGGGTGTAAAGGGTGCGTAGACGGGAATGCAAGTTGGTTGTGAAATCCCTCGGCTCAACCGAGGAATTGCAACCAAAACTATATTTCTTGAGTGCTGGAGAGGAAAGTGGAATTCCTAGTGTAGCGGTGAAATGCGTAGATATTAGGAGGAACACCAGTGGCGAAGGCGACTTTCTGGACAGTAACTGACGTTGAGGCACGAAAGTGTGGGGAGCAAACAGG
Bacteria;Firmicutes;Clostridia;Clostridiales;NA;NA;NA	NA760	TACGTAGGGGGCGAGCGTTGTCCGGAATTACTGGGCGTAAAGGGTGCGTAGGCGGCAATTTAAGTTGGATGTGAAATACCCGGGCTTAACCTGGGGGGTGCATTCAAAACTGGATAGCTAGAGTACAGGAGAGGGAAGCGGAATTCCTAGTGTAGCGGTGAAATGCGTAGATATTAGGAGGAACACCGGTGGCGAAGGCGGCTTTCTGGACTGAAACTGACGCTGAGGCACGAAAGCGTGGGGAGCAAACAGG
Bacteria;Firmicutes;Clostridia;Clostridiales;NA;NA;NA	NA761	TACGTAGGGAGCAAGCGTTATCCGGATTTATTGGGTGTAAAGGGTGCGTAGACGGGAGAGCAAGTTGGTTGTGAAATCCCTCGGCTTAACTGAGGAACTGCAACCAAAACTACTATTCTTGAGTGCTGGAGAGGAAAGTGGAATTCCTAGTGTAGCGGTGAAATGCGTAGATATTAGGAGGAACACCAGTGGCGAAGGCGACTTTCTGGACAGTAACTGACGTTGAGGCACGAAAGTGTGGGGAGCAAACAGG
Bacteria;Firmicutes;Clostridia;Clostridiales;Lachnospiraceae;Clostridium_XlVa;NA	NA765	TACGTAGGGGGCAAGCGTTATCCGGATTTACTGGGTGTAAAGGGAGCGTAGACGGCATAGCAAGTCTGAAGTGAAAGCCCCGGGCTCAACCTGGGAATTGCTTTGGAAACTGTTAAGCTAGAGTGCTGGAGAGGTAAGCGGAATTCCTAGTGTAGCGGTGAAATGCGTAGATATTAGGAGGAACACCAGTGGCGAAGGCGGCTTACTGGACAGTAACTGACGTTGAGGCTCGAAAGCGTGGGGAGCAAACAGG
Bacteria;NA;NA;NA;NA;NA;NA	NA766	TACGTAGGTGGCGAGCGTTGTTCGGATTTATTGGGCGTAAAGGGTCCGCAGGGGGTTGATTAAGTCTGACGTGAAATCCCTGAGCTTAACTCAGGAACTGCGTTGGAGACTGGTTGACTAGAGTGTTGGAGAGGTGATTGGAATTCCAGGTGTAGCGGTGGAATGCGTAGATATCTGGAAGAACATCGAAAGCGAAGGCAGATCACTGGACAATGACTGACCCTCAGGGACGAAAGCATGGGGAGCAAACAGG
Bacteria;Firmicutes;Clostridia;Clostridiales;Lachnospiraceae;Clostridium_XlVa;NA	NA768	TACGTAGGGGGCAAGCGTTATCCGGATTTACTGGGTGTAAAGGGAGCGTAGACGGTTATGTAAGTCTGATGTGAAAACCCGGGGCTCAACCCCGGGACTGCATTGGAAACTATGTAACTAGAGTGTCGGAGAGGTAAGTGGAATTCCTAGTGTAGCGGTGAAATGCGTAGATATTAGGAGGAACACCAGTGGCGAAGGCGGCTTACTGGACGATGACTGACGTTGAGGCTCGAAAGCGTGGGGAGCAAACAGG
Bacteria;Firmicutes;Clostridia;Clostridiales;Ruminococcaceae;Clostridium_IV;NA	NA774	TACGTAGGTGGCAAGCGTTGTCCGGAATTACTGGGTGTAAAGGGAGCGTAGGCGGGAATGCAAGTTGAATGTTTAAACTATCGGCTCAACTGATAATCGCGTTCAAAACTGCATTTCTTGAGTGGAGTAGAGGCAGGCGGAATTCCTAGTGTAGCGGTGAAATGCGTAGATATTAGGAGGAACACCAGTGGCGAAGGCGGCCTGCTGGGCTCTAACTGACGCTGAGGCTCGAAAGCGTGGGTAGCAAACAGG
Bacteria;Firmicutes;Clostridia;Clostridiales;NA;NA;NA	NA780	TACGTAGGTGGCGAGCGTTATCCGGAATTATTGGGTGTAAAGGGTGCGTAGGCGGGTCGTAAAGTCAGATGTGAAATGCGGAGGCTCAACCTCCGAACTGCATTTGAAACTTACGATCTTGAGTGGAGTAGAGGCAAGCGGAATTCCCGGTGTAGCGGTGAAATGCATAGATATCGGGAGGAACACCAGTGGCGAAGGCGGCTTGCTGGGCTTTTACTGACGCTGAGGCACGAAAGTGTGGGGAGCAAACAGG
Bacteria;Firmicutes;NA;NA;NA;NA;NA	NA786	TACGTAGGGGGCGAGCGTTGTCCGGAATTATTGGGCGTAAAGGGCGCGTAGACGGCTGTGTAAGTTATAGGTGAAAGCCCAACTTTCAAGGTTGGAACTGCCTGTAATACTGCATGGCTTGAGTGCAGGAGAGGGAAGCGGAATTCCTAGTGTAGCGGTGAAATGCGTAGATATTAGGAGGAACACCAGTGGCGAAGGCGGCTTTCTGGACTGTAACTGACGTTGAGGCGCGAAAGCGTGGGGAGCAAACAGG
Bacteria;Firmicutes;Clostridia;Clostridiales;Ruminococcaceae;NA;NA	NA787	TACGTAGGGAGCGAGCGTTGTCCGGATTTACTGGGTGTAAAGGGTGCGTAGGCGGGATGGCAAGTCAGATGTGAAATACCGGGGCTTAACTCCGGGGCTGCATTTGAAACTGTCGTTCTTGAGTGAAGTAGAGGCAGGCGGAATTCCTAGTGTAGCGGTGAAATGCGTAGATATTAGGAGGAACACCAGTGGCGAAGGCGGCCTGCTGGGCTTTAACTGACGCTGAGGCACGAAAGCATGGGGAGCAAACAGG
Bacteria;Firmicutes;NA;NA;NA;NA;NA	NA795	TACGTAGGGGGCGAGCGTTGTCCGGAATGACTGGGCGTAAAGGGCGTGTAGGCGGCTTTTTAAGTCTGGAGTGAAAGCCCCTTTTTCAAGGAGGGGAGTGCTTTGGAGACTGGAGAGCTTGAGTGCGGAAGAGGTAAGTGGAATTCCCAGTGTAGCGGTGAAATGCGTAGAGATTGGGAGGAACACCAGTGGCGAAGGCGACTTACTGGGCCGTAACTGACGCTGAGGCGCGAAAGCGTGGGGAGCGAACAGG
Bacteria;Firmicutes;Clostridia;Clostridiales;Lachnospiraceae;Clostridium_XlVa;NA	NA799	TACGTAGGGGGCAAGCGTTATCCGGATTTACTGGGTGTAAAGGGAGCGTAGACGGCTGTGCAAGTCTGGAGTGAAAACCCGGGGCTCAACCCCGGGATTGCTTTGGAAACTGTGTAGCTGGAGTACCGGAGAGGCAAGTGGAATTCCTAGTGTAGCGGTGAAATGCGTAGATATTAGGAGGAACACCAGTGGCGAAGGCGGCTTGCTGGACGGTAACTGACGTTGAGGCTCGAAAGCGTGGGGAGCAAACAGG
Bacteria;Firmicutes;Clostridia;Clostridiales;NA;NA;NA	NA801	TACGTAGGGGGCGAGCGTTGTCCGGAATGACTGGGCGTAAAGGGCGTGTAGGCGGCTTTTTAAGTCTGGAGTGAAAGCCCCGCTTTTAAGGTGGGGAGTGCTTTGGAGACTGGAGAGCTTGAGTGCGGAAGAGGTAAGTGGAATTCCCAGTGTAGCGGTGAAATGCGTAGAGATTGGGAGGAACACCAGTGGCGAAGGCGACTTACTGGGCCGTAACTGACGCTGAGGCGCGAAAGCGTGGGGAGCGAACAGG
Bacteria;Firmicutes;Clostridia;Clostridiales;Ruminococcaceae;Clostridium_IV;NA	NA804	TACGTAGGGAGCGAGCGTTGTCCGGATTTACTGGGTGTAAAGGGTGCGTAGGCGGCCGAGCAAGTCAGTTGTGAAAACTATGGGCTTAACCCATAACGTGCAATTGAAACTGTCCGGCTTGAGTGAAGTAGAGGTAGGCGGAATTCCCGGTGTAGCGGTGAAATGCGTAGAGATCGGGAGGAACACCAGTGGCGAAGGCGGCCTACTGGGCTTTAACTGACGCTGAGGCACGAAAGCATGGGTAGCAAACAGG
Bacteria;Firmicutes;Clostridia;Clostridiales;Lachnospiraceae;NA;NA	NA805	TACGTAGGGGGCAAGCGTTATCCGGATTTACTGGGTGTAAAGGGAGCGTAGACGGTATTGCAAGTCTGAAGTGAAATCCCGGGGCTCAACCCCGGAGCTGCTTTGGAAACTGTAAAACTAGAGTGCTGGAGAGGTAAGCGGAATTCCTAGTGTAGCGGTGAAATGCGTAGATATTAGGAGGAACACCAGTGGCGAAGGCGGCTTACTGGACAGTCACTGACGTTGAGGCTCGAAAGCGTGGGGAGCAAACAGG
Bacteria;Firmicutes;Clostridia;Clostridiales;Lachnospiraceae;Blautia;NA	NA810	TACGTAGGGGGCAAGCGTTATCCGGATTTACTGGGTGTAAAGGGAGCGTAGACGGCGAGGCAAGTCTGATGTGAAAGCCTGGGGCTTAACCCCGGAACTGCATTGGAAACTGCTTTGCTGGAGTGCCGGAGAGGTAAGCGGAATTCCTAGTGTAGCGGTGAAATGCGTAGATATTAGGAGGAACACCAGTGGCGAAGGCGGCTTACTGGACGGTAACTGACGTTGAGGCTCGAAAGCGTGGGGAGCAAACAGG
Bacteria;Proteobacteria;Deltaproteobacteria;Desulfovibrionales;Desulfovibrionaceae;Desulfovibrio;NA	NA812	TACGGAGGGTGCAAGCGTTAATCGGAATTACTGGGCGTAAAGCGCACGTAGGCTGCTTTGTAAGTCAGGGGTGAAATCCCACGGCTCAACCGTGGAACTGCCTTTGATACTGCTTAGCTTGAATCCGGGAGAGGGTGGCGGAATTCCAGGTGTAGGAGTGAAATCCGTAGATATCTGGAGGAACATCAGTGGCGAAGGCGGCCACCTGGACCGGTATTGACGCTGAGGTGCGAAAGCGTGGGGAGCAAACAGG
Bacteria;Firmicutes;Clostridia;Clostridiales;Lachnospiraceae;Clostridium_XlVa;NA	NA815	TACGTAGGGGGCAAGCGTTATCCGGATTTACTGGGTGTAAAGGGAGCGTAGACGGCGCTGCAAGTCTGAAGTGAAAGCCCGGGGCTCAACCCCGGGACTGCTTTGGAAACTGTAATGCTAGAGTGCTGGAGAGGTAAGTGGAATTCCTAGTGTAGCGGTGAAATGCGTAGATATTAGGAGGAACACCAGTGGCGAAGGCGGCTTACTGGACAGTAACTGACGTTGAGGCTCGAAAGCGTGGGGAGCAAACAGG
Bacteria;Firmicutes;Clostridia;Clostridiales;Lachnospiraceae;Blautia;NA	NA821	TACGTAGGGGGCAAGCGTTATCCGGATTTACTGGGTGTAAAGGGAGCGTAGACGGCCGTGCAAGTCTGATGTGAAAGGCTGGGGCTCAACCCCGGGACTGCATTGGAAACTGTATGGCTGGAGTGCCGGAGAGGTAAGCGGAATTCCTAGTGTAGCGGTGAAATGCGTAGATATTAGGAGGAACACCAGTGGCGAAGGCGGCTTACTGGACGGTAACTGACGTTGAGGCTCGAAAGCGTGGGGAGCAAACAGG
Bacteria;Firmicutes;Clostridia;Clostridiales;NA;NA;NA	NA823	TACGTAGGGGGCGAGCGTTGTCCGGAATGACTGGGCGTAAAGGGCGTGTAGGCGGCTTTTTAAGTGTGGAGTGAAAGTCCACTTTTCAAGGGTGGAATTGCTTTGCAGACTGGAGAGCTTGAGTGCGGAAGAGGTAAGTGGAATTCCCAGTGTAGCGGTGAAATGCGTAGAGATTGGGAGGAACACCAGTGGCGAAGGCGACTTACTGGGCCGTAACTGACGCTGAGGCGCGAAAGCGTGGGGAGCGAACAGG
Bacteria;Firmicutes;Clostridia;Clostridiales;Lachnospiraceae;Clostridium_XlVa;NA	NA826	TACGTAGGGGGCAAGCGTTATCCGGATTTACTGGGTGTAAAGGGAGCGTAGACGGCGATGCAAGTCTGAAGTGAAAGCCCAGGGCTCAACCCTGGGACTGCTTTGGAAACTGTGTTGCTAGAGTGCTGGAGAGGTAAGTGGAATTCCTAGTGTAGCGGTGAAATGCGTAGATATTAGGAGGAACACCAGTGGCGAAGGCGGCTTACTGGACAGTAACTGACGTTGAGGCTCGAAAGCGTGGGGAGCAAACAGG
Bacteria;NA;NA;NA;NA;NA;NA	NA829	TACGTAGGTGGCGAGCGTTGTTCGGATTCATTGGGCGTAAAGGGTCCGCAGGTGGTTCGATAAGTCTGACGTGAAATACCGGAGCTCAACTCCGGAATTGCGTTGGAGACTGTTGGACTGGAGTACCGGAGAGGAAATTGGAATTCCAGGTGTAGCGGTGGAATGCGTAGATATCTGGAAGAACATCGAAAGCGAAGGCAGATTTCTGGACGGTTACTGACACTCAGGGACGAAAGCATGGGGAGCAAACAGG
Bacteria;Firmicutes;Clostridia;Clostridiales;Ruminococcaceae;NA;NA	NA830	TACGTAGGTGGCAAGCGTTGTCCGGATTTACTGGGTGTAAAGGGCGTGTAGGCGGAGCTGCAAGTCAGATGTGAAATCTCCGGGCTTAACCCGGAAACTGCATTTGAAACTGTAGTCCTTGAGTATCGGAGAGGCAAGCGGAATTCCTAGTGTAGCGGTGAAATGCGTAGATATTAGGAGGAACACCAGTGGCGAAGGCGGCTTGCTGGACGACAACTGACGCTGAGGCGCGAAAGCGTGGGGAGCAAACAGG
Bacteria;Firmicutes;Bacilli;Lactobacillales;Enterococcaceae;Enterococcus;NA	NA838	TACGTAGGTGGCAAGCGTTGTCCGGATTTATTGGGCGTAAAGCGAGCGCAGGCGGTTTCTTAAGTCTGATGTGAAAGCCCCCGGCTCAACCGGGGAGGGTCATTGGAAACTGGGAAACTTGAGTGCAGAAGAGGAGAGTGGAATTCCATGTGTAGCGGTGAAATGCGTAGATATATGGAGGAACACCAGTGGCGAAGGCGGCTCTCTGGTCTGTAACTGACGCTGAGGCTCGAAAGCGTGGGGAGCAAACAGG
Bacteria;NA;NA;NA;NA;NA;NA	NA839	TACGTAGGGGGCGAGCGTTATCCGGATTTATTGGGCGTAAAGCGTGTGTAGGCGGTTTATTAAGTCTAAGATCAAAGCCCGAAGCTTAACTTCGGTTCGTCTTAGAAACTGGTAGACTTGAGTGTGGTAGAGGCAAGTGGAATTTCTAGTGTAGCGGTTAAATGCGTAGATATTAGAAGGAACACCAGTGGCGAAGGCGGCTTGCTGGGCCATTACTGACGCTGAGACACGAAAGCGTGGGGAGCAAATAGG
Bacteria;Firmicutes;Clostridia;Clostridiales;NA;NA;NA	NA845	TACGTAGGGAGCGAGCGTTGTCCGGAATTACTGGGCGTAAAGGGCGCGTAGGCGGTAGATCAAGTCGCATGTGAAATACCCGGGCTCAACCTGGGGGGTGCATGCGAAACTGGAATACTTGAGTGCGGTAGAGGAAAGTGGAATTCCTAGTGTAGCGGTGAAATGCGTAGATATTAGGAGGAACACCAGTGGCGAAGGCGACTTTCTGGGCCGTAACTGACGCTGAGGCGCGAAAGCGTGGGGAGCAAACAGG
Bacteria;Firmicutes;Clostridia;Clostridiales;Lachnospiraceae;NA;NA	NA846	TACGTAGGGGGCAAGCGTTATCCGGATTTACTGGGTGTAAAGGGAGCGTAGACGGCATGGCAAGTCTGAAGTGAAAACCCGAGGCTCAACCACGGGATTGCTTTGGAAACTGTCAAGCTTGAGTGCCGGAGAGGTAAGCGGAATTCCTAGTGTAGCGGTGAAATGCGTAGATATTAGGAGGAACACCAGTGGCGAAGGCGGCTTACTGGACGGTAACTGACGTTGAGGCTCGAAAGCGTGGGGAGCAAACAGG
Bacteria;Firmicutes;Clostridia;Clostridiales;Ruminococcaceae;NA;NA	NA848	TACGTAGGGAGCGAGCGTTGTCCGGATTTACTGGGTGTAAAGGGTGCGTAGGCGGGCTGTCAAGTCAGATGTGAAATACCGGGGCTTAACTCCGGGGCTGCATTTGAAACTGATGGTCTTGAGTGAAGTAGAGGCAGGCGGAATTCCTAGTGTAGCGGTGAAATGCGTAGATATTAGGAGGAACACCAGTGGCGAAGGCGGCCTGCTGGGCTTTAACTGACGCTGAGGCACGAAAGCATGGGGAGCAAACAGG
Bacteria;Firmicutes;Clostridia;Clostridiales;Lachnospiraceae;NA;NA	NA852	TACGTATGGAGCAAGCGTTATCCGGATTTACTGGGTGTAAAGGGTGCGTAGGCGGCATGGTAAGTCAGATGTGAAAGCCCGGGGCTCAACCCCGGTAGTGCATTTGAAACTACTGAGCTGGAGTACGGGAGAGGTAAGCGGAATTCCTAGTGTAGCGGTGAAATGCGTAGATATTAGGAGGAACACCAGTGGCGAAGGCGGCTTACTGGACCGTAACTGACGCTGAGGCACGAAAGCGTGGGGAGCAAACAGG
Bacteria;Firmicutes;Clostridia;Clostridiales;Lachnospiraceae;NA;NA	NA854	TACGTAGGGGGCAAGCGTTATCCGGATTTACTGGGTGTAAAGGGAGCGTAGACGGTGAAGCAAGTCTGAAGTGAAAGGTTGGGGCTCAACCCCGAAACTGCTTTGGAAACTGTTTAACTGGAGTACAGGAGAGGTAAGTGGAATTCCTAGTGTAGCGGTGAAATGCGTAGATATTAGGAGGAACACCAGTGGCGAAGGCGGCTTACTGGACTGTAACTGACGTTGAGGCTCGAAAGCGTGGGGAGCAAACAGG
Bacteria;Firmicutes;Clostridia;Clostridiales;Ruminococcaceae;Clostridium_IV;NA	NA859	TACGTAGGGAGCGAGCGTTGTCCGGATTTACTGGGTGTAAAGGGTGCGTAGGCGGGCCCGCAAGTCAGACGTGAAAGCCACAGGCTCAACCTGTGAATTGCGTTTGAAACTGTGGGTCTTGAGTGAAGTAGAGGTAGGCGGAATTCCCGGTGTAGCGGTGAAATGCGTAGAGATCGGGAGGAACACCAGTGGCGAAGGCGGCCTACTGGGCTTTAACTGACGCTGAGGCACGAAAGTGTGGGTAGCAAACAGG
Bacteria;Firmicutes;Clostridia;Clostridiales;NA;NA;NA	NA861	TACGTAGGGGGCGAGCGTTGTCCGGAATTACTGGGCGTAAAGGGCGCGTAGGCGGCCAATTAAGTTAGATGTGAAATCCCCGGGCTTAACCTGGGTGTTGCATTTAAAACTGATAGGCTTGAGTGCAGGAGAGGGAAGCGGAATTCCTAGTGTAGCGGTGGAATGCGTAGATATTAGGAGGAACACCAGTGGCGAAGGCGGCTTTCTGGACTGTAACTGACGCTGAGGCGCGAGAGCGTGGGGAGCAAACAGG
Bacteria;NA;NA;NA;NA;NA;NA	NA862	TACGTAGGTGGCGAGCGTTGTCCGGAATGACTGGGCGTAAAGGGCGTGTAGGTGGACTGATCAGTCGGATGTGAAAGCCCCAGGCTTAACCTGGGAACCGCATCCGATACGGTCAGTCTTGAGTGCGGGAGAGGGCAGTGGAATTCCCAGTGTAGCGGTGAAATGCGTAGAGATTGGGAGGAACACCAGTGGCGAAGGCGGCTGCCTGGACCGTAACTGACACTGAGGCGCGAAAGCGTGGGGAGCAAACAGG
Bacteria;Actinobacteria;Actinobacteria;Coriobacteriales;Coriobacteriaceae;NA;NA	NA865	CACGTAGGGGGCGAGCGTTATCCGGATTCATTGGGCGTAAAGCGCGCGTAGGCGGCCGCTCAAGCGGGACCTCTAATCCCGGGGCTCAACCCCGGGCCGGGTCCCGAACTGGGCGGCTCGAGTCAGGTAGAGGCAGGCGGAATTCCCGGTGTAGCGGTGAAATGCGCAGATATCGGGAAGAACACCGATGGCGAAGGCAGCCTGCTGGGCCTTGACTGACGCTGAGGCGCGAAAGCCGGGGGAGCGAACAGG
Bacteria;Firmicutes;Clostridia;Clostridiales;Lachnospiraceae;NA;NA	NA870	TACGTATGGAGCAAGCGTTATCCGGATTTACTGGGTGTAAAGGGAGCGTAGGCGGTGCTATAAGTCTGATGTGAAAGCCCGGGGCTCAACCGCGGGACTGCATTGGAAACTGTAGGACTGGAGTGTCGGAGGGGTAAGTGGAATTCCTAGTGTAGCGGTGAAATGCGTAGATATTAGGAGGAACACCGGTGGCGAAGGCGGCTTACTGGACGACAACTGACGCTGAGGCTCGAAAGCGTGGGGAGCAAACAGG
Bacteria;Firmicutes;Clostridia;Clostridiales;Lachnospiraceae;NA;NA	NA874	TACGTATGGTGCAAGCGTTATCCGGATTTACTGGGTGTAAAGGGAGCGTAGACGGATAGGCAAGTCTGAAGTGAAAGCCCGGGGCTCAACCCCGGGACTGCTTTGGAAACTGTTTATCTAGAGTGCTGGAGAGGTAAGTGGAATTCCTAGTGTAGCGGTGAAATGCGTAGATATTAGGAGGAACACCAGTGGCGAAGGCGGCTTACTGGACAGTAACTGACGTTGAGGCTCGAAAGCGTGGGGAGCAAACAGG
Bacteria;Firmicutes;Bacilli;Bacillales;Bacillales_Incertae_Sedis_XI;Gemella;NA	NA875	TACGTAGGTGGCAAGCGTTGTCCGGAATTATTGGGCGTAAAGCGCGCGCAGGTGGTTTAATAAGTCTGATGTGAAAGCCCACGGCTCAACCGTGGAGGGTCATTGGAAACTGTTAAACTTGAGTGCAGGAGAGAAAAGTGGAATTCCTAGTGTAGCGGTGAAATGCGTAGAGATTAGGAGGAACACCAGTGGCGAAGGCGGCTTTTTGGCCTGTAACTGACACTGAGGCGCGAAAGCGTGGGGAGCAAACAGG
Bacteria;Firmicutes;Clostridia;Clostridiales;Lachnospiraceae;NA;NA	NA877	TACGTAGGGGGCAAGCGTTATCCGGATTTACTGGGTGTAAAGGGAGCGTAGGTGGCAGGGCAAGTCAGATGTGAAAACCCGGGGCTCAACTCCGGGATTGCATTTGAAACTGTCCGGCTGGAGTGCAGGAGAGGTAAGTGGAATTCCTAGTGTAGCGGTGAAATGCATAGATATTAGGAGGAACACCAGTGGCGAAGGCGGCTTACTGGACTGTAACTGACACTGAGGCTCGAAAGCGTGGGGAGCAAACAGG
Bacteria;Firmicutes;Clostridia;Clostridiales;Lachnospiraceae;Ruminococcus2;NA	NA882	TACGTATGGTGCAAGCGTTATCCGGATTTACTGGGTGTAAAGGGAGCGTAGACGGAGCAGCAAGTCTGGAGTGAAAACCCGGGGCTCAACCCCGGGACTGCTTTGGAAACTGTTGTTCTAGAGTGCTGGAGAGGTAAGTGGAATTCCTAGTGTAGCGGTGAAATGCGTAGATATTAGGAGGAACACCAGTGGCGAAGGCGGCTTACTGGACAGTAACTGACGTTGAGGCTCGAAAGCGTGGGGAGCAAACAGG
Bacteria;NA;NA;NA;NA;NA;NA	NA883	TACGTAGGGGGCGAGCGTTGTCCGGAATGACTGGGCGTAAAGGGCGCGTAGGCGGCTGTGTAAGTCTGGAGTGAAAGTCCTGCTTTTAAGGTGGGAATTGCTTTGGAGACTGCATGGCTTGAGTGCGGAAGAGGCAAGTGGAATTCCCAGTGTAGCGGTGAAATGCGTAGAGATTGGGAAGAACACCAGTGGCGAAGGCGACTTGCTGGGCCGTAACTGACGCTGAGGCGCGAAAGCGTGGGGAGCGAACAGG
Bacteria;Firmicutes;Clostridia;Clostridiales;NA;NA;NA	NA890	TACGTAGGGAGCAAGCGTTATCCGGATTTATTGGGTGTAAAGGGTGCGTAGACGGGAAAACAAGTTAGTTGTGAAATCCCTCGGCTTAACTGAGGAACTGCAACTAAAACTATTTTTCTTGAGTGCTGGAGAGGAAAGTGGAATTCCTAGTGTAGCGGTGAAATGCGTAGATATTAGGAGGAACACCAGTGGCGAAGGCGACTTTCTGGACAGTAACTGACGTTGAGGCACGAAAGTGTGGGGAGCAAACAGG
Bacteria;Firmicutes;Clostridia;Clostridiales;Ruminococcaceae;NA;NA	NA892	AACGTAGGTGGCAAGCGTTGTCCGGAATTACTGGGTGTAAAGGGAGCGCAGGCGGGTCGGCAAGTTGGAGGTGAAAGCTGTGGGCTCAACTCACAAACTGCCTTCAAAACTGCCGGTCTTGAGTGGTGTAGAGGTAGGCGGAATTCCCGGTGTAGCGGTGGAATGCGTAGATATCGGGAGGAACACCAGTGGCGAAGGCGGCCTACTGGGCACTAACTGACGCTGAGGCTCGAAAGCATGGGTAGCAAACAGG
Bacteria;Firmicutes;Clostridia;NA;NA;NA;NA	NA894	TACGTAGGGGGCGAGCGTTGTCCGGAATGATTGGGCGTAAAGGGCGCGTAGGCGGCCTGCTAAGTCTGAAGTGAAAGTCCTGCTTTCAAGGTGGGAAGTGCTTTGGATACTGGTGGGCTGGAGTGCAGGAGAGGAAAGCGGAATTACCGGTGTAGCGGTGAAATGCGTAGAGATCGGTAGGAACACCAGTGGCGAAGGCGGCTTTCTGGACTGAAACTGACGCTGAGGCGCGAAAGCGTGGGGAGCAAACAGG
Bacteria;Bacteroidetes;Bacteroidia;Bacteroidales;Bacteroidaceae;Bacteroides;NA	NA895	TACGGAGGATCCGAGCGTTATCCGGATTTATTGGGTTTAAAGGGAGTGTAGATGGATGTTTAAGTCAGTTGTGAAAGTTTGCGGCTCAACCGTAAAATTGCAGTTGATACTGGATATCTTGAGTGCAGTTGAGGCAGGCGGAATTCGTGGTGTAGCGGTGAAATGCTTAGATATCACGAAGAACTCCGATTGCGAAGGCAGCCTGCTAAGCTGCAACTGACATTGAGGCTCGAAAGTGTGGGTATCAAACAGG
Bacteria;Firmicutes;Clostridia;Clostridiales;Lachnospiraceae;NA;NA	NA896	TACGTATGGAGCAAGCGTTATCCGGATTTACTGGGTGTAAAGGGAGCGTAGGCGGTTATGCAAGTCCGATGTGAAAGCCCGGGGCTTAACCCCGGGACTGCATTAGAAACTGTGTAACTAGAGTGTCGGAGAGGTAAGTGGAATTCCTAGTGTAGCGGTGAAATGCGTAGATATTAGGAGGAACACCAGTGGCGAAGGCGGCTTACTGGACGATAACTGACGCTGAGGCTCGAAAGCGTGGGGAGCAAACAGG
Bacteria;Firmicutes;Clostridia;Clostridiales;NA;NA;NA	NA904	TACGTAGGGGGCAAGCGTTATCCGGAATTATTGGGCGTAAAGAGTGCGTAGGTGGTAACCTAAGCAGGGGGTGAAAGGCAAAGGCTTAACCATTGTCAGCCCCCTGAACTGGGCTACTTGAGTGCAGGAGAGGAAAGCGGAATTCCTAGTGTAGCGGTGAAATGCGTAGATATTAGGAGGAACACCAGTGGCGAAGGCGGCTTTCTGGACTGTTACTGACACTGAGGCACGAAAGTGTGGGGAGCAAACAGG
Bacteria;NA;NA;NA;NA;NA;NA	NA905	TACGTAGGGGGCGAGCGTTATCCGGATTTATTGGGCGTAAAGCGTGTGTAGGCGGTTTATTAAGTTTAAGATTAAAGCCCGGAGCTTAACTCCGGTTCGTCTTAAAAACTGGTAGACTTGAGTGTAGTAGAGGCAAGTGGAATTTCTAGTGTAGCGGTTAAATGCGTAGATATTAGAAGGAACACCAGTGGCGAAGGCGGCTTGCTGGGCTATTACTGACGCTGAGACACGAAAGCGTGGGGAGCAAATAGG
Bacteria;Firmicutes;Clostridia;Clostridiales;NA;NA;NA	NA913	TACGTAGGATGCAAGCGTTATCCGGAATGACTGGGCGTAAAGGGTGCGTAGGTGGTTTGTCAAGTTGGCAGCGTAATTCCGTGGCTTAACCGCGGAACTACTGCCAAAACTGATAGGCTTGAGTGCGGCAGGGGTATGTGGAATTCCTAGTGTAGCGGTGGAATGCGTAGATATTAGGAGGAACACCGGTGGCGAAAGCGACATACTGGGCCGTAACTGACACTGAAGCACGAAAGCGTGGGGAGCAAACAGG
Bacteria;Firmicutes;Clostridia;Clostridiales;Ruminococcaceae;Intestinimonas;NA	NA916	TACGTAGGTGGCGAGCGTTATCCGGATTTACTGGGTGTAAAGGGTGTGTAGGCGGGACTGCAAGTCAGATGTGAAAACTATGGGCTCAACTCATAGCTTGCATTTGAAACTGTGGTTCTTGAGGGTCGGAGAGGTAACTGGAATTCCCGGTGTAGCGGTGAAATGCGTAGATATCGGGAGGAACACCAGTGGCGAAGGCGAGTTGCTGGACGATACCTGACGCTGAGACACGAAAGTGTGGGGAGCAAACAGG
Bacteria;Firmicutes;Clostridia;Clostridiales;Lachnospiraceae;Ruminococcus2;NA	NA920	TACGTATGGTGCAAGCGTTATCCGGATTTACTGGGTGTAAAGGGAGCGTAGACGGAGTGGCAAGTCTGGAGTGAAAACCCAGGGCTCAACCCTGGGACTGCTTTGGAAACTGTCAATCTAGAGTGCTGGAGAGGTAAGTGGAATTCCTAGTGTAGCGGTGAAATGCGTAGATATTAGGAGGAACACCAGTGGCGAAGGCGGCTTACTGGACAGTGACTGACGTTGAGGCTCGAAAGCGTGGGGAGCAAACAGG
Bacteria;Firmicutes;Clostridia;Clostridiales;Ruminococcaceae;NA;NA	NA924	TACGTAGGGAGCGAGCGTTGTCCGGAATTACTGGGTGTAAAGGGAGCGTAGGCGGGAAGGCAAGTTGGATGTGAAAACTGTGGGCTTAACCGACAGACTGCATTCAAAACTGTTTTTCTTGAGTGAAGTAGAGGCAAGCGGAATTCCTAGTGTAGCGGTGAAATGCGTAGATATTAGGAGGAACACCAGTGGCGAAGGCGGCTTGCTGGGCTTTTACTGACGCTGAGGCTCGAAAGCGTGGGGAGCAAACAGG
Bacteria;Firmicutes;Clostridia;Clostridiales;NA;NA;NA	NA925	TACGTAGGGGGCAAGCGTTGTCCGGAATGACTGGGCGTAAAGGGCGTGTAGGCGGCCTGATAAGTATGAAGTGAAAGTCCTGCTTTCAAGGTGGGAATTGCTTTGTAGACTGTCGGGCTTGAGTGCGGAAGAGGTAAGTGGAATTCCCAGTGTAGCGGTGAAATGCGTAGAGATTGGGAGGAACACCAGTGGCGAAGGCGACTTACTGGGCCGTAACTGACGCTGAGGCGCGAAAGCGTGGGGAGCGAACAGG
Bacteria;Firmicutes;Clostridia;Clostridiales;Lachnospiraceae;Clostridium_XlVa;NA	NA926	TACGTAGGGGGCAAGCGTTATCCGGATTTACTGGGTGTAAAGGGAGCGTAGACGGTATGGCAAGTCTGAAGTGAAAACCCGCAGCTTAACTGTGGGACTGCTTTGGAAACTGTTAAACTAGAGTGCAGGAGAGGTAAGTGGAATTCCTAGTGTAGCGGTGAAATGCGTAGATATTAGGAGGAACACCAGTGGCGAAGGCGGCTTACTGGACTGTAACTGACGTTGAGGCTCGAAAGCGTGGGGAGCAAACAGG
Bacteria;Firmicutes;Clostridia;Clostridiales;Lachnospiraceae;Clostridium_XlVa;NA	NA929	TACGTAGGGGGCAAGCGTTATCCGGATTTACTGGGTGTAAAGGGAGCGTAGACGGTAAAGCAAGTCTGGAGTGAAAACCCGGGGCTTAACCCCGGGATTGCTTTGGAAACTGTTGAACTGGAGTGCAGGAGAGGTAAGCGGAATTCCTAGTGTAGCGGTGAAATGCGTAGATATTAGGAGGAACACCAGTGGCGAAGGCGGCTTACTGGACTGTAACTGACGTTGAGGCTCGAAAGCGTGGGGAGCAAACAGG
Bacteria;NA;NA;NA;NA;NA;NA	NA930	TACGTAGGGGGCAAGCGTTGTCCGGAATTATTGGGCGTAAAGGGTGCGTAGGCGGCCGATCAAGTCAGGTGTGAAAGACCCGTGCTTAACATGGGGGTTGCACTTGAAACTGGTTGGCTTGAGTATGGGAGAGGCAAGCGGAATTCCCGGTGTAGCGGTGAAATGCGTAGAGATCGGGAGGAACACCAGTGGCGAAGGCGGCTTGCTGGACCAAAACTGACGCTGAGGCACGAAAGCGTGGGTAGCAAACAGG
Bacteria;Firmicutes;Clostridia;Clostridiales;NA;NA;NA	NA932	TACGTAGGGAGCGAGCGTTATCCGGATTTATTGGGTGTAAAGGGTGCGTAGATGGATAATCAAGTTAGTTGTGAAATACCTTGGCTTAACTGAGGAACTGCAACTAAAACTGAATATCTTGAGTGCTGGAGGGGAAAGCGGAATTCCTAGTGTAGCGGTGAAATGCGTAGATATTAGGAAGAACACCGGTGGCGAAGGCGGCTTTCTGGACAGTAACTGACATTGAGGCACGAAAGTGTGGGGAGCAAACAGG
Bacteria;Firmicutes;Clostridia;Clostridiales;NA;NA;NA	NA934	TACGTAGGGGGCGAGCGTTGTCCGGAATTACTGGGCGTAAAGGGAGCGTAGGCGGTCGATTAAGTTAGATGTGAAACCCCCGGGCTTAACTTGGGGACTGCATCTAATACTGGTTGACTTAGAGTACAGGAGAGGGAAGCGGAATTCCTAGTGTAGCGGTGAAATGCGTAGATATTAGGAGGAACACCAGTGGCGAAGGCGGCTTTCTGGACTGACACTGACGCTGAGGCTCGAAAGCGTGGGGAGCAAACAGG
Bacteria;Firmicutes;Bacilli;Lactobacillales;Streptococcaceae;Lactococcus;NA	NA938	TACGTAGGTCCCGAGCGTTGTCCGGATTTATTGGGCGTAAAGCGAGCGCAGGTGGTTTATTAAGTCTGGTGTAAAAGGCAGTGGCTCAACCATTGTATGCATTGGAAACTGGTAGACTTGAGTGCAGGAGAGGAGAGTGGAATTCCATGTGTAGCGGTGAAATGCGTAGATATATGGAGGAACACCGGTGGCGAAAGCGGCTCTCTGGTCTGTAACTGACGCTGAGGCTCGAAAGCGTGGGGAGCAAACAGG
Bacteria;Firmicutes;Clostridia;Clostridiales;Lachnospiraceae;Ruminococcus2;NA	NA948	TACGTATGGTGCAAGCGTTATCCGGATTTACTGGGTGTAAAGGGAGCGTAGACGGATAGGCAAGTCTGGAGTGAAAACCCGGGGCTCAACCCCGGGACTGCTTTGGAAACTGTTTATCTAGAGTGCTGGAGAGGTAAGTGGAATTCCTAGTGTAGCGGTGAAATGCGTAGATATTAGGAGGAACACCAGTGGCGAAGGCGGCTTACTGGACAGTAACTGACGTTGAGGCTCGAAAGCGTGGGGAGCAAACAGG
Bacteria;Proteobacteria;Gammaproteobacteria;Pseudomonadales;Pseudomonadaceae;Pseudomonas;NA	NA949	TACAGAGGGTGCAAGCGTTAATCGGAATTACTGGGCGTAAAGCGCGCGTAGGTGGTTTGTTAAGTTGAATGTGAAATCCCCGGGCTCAACCTGGGAACTGCATCCAAAACTGGCAAGCTAGAGTATGGTAGAGGGTAGTGGAATTTCCTGTGTAGCGGTGAAATGCGTAGATATAGGAAGGAACACCAGTGGCGAAGGCGACTACCTGGACTGATACTGACACTGAGGTGCGAAAGCGTGGGGAGCAAACAGG
Bacteria;Firmicutes;Clostridia;Clostridiales;Lachnospiraceae;NA;NA	NA950	TACGTAGGGGGCAAGCGTTATCCGGATTTACTGGGTGTAAAGGGAGCGTAGACGGCGGCGCAAGTCTGATGTGAAAGCCTGGGGCTCAACCCCGGAACTGCATTGGAAACTGTGCTGCTGGAGTGCCGGAGAGGTAAGCGGAATTCCTAGTGTAGCGGTGAAATGCGTAGATATTAGGAGGAACACCAGTGGCGAAGGCGGCTTACTGGACGGTAACTGACGTTGAGGCTCGAAAGCGTGGGGAGCAAACAGG
Bacteria;Firmicutes;Clostridia;Clostridiales;Lachnospiraceae;NA;NA	NA951	TACGTAGGGGGCAAGCGTTATCCGGATTTACTGGGTGTAAAGGGAGCGTAGACGGCAGCGCAAGTCTGAAGTGAAAGCCCGGGGCTCAACCCCGGAATGGCTTTGGAAACTGTGCAGCTGGAGTACCGGAGGGGTAAGCGGAATTCCTAGTGTAGCGGTGAAATGCGTAGATATTAGGAGGAACACCAGTGGCGAAGGCGGCTTACTGGACGGTAACTGACGTTGAGGCTCGAAAGCGTGGGGAGCAAACAGG
Bacteria;Firmicutes;Clostridia;Clostridiales;Lachnospiraceae;Clostridium_XlVa;NA	NA953	TACGTAGGGGGCAAGCGTTATCCGGATTTACTGGGTGTAAAGGGAGCGTAGACGGAACAGCAAGTCTGATGTGAAAACCCGGGGCTCAACCCCGGGACTGCATTGGAAACTGTTGATCTAGAGTGTCGGAGAGGTAAGTGGAATTCCTAGTGTAGCGGTGAAATGCGTAGATATTAGGAGGAACACCAGTGGCGAAGGCGGCTTACTGGACGATGACTGACGTTGAGGCTCGAAAGCGTGGGGAGCAAACAGG
Bacteria;Firmicutes;Clostridia;Clostridiales;NA;NA;NA	NA954	TACGTAGGGGGCGAGCGTTGTCCGGAATTACTGGGCGTAAAGGGAGCGTAGGCGGTCTGATAAGTTGGATGTGAAATACCCGGGCTTAACTTGGGGGGTGCATCCAATACTGTTGGACTAGAGTACAGGAGAGGAAAGCGGAATTCCTAGTGTAGCGGTGAAATGCATAGATATTAGGAGGAACATCGGTGGCGAAGGCGGCTTTCTGGACTGCAACTGACGCTGAGGCTCGAAAGCGTGGGGAGCAAACAGG
Bacteria;Firmicutes;Clostridia;Clostridiales;Lachnospiraceae;Pseudobutyrivibrio;NA	NA958	TACGTATGGTGCAAGCGTTATCCGGATTTACTGGGTGTAAAGGGAGCGTAGGCGGTTTTATAAGTCTGGTGTGAAAGCCCGGGGCTCAACCCCGGGACTGCATTGGAAACTGTAGAACTAGAGTGTCGGAGGGGTAAGTGGAATTCCTAGTGTAGCGGTGAAATGCGTAGATATTAGGAGGAACACCAGTGGCGAAGGCGGCTTACTGGACGATTACTGACGCTGAGGCTCGAAAGCGTGGGGAGCAAACAGG
Bacteria;NA;NA;NA;NA;NA;NA	NA960	TACGTAGGGAGCAAGCGTTATCCGGATTTATTGGGCGTAAAGGGTGCGTAGGCGGCTTGTTAAGTATGAAATTAAAGCCCGGGGCTTAACTCCGGTTCGTTTCATAAACTGGCTAGCTTGAGTATGGAAGAGGTAAACGGAATTTCTAGTGTAGCGGTGGAATGCGTAGATATTAGAAGGAACACCAGTGGCGAAGGCGGTTTACTGGGCCATTACTGACGCTGAGGCACGAAAGCGTGGGGAGCAAATAGG
Bacteria;Firmicutes;Clostridia;Clostridiales;Lachnospiraceae;NA;NA	NA966	TACGTATGGAGCAAGCGTTATCCGGATTTACTGGGTGTAAAGGGAGCGTAGGCGGTGGTGTAAGTCTGATGTGAAAACCCGGGGCTCAACCCCGGGACTGCATTGGAAACTGCGTCACTTGAGTGTCGGAGGGGTAAGTGGAATTCCTAGTGTAGCGGTGAAATGCGTAGATATTAGGAGGAACACCAGTGGCGAAGGCGGCTTACTGGACGATAACTGACGCTGAGGCTCGAAAGCGTGGGGAGCAAACAGG
Bacteria;Firmicutes;Clostridia;Clostridiales;Ruminococcaceae;NA;NA	NA972	TACGTAGGGAGCGAGCGTTGTCCGGATTTACTGGGTGTAAAGGGTGCGTAGGCGGGAAAGCAAGTCAGGTGTGAAATACCGGGGCTCAACTCCGGGGCTGCGCTTGAAACTGTTTTTCTTGAGTGAAGTAGAGGCAGGCGGAATTCCTAGTGTAGCGGTGGAATGCGTAGATATTAGGAGGAACACCAGTGGCGAAGGCGGCCTGCTGGGCTTTAACTGACGCTGAGGCACGAAAGCATGGGGAGCAAACAGG
Bacteria;Firmicutes;Clostridia;Clostridiales;Lachnospiraceae;NA;NA	NA979	TACGTAGGGGGCAAGCGTTATCCGGATTTACTGGGTGTAAAGGGAGCGTAGACGGTGAAGCAAGTCTGGAGTGAAAACCCGGGGCTTAACCCCGGGATTGCTTTGGAAACTGTTTAACTGGAGTGCAGGAGAGGTAAGCGGAATTCCTAGTGTAGCGGTGAAATGCGTAGATATTAGGAGGAACACCAGTGGCGAAGGCGGCTTACTGGACTGTAACTGACGTTGAGGCTCGAAAGCGTGGGGAGCAAACAGG
Bacteria;Firmicutes;Clostridia;Clostridiales;Lachnospiraceae;Clostridium_XlVa;NA	NA980	TACGTAGGGGGCAAGCGTTATCCGGATTTACTGGGTGTAAAGGGAGCGTAGACGGCATTGCAAGTCTGGAGTGAAAACCCGGGGCTCAACCCCGGGATTGCTTTGGAAACTGTGGAGCTGGAGTACCGGAGAGGCAAGTGGAATTCCTAGTGTAGCGGTGAAATGCGTAGATATTAGGAGGAACACCAGTGGCGAAGGCGGCTTGCTGGACGGTAACTGACGTTGAGGCTCGAAAGCGTGGGGAGCAAACAGG
Bacteria;Firmicutes;Bacilli;Lactobacillales;Enterococcaceae;Enterococcus;NA	NA986	TACGTAGGTGGCAAGCGTTGTCCGGATTTATTGGGCGTAAAGCGAGCGCAGGCGGTTTCTTAAGTCTGATGTGAAAGCCCCCGGCTCAACCGGGGAGGGTCATTGGAAACTGGGAGACTTGAGTGCAGAAGAGGAGAGTGGAATTCCATGTGTAGCGGTGAAATGCGTAGATATATGGAGGAACACCGGTGGCGAAAGCGGCTCTCTGGTCTGTAACTGACGCTGAGGCTCGAAAGCGTGGGGAGCGAACAGG
Bacteria;Firmicutes;Clostridia;Clostridiales;Lachnospiraceae;NA;NA	NA987	TACGTAGGGGGCAAGCGTTATCCGGATTTACTGGGTGTAAAGGGAGCGTAGGTGGTATGGCAAGTCAGAGGTGAAAACCCAGGGCTTAACCTTGGGATTGCCTTTGAAACTGTCAGACTAGAGTGCAGGAGGGGTAAGTGGAATTCCTAGTGTAGCGGTGAAATGCGTAGATATTAGGAGGAACACCAGTGGCGAAGGCGGCTTACTGGACTGTAACTGACACTGAGGCTCGAAAGCGTGGGGAGCAAACAGG
Bacteria;Firmicutes;Clostridia;Clostridiales;Ruminococcaceae;NA;NA	NA988	TACGTAGGTGGCAAGCGTTGTCCGGAATTACTGGGTGTAAAGGGAGCGTAGGCGGGAAGGCAAGTCGATTGTCTAAACTATGGGCTCAACCCATAGTCGCGATCGAAACTGTCTTTCTTGAGTGAAGTAGAGGTAAGCGGAATTCCTAGTGTAGCGGTGAAATGCGTAAATATTAGGAGGAACACCAGTGGCGAAGGCGGCTTACTGGGCTTTAACTGACGCTGAGGCTCGAAAGCGTGGGTAGCAAACAGG
Bacteria;Firmicutes;Clostridia;Clostridiales;Clostridiales_Incertae_Sedis_XIII;Anaerovorax;NA	NA989	TACGTAGGGGGCGAGCGTTGTCCGGAATTATTGGGCGTAAAGAGTACGTAGGCGGTTTGCTAAGCGCAAGGTGAAAGGCAGTGGCTTAACCATTGTAAGCCTTGCGAACTGGCAGACTTGAGTGCAGGAGAGGAAAGCGGAATTCCTAGTGTAGCGGTGAAATGCGTAGATATTAGGAGGAACACCGGTGGCGAAGGCGGCTTTCTGGACTGTAACTGACGCTGAGGTACGAAAGCGTGGGGAGCAAACAGG
Bacteria;Firmicutes;Clostridia;Clostridiales;Lachnospiraceae;Clostridium_XlVa;NA	NA990	TACGTAGGGGGCAAGCGTTATCCGGATTTACTGGGTGTAAAGGGAGCGTAGACGGGAGAGCAAGTCTGAAGTGAAAGCCCAGGGCTCAACCCTGGGACTGCTTTGGAAACTGTTGACCTAGAGTGCTGGAGAGGTAAGTGGAATTCCTAGTGTAGCGGTGAAATGCGTAGATATTAGGAGGAACACCAGTGGCGAAGGCGGCTTACTGGACAGTGACTGACGTTGAGGCTCGAAAGCGTGGGGAGCAAACAGG
Bacteria;Firmicutes;Clostridia;Clostridiales;Lachnospiraceae;NA;NA	NA993	TACGTAGGGGGCAAGCGTTATCCGGATTTACTGGGTGTAAAGGGAGCGTAGACGGCTGTGCAAGTCTGAAGTGAAAGCCCGCGGCTCAACTGCGGAATTGCTTTGGAAACTGTATAGCTTGAGTATCGGAGGGGTAAGCGGAATTCCTAGTGTAGCGGTGAAATGCGTAGATATTAGGAGGAACACCGGTGGCGAAGGCGGCTTACTGGACGATAACTGACGTTGAGGCTCGAAAGCGTGGGGAGCAAACAGG
Bacteria;Firmicutes;Clostridia;Clostridiales;Ruminococcaceae;NA;NA	NA1005	TACGTAGGGAGCAAGCGTTGTCCGGAATTACTGGGTGTAAAGGGAGCGTAGGCGGGTGCTCAAGTTGAATGTGAAATGCAGAGGCTCAACCTCTGAATTGCGTTCAAAACTGAGTATCTTGAGTGAAGTAGAGGCAGGCGGAATTCCCGGTGTAGCGGTGAAATGCGTAGATATCGGGAGGAACACCAGTGGCGAAGGCGGCCTGCTGGGCTTTTACTGACGCTGATGCTCGAAAGCATGGGTAGCAAACAGG
Bacteria;Firmicutes;Clostridia;Clostridiales;Lachnospiraceae;Clostridium_XlVa;NA	NA1006	TACGTAGGGGGCAAGCGTTATCCGGATTTACTGGGTGTAAAGGGAGCGTAGACGGCATGGCAAGTCTGAAGTGAAATGCCAGGGCTTAACCCTGGAACTGCTTTGGAAACTGTCTAGCTAGAGTGCAGGAGAGGTAAGTGGAATTCCTAGTGTAGCGGTGAAATGCGTAGATATTAGGAGGAACACCAGTGGCGAAGGCGGCTTACTGGACTGTAACTGACGTTGAGGCTCGAAGGCGTGGGGAGCAAACAGG
Bacteria;Firmicutes;Clostridia;Clostridiales;Ruminococcaceae;NA;NA	NA1008	TACGTAGGGAGCGAGCGTTGTCCGGAATTACTGGGTGTAAAGGGAGCGTAGGCGGGAGATCAAGTCAGATGTGAAAACTATGGGCTCAACCCATAACCTGCATTTGAAACTGTTCTTCTTGAGTGAAGTAGAGGCAGGCGGAATTCCGAGTGTAGCGGTGAAATGCGTAGATATTCGGAGGAACACCAGTGGCGAAGGCGGCCTGCTGGGCTTTTACTGACGCTGAGGCTCGAAAGCATGGGGAGCAAACAGG
Bacteria;Verrucomicrobia;Opitutae;Puniceicoccales;Puniceicoccaceae;Cerasicoccus;NA	NA1013	TACGGAGACTACGAGCGTTACTCGGATTCACTGGGCGTAAAGGGAGCGCAGGCGGGATAGTGTGTTAGGTGTGAAATGTCGGGGCTTAACTCCGGAGCTGCGCCTAAAACTATTATTCTAGAGTGCTGGAGAGGTAAGCGGAATTTCCGGTGTAGCGGTAAAATGCGCAGATATCGGAAGGAACACCGAAGGCGAAGGCAGCTTACTGGACAGAAACTGACGCTCATGCTCGAAAGCGTGGGGAGCGAAAGGG
Bacteria;Firmicutes;Clostridia;Clostridiales;Lachnospiraceae;Clostridium_XlVa;NA	NA1023	TACGTAGGGGGCAAGCGTTATCCGGATTTACTGGGTGTAAAGGGAGCGTAGACGGCTGGACAAGTCTGAAGTGAAAGCCCAGGGCTCAACCCTGGGACTGCTTTGGAAACTGCCCGGCTAGAGTGCTGGAGAGGTAAGTGGAATTCCTAGTGTAGCGGTGAAATGCGTAGATATTAGGAGGAACACCAGTGGCGAAGGCGGCTTACTGGACAGTAACTGACGTTGAGGCTCGAAAGCGTGGGGAGCAAACAGG
Bacteria;Firmicutes;Clostridia;Clostridiales;NA;NA;NA	NA1028	TACGTAGGGAGCGAGCGTTGTCCGGAATTACTGGGCGTAAAGGGCGCGTAGGCGGGCCTGTAAGTTGTGTGTGAAATACCCGGGCTTAACCTGGGGGGTGCATACAAAACTGTGGGTCTTGAGTGCGGTAGAGGAAAGTGGAATTCCTAGTGTAGCGGTGAAATGCGTAGATATTAGGAGGAACACCAGTGGCGAAGGCGACTTTCTGGGCCGTAACTGACGCTGAGGCGCGAAAGCGTGGGGAGCAAACAGG
Bacteria;Firmicutes;Clostridia;Clostridiales;Ruminococcaceae;Clostridium_IV;NA	NA1029	TACGTAGGGAGCAAGCGTTGTCCGGATTTACTGGGTGTAAAGGGTGCGTAGGCGGAAGAGCAAGTCAGTAGTGAAATCTGGGGGCTTAACCCCCAAACTGCTATTGAAACTGTTCTTCTTGAGTGGAGTAGAGGTAGACGGAATTCCCGGTGTAGCGGTGAAATGCGTAGAGATCGGGAGGAACACCAGTGGCGAAGGCGGCCTACTGGGCTCTAACTGACGCTGAGGCACGAAAGTGTGGGTAGCAAACAGG
Bacteria;Actinobacteria;Actinobacteria;Coriobacteriales;Coriobacteriaceae;NA;NA	NA1035	TACGTAGGGGGCGAGCGTTATCCGGATTCATTGGGCGTAAAGCGCGCGCAGGCGGCCGATCAAGCGGAACCTCTAATCCCGGGGCTCAACCCCGCGGCCGGGTTCCGAACTGGTCGGCTCGAGTTCGGTAGAGGAGGGTGGAATTCCCGGTGTAGCGGTGGAATGCGCAGATATCGGGAAGAACACCGATGGCGAAGGCAGCCCTCTGGGCCGACACTGACGCTGAGGCGCGAAAGCTGGGGGAGCGAACAGG
Bacteria;Firmicutes;NA;NA;NA;NA;NA	NA1039	TACGTAGGGGGCGAGCGTTGTCCGGAATGATTGGGCGTAAAGGGCGCGTAGGCGGCCTGGTAAGTCTGAAGTGAAAGTCCCGCTTTCAAGGTGGGAATTGCTTTGGATACTGCTGGGCTTGAGTGCAGGAGAGGAAAGCGGAATTCCCGGTGTAGCGGTGAAATGCGTAGAGATCGGGAGGAACACCAGTGGCGAAGGCGGCTTTCTGGACTGTAACTGACGCTGAGGCGCGAAAGCGTGGGGAGCAAACAGG
Bacteria;Firmicutes;Clostridia;Clostridiales;Clostridiaceae_1;NA;NA	NA1050	TACGTAGGTGGCGAGCGTTGTCCGGAATTACTGGGCGTAAAGGGCGTGTAGGCGGACGCTTAAGTCAGATGTGAAAGCCCCGGGCTTAACTTGGGGATTGCATTTGATACTGGGTGTCTTGAGGACAGGAGAGGAAAGCGGAATTCCTAGTGTAGCGGTGAAATGCGTAGATATTAGGAGGAACACCAGTGGCGAAGGCGGCTTTCTGGACTGTAACTGACGCTGATGCGCGAAAGCGTGGGGAGCAAACGGG
Bacteria;Actinobacteria;Actinobacteria;Actinomycetales;Actinomycetaceae;Actinomyces;NA	NA1051	TACGTAGGGCGCGAGCGTTGTCCGGAATTATTGGGCGTAAAGAGCTCGTAGGCGGCTGGTCGCGTCTGTCGTGAAATCCTCTGGCTTAACTGGGGGCTTGCGGTGGGTACGGGCCGGCTTGAGTGCGGTAGGGGAGACTGGAACTCCTGGTGTAGCGGTGGAATGCGCAGATATCAGGAAGAACACCGGTGGCGAAGGCGGGTCTCTGGGCCGTTACTGACGCTGAGGAGCGAAAGCGTGGGGAGCGAACAGG
Bacteria;Firmicutes;Clostridia;Clostridiales;NA;NA;NA	NA1054	TACGTAGGATGCAAGCGTTATCCGGAATGACTGGGCGTAAAGGGTGCGTAGGTGGTTTGCCAAGTTGGCAGCGTAATTCCGTGGCTTAACCGCGGAACTACTGCCAAAACTGGTAGGCTTGAGTGCGGCAGGGGTATGTGGAATTCCTAGTGTAGCGGTGGAATGCGTAGATATTAGGAGGAACACCGGTGGCGAAAGCGACATACTGGGCCGTAACTGACACTGAGGCACGAAAGCGTGGGGAGCAAACAGG
Bacteria;Firmicutes;Clostridia;Clostridiales;Lachnospiraceae;Blautia;NA	NA1057	TACGTAGGGGGCAAGCGTTATCCGGATTTACTGGGTGTAAAGGGAGCGTAGACGGCGTGGCAAGTCTGATGTGAAAGGCATGGGCTCAACCTGTGGACTGCATTGGAAACTGCCATACTTGAGTGCCGGAGGGGTAAGCGGAATTCCTAGTGTAGCGGTGAAATGCGTAGATATTAGGAGGAACACCAGTGGCGAAGGCGGCTTACTGGACGGTAACTGACGTTGAGGCTCGAAAGCGTGGGGAGCAAACAGG
Bacteria;Bacteroidetes;Bacteroidia;Bacteroidales;Porphyromonadaceae;Butyricimonas;NA	NA1058	TACGGGGGATGCGAGCGTTATCCGGATTTATTGGGTTTAAAGGGCGCGTAGGCGGGACGCCAAGTCAGCGGTAAAAGACTGCAGCTAAACTGTAGCACGCCGTTGAAACTGGCGACCTCGAGACGAGACGAGGGAGGCGGAACAAGTGAAGTAGCGGTGAAATGCATAGATATCACTTGGAACCCCGATAGCGAAGGCAGCTTCCCAGGCTCGGTCTGACGCTGATGCGCGAGAGCGTGGGTAGCGAACAGG
Bacteria;Proteobacteria;Gammaproteobacteria;Aeromonadales;Aeromonadaceae;Aeromonas;NA	NA1063	TACGGAGGGTGCAAGCGTTAATCGGAATTACTGGGCGTAAAGCGCACGCAGGCGGTTGGATAAGTTAGATGTGAAAGCCCCGGGCTCAACCTGGGAATTGCATTTAAAACTGTCCAGCTAGAGTCTTGTAGAGGGGGGTAGAATTCCAGGTGTAGCGGTGAAATGCGTAGAGATCTGGAGGAATACCGGTGGCGAAGGCGGCCCCCTGGACAAAGACTGACGCTCAGGTGCGAAAGCGTGGGGAGCAAACAGG
Bacteria;Firmicutes;Clostridia;Clostridiales;Lachnospiraceae;NA;NA	NA1064	TACGTATGGTGCAAGCGTTATCCGGATTTACTGGGTGTAAAGGGAGCGTAGACGGATAAGCAAGTCTGGAGTGAAAGCCCGGGGCTCAACCCCGGGACTGCTTTGGAAACTGTTAATCTAGAGTGCTGGAGAGGTAAGTGGAATTCCTAGTGTAGCGGTGAAATGCGTAGATATTAGGAGGAACACCAGTGGCGAAGGCGGCTTACTGGACAGTGACTGACGTTGAGGCTCGAAAGCGTGGGGAGCAAACAGG
Bacteria;Proteobacteria;Alphaproteobacteria;Rhodospirillales;Rhodospirillaceae;NA;NA	NA1067	TACGAAGGGGGCAAGCGTTGTTCGGAATTACTGGGCGTAAAGGGTGTGTAGGCGGTTATGTAAGATAGCGGTGAAATCCCAGGGCTTAACCTTGGAATTGCCGTTATGACTATGTAACTAGAATTATGGAGAGGATATCGGAATACCCAGTGTAGAGGTGAAATTCGTAGATATTGGGTAGAACACCAGTGGCGAAGGCGGGTATCTGGCCATATATTGACGCTGAGGCACGAAAGCATGGGGATCAAACAGG
Bacteria;Firmicutes;Clostridia;Clostridiales;Ruminococcaceae;NA;NA	NA1069	TACGTAGGTGGCAAGCGTTGTCCGGAATTACTGGGTGTAAAGGGTGCGCAGGCGGGTGGTCAAGTTGGATGTGAAAGGTATGGGCTTAACCCATAGACTGCATCCAAAACTGATTATCTTGAGTGAAGTAGAGGCAGGCGGAATTCCGAGTGTAGCGGTGGAATGCGTAGATATTCGGAGGAACACCAGTGGCGAAGGCGGCCTGCTGGGCTTTAACTGACGCTGAGGCACGAAAGCATGGGGAGCAAACAGG
Bacteria;Firmicutes;Clostridia;Clostridiales;Lachnospiraceae;Clostridium_XlVb;NA	NA1071	TACGTAGGGGGCAAGCGTTATCCGGAATTACTGGGTGTAAAGGGAGAGTAGGCGGCATGGTAAGTTAGATGTGAAAGCCTCGGGCTTAACCTGAGGATTGCATTTAAAACTATCAAGCTAGAGTACAGGAGAGGAAAGCGGAATTCCTAGTGTAGCGGTGAAATGCGTAGATATTAGGAAGAACACCAGTGGCGAAGGCGGCTTTCTGGACTGAAACTGACGCTGAGGCTCGAAAGCGTGGGGAGCGAACAGG
Bacteria;Firmicutes;Clostridia;Clostridiales;Lachnospiraceae;NA;NA	NA1073	TACGTATGGAGCAAGCGTTATCCGGATTTACTGGGTGTAAAGGGAGCGTAGGCGGTATGGCAAGTCTGATGTGAAAGGCCGGGGCTCAACCCCGGGACTGCATTGGAAACTGCCAGACTAGAGTGTCGGAGAGGTAAGTGGAATTCCTAGTGTAGCGGTGAAATGCGTAGATATTAGGAGGAACACCAGTGGCGAAGGCGGCTTACTGGACGATAACTGACGCTGAGGCTCGAAAGCGTGGGGAGCAAACAGG
Bacteria;Firmicutes;Clostridia;Clostridiales;Ruminococcaceae;NA;NA	NA1074	TACGTAGGTGGCAAGCGTTGTCCGGAATTACTGGGTGTAAAGGGAGCGTAGGCGGGAATGCAAGTTGGATGTCTAAACTATCGGCTCAACCGGTAATCGCATCCAAAACTGTATTTCTTGAGTGGAGTAGAGGCAGGCGGAATTCCTAGTGTAGCGGTGAAATGCGTAGATATTAGGAGGAACACCAGTGGCGAAGGCGGCCTGCTGGGCTCTAACTGACGCTGAGGCTCGAAAGCGTGGGTAGCAAACAGG
Bacteria;Firmicutes;Clostridia;Clostridiales;Lachnospiraceae;Lachnospiracea_incertae_sedis;NA	NA1076	TACGTATGGAGCAAGCGTTATCCGGATTTACTGGGTGTAAAGGGAGTGTAGGCGGCATGGCAAGTCTGATGTGAAAATCCGGGGCTTAACCCCGGACCTGCATTGGAAACTGTCAGGCTGGAGTGTCGGAGAGGTAAGTGGAATTCCTAGTGTAGCGGTGAAATGCGTAGATATTAGGAGGAACACCAGTGGCGAAGGCGGCTTACTGGACGACAACTGACGCTGAGGCTCGAAAGCGTGGGGAGCAAACAGG
Bacteria;Firmicutes;Clostridia;Clostridiales;Peptoniphilaceae;Peptoniphilus;NA	NA1077	TACGTAGGGGGCTAGCGTTGTCCGGAATCACTGGGCGTAAAGGGTTCGCAGGCGGAAATGCAAGTCAGATGTAAAAGGCAGTAGCTTAACTACTGTAAGCATTTGAAACTGCATATCTTGAGAAGAGTAGAGGTAAGTGGAATTTTTAGTGTAGCGGTGAAATGCGTAGATATTAAAAAGAATACCGGTGGCGAAGGCGACTTACTGGGCTCATTCTGACGCTGAGGAACGAAAGCGTGGGTAGCAAACAGG
Bacteria;Firmicutes;Clostridia;Clostridiales;Lachnospiraceae;Ruminococcus2;NA	NA1080	TACGTATGGTGCAAGCGTTATCCGGATTTACTGGGTGTAAAGGGAGCGTAGACGGAGAGGCAAGTCTGAAGTGAAAGCCCGGGGCTCAACCCCGGGACTGCTTTGGAAACTGCAGTTCTAGAGTGCCGGAGAGGTAAGCGGAATTCCTAGTGTAGCGGTGAAATGCGTAGATATTAGGAGGAACACCAGTGGCGAAGGCGGCTTACTGGACGGTAACTGACGTTGAGGCTCGAAAGCGTGGGGAGCAAACAGG
Bacteria;Firmicutes;Clostridia;Clostridiales;Ruminococcaceae;NA;NA	NA1087	TACGTAGGTGGCAAGCGTTGTCCGGATTTACTGGGTGTAAAGGGCGTGTAGCCGGGTCGGCAAGTCAGATGTGAAATCCACGGGCTTAACTCGTGAACTGCATTTGAAACTGTTGATCTTGAGTATCGGAGAGGCAATCGGAATTCCTAGTGTAGCGGTGAAATGCGTAGATATTAGGAGGAACACCAGTGGCGAAGGCGGATTGCTGGACGACAACTGACGGTGAGGCGCGAAAGCGTGGGGAGCAAACAGG
Bacteria;Firmicutes;Clostridia;Clostridiales;Lachnospiraceae;Clostridium_XlVb;NA	NA1088	TACGTAGGGGGCAAGCGTTATCCGGAATTACTGGGTGTAAAGGGTGAGTAGGCGGCATGGCAAGTAAGATGTGAAAGCCCGAGGCTTAACCTCGGGATTGCATTTTAAACTGCTAAGCTAGAGTACAGGAGAGGAAAGCGGAATTCCTAGTGTAGCGGTGAAATGCGTAGATATTAGGAAGAACACCAGTGGCGAAGGCGGCTTTCTGGACTGAAACTGACGCTGAGGCTCGAAAGCGTGGGGAGCAAACAGG
Bacteria;Firmicutes;Clostridia;Clostridiales;NA;NA;NA	NA1090	TACGTAGGTGGCAAGCGTTGTCCGGAATGACTGGGCGTAAAGGGTGCGTAGGTGGCTATTCAAGTTAGTAGTGAAATCCCGGGGCTCAACTCCGGTGCTACTACTAAGACTGTTTAGCTTGAGTGCAGGAGGGGCAAGTGGAATTCCTAGTGTAGCGGTGGAATGCGTAGATATTAGGAGGAACACCAGTGGCGAAGGCGACTTGCTGGACTGTAACTGACACTGAGGTACGAAAGCGTGGGGAGCAAACAGG
Bacteria;Firmicutes;NA;NA;NA;NA;NA	NA1091	TACGTAGGTGGCGAGCGTTGTCCGGAATGACTGGGCGTAAAGGGAGCGTAGGCGGCACAACAAGTTAGGAGTGAAATACCGTGGCTTAACCACGGAACTGCTTTTAAAACTGTTGAGCTAGAGTGATGGAGAGGAAAGCGGAATTCCTAGTGTAGCGGTGGAATGCGTAGATATTAGGAGGAACACCAGAGGCGAAGGCGGCTTTCTGGACATTAACTGACGCTGAGGCTCGAAAGCGTGGGGAGCAAACAGG
Bacteria;Proteobacteria;Gammaproteobacteria;Alteromonadales;Shewanellaceae;Shewanella;NA	NA1092	TACGGAGGGTGCGAGCGTTAATCGGAATTACTGGGCGTAAAGCGTGCGCAGGCGGTTTGTTAAGCGAGATGTGAAAGCCCCGGGCTCAACCTGGGAACCGCATTTCGAACTGGCAAACTAGAGTCTTGTAGAGGGGGGTAGAATTCCAGGTGTAGCGGTGAAATGCGTAGAGATCTGGAGGAATACCGGTGGCGAAGGCGGCCCCCTGGACAAAGACTGACGCTCAGGCACGAAAGCGTGGGGAGCAAACAGG
Bacteria;Firmicutes;Clostridia;Clostridiales;Lachnospiraceae;Clostridium_XlVb;NA	NA1093	TACGTAGGGGGCAAGCGTTATCCGGAATTACTGGGTGTAAAGGGAGCGTAGGCGGCAAGGTAAGTAAGATGTGAAAGCCCGCAGCTTAACTGCGAGGATTGCATTTTAAACTATCGAGCTAGAGTACAGGAGAGGTAAGCGGAATTCCTAGTGTAGCGGTGAAATGCGTAGATATTAGGAAGAACACCAGTGGCGAAGGCGGCTTACTGGACTGAAACTGACGCTGAGGCTCGAAAGCGTGGGGAGCGAACAGG
Bacteria;Firmicutes;Clostridia;Clostridiales;NA;NA;NA	NA1097	TACGTAGGGGGCGAGCGTTATCCGGAATTACTGGGTGTAAAGGGTGCGTAGGCGGCATCGTAAGTCTGTTGTGAAAGGCGATGGCTTAACCATCGAAGTGCAATGGAAACTGCGGAGCTAGAGTGCAGGAGAGGAAAGCGGAATTCCTAGTGTAGCGGTGAAATGCGTAGATATTAGGAAGAACACCAGTGGCGAAGGCGGCTTTCTGGACTGCAACTGACGCTGAGGCACGAAAGCGTGGGGAGCAAACAGG
Bacteria;Actinobacteria;Actinobacteria;Actinomycetales;Actinomycetaceae;Actinomyces;NA	NA1102	TACGTAGGGTGCGAGCGTTGTCCGGAATTATTGGGCGTAAAGGGCTTGTAGGCGGTTTGTCGCGTCTGCCGTGAAATCCTCTGGCTTAACTGGGGGCGTGCGGTGGGTACGGGCAGGCTTGAGTGCGGTAGGGGAGACTGGAACTCCTGGTGTAGCGGTGGAATGCGCAGATATCAGGAAGAACACCGGTGGCGAAGGCGGGTCTCTGGGCCGTTACTGACGCTGAGGAGCGAAAGCGTGGGGAGCGAACAGG
Bacteria;Firmicutes;Clostridia;Clostridiales;Lachnospiraceae;Blautia;NA	NA1103	TACGTAGGGGGCAAGCGTTATCCGGATTTACTGGGTGTAAAGGGAGCGTAGACGGCTGTGCAAGTCTGATGTGAAAGGCAGGGGCTCAACTCCTGGACTGCATTGGAAACTGTGTAGCTTGAGTGCCGGAGAGGTAAGCGGAATTCCTAGTGTAGCGGTGAAATGCGTAGATATTAGGAGGAACACCAGTGGCGAAGGCGGCTTACTGGACGGTAACTGACGTTGAGGCTCGAAAGCGTGGGGAGCAAACAGG
Bacteria;Firmicutes;Clostridia;Clostridiales;NA;NA;NA	NA1105	TACGTAGGGGGCGAGCGTTATCCGGAATTATTGGGCGTAAAGAGTACGTAGGTGGTTTCCTAAGCACAGGGTTTAAGGCTAAGGCTCAACCATAGTTCGCCCTGTGAACTGGGAGACTTGAGTGCAGGAGAGGAAAGCGGAATTCCTAGTGTAGCGGTGAAATGCGTAGATATTAGGAGGAACACCAGTGGCGAAGGCGGCTTTCTGGACTGTAACTGACACTGAGGTACGAAAGCGTGGGGAGCAAACAGG
Bacteria;Firmicutes;Clostridia;Clostridiales;Ruminococcaceae;NA;NA	NA1107	TACGTAGGTGGCAAGCGTTGTCCGGAATTACTGGGTGTAAAGGGAGCGTAGGCGGGGCGGCAAGCAAAATGTGAAACTGATCGGCTCAACCGGTCATTGCGTTTTGAACTGTCGCTCTTGAGTGGAGTAGAGGCAGGCGGAATTCCTAGTGTAGCGGTGAAATGCGTAGATATTAGGAGGAACACCAGTGGCGAAGGCGGCCTGCTGGGCTTTTACTGACGCTGAGGCTCGAAAGTGTGGGTAGCAAACAGG
Bacteria;Firmicutes;Clostridia;Clostridiales;Ruminococcaceae;NA;NA	NA1112	TACGTAGGTGGCAAGCGTTGTCCGGATTTACTGGGTGTAAAGGGCGTGTAGACGGGTAAGCAAGTCAGATGTGAAATACCGCAGCTTAACTGCGGGGCTGCATTTGAAACTGCATATCTTGAGTGCGGGAGAGGAAAGCGGAATTCCTAGTGTAGCGGTGAAATGCGTAGATATTAGGAGGAACACCAGTGGCGAAGGCGGCTTTCTGGACCGTAACTGACGTTGAGGCGCGAAAGCGTGGGTAGCAAACAGG
Bacteria;Firmicutes;Bacilli;Lactobacillales;Lactobacillaceae;Lactobacillus;NA	NA1115	TACGTAGGTGGCAAGCGTTGTCCGGATTTATTGGGCGTAAAGCGAGCGCAGGCGGTTTTTTAAGTCTGATGTGAAAGCCTTCGGCTCAACCGAAGAAGTGCATCGGAAACTGGGAAACTTGAGTGCAGAAGAGGACAGTGGAACTCCATGTGTAGCGGTGAAATGCGTAGATATATGGAAGAACACCAGTGGCGAAGGCGGCTGTCTGGTCTGTAACTGACGCTGAGGCTCGAAAGTATGGGTAGCAAACAGG
Bacteria;Firmicutes;Clostridia;Clostridiales;Ruminococcaceae;Clostridium_IV;NA	NA1117	TACGTAGGGAGCAAGCGTTGTCCGGAATTACTGGGTGTAAAGGGTGCGTAGGCGGGACTGCAAGTCAGGTGTGAAAACGGTCGGCTCAACCGATCGCCTGCACTTGAAACTGTGGTTCTTGAGTGAAGTAGAGGTAGGCGGAATTCCCGGTGTAGCGGTGAAATGCGTAGAGATCGGGAGGAACACCAGTGGCGAAGGCGGCCTACTGGGCTTTAACTGACGCTGAGGCACGAAAGCATGGGTAGCAAACAGG
Bacteria;Actinobacteria;Actinobacteria;Coriobacteriales;Coriobacteriaceae;Collinsella;NA	NA1121	TACGTAGGGGGCGAGCGTTGTCCGGATTCATTGGGCGTAAAGGGCGCGTAGGCGGCCCGGAAGGCCGGGGGTGAAAGCGCGGGGCCCAACCCCGCAAGCGCCCCCGGGACCCCCGGGCTCGGGTCCCGCAGGGGGTGGCGGAACTCCCGGTGTAGCGGTGGAATGCGCAGATATCGGGAGGAACACCGGTGGCGAAGGCGGCCACCTGGGCGGCGACCGACGCTGAGGCGCGAGAGCCGGGGGAGCGAACAGG
Bacteria;Firmicutes;Clostridia;Clostridiales;Lachnospiraceae;NA;NA	NA1123	TACGTAGGGGGCAAGCGTTGTCCGGAATGACTGGGCGTAAAGGGAGTGTAGGCGGCATGACAAGTTAGATGTGAAAGCCCGCAGCTTAACTGCGGAACTGCATCTAAAACTGCCAGGCTTGAGTGCAGGAGAGGTAAGTGGAATTCCTAGTGTAGCGGTGGAATGCGTAGATATTAGGAGGAATACCAGAGGCGAAGGCGACTTACTGGACTGTAACTGACGCTGAGGCTCGAAAGCGTGGGGAGCAAACAGG
Bacteria;Firmicutes;Clostridia;Clostridiales;Lachnospiraceae;NA;NA	NA1124	TACGTATGGAGCAAGCGTTATCCGGATTTACTGGGTGTAAAGGGAGCGTAGGCGGCGGGGCAAGTCTGATGTGAAAACCCGGGGCTCAACCCCGGGACTGCATTGGAAACTGTCCTGCTAGAGTGTCGGAGGGGTAAGTGGAATTCCTAGTGTAGCGGTGAAATGCGTAGATATTAGGAGGAACACCGGTGGCGAAGGCGGCTTACTGGACGACAACTGACGCTGAGGCTCGAAAGCGTGGGGAGCAAACAGG
Bacteria;Firmicutes;Clostridia;Clostridiales;NA;NA;NA	NA1125	TACGTAGGGAGCAAGCGTTATCCGGATTTATTGGGTGTAAAGGGTGCGTAGGCGGCTAGATAGGTCTATGGTTTAAGTCCGAAGCTTAACTTCGGTTCGCCATAGAAACCGTCTAGCTTGAGTATGGTAGAGGCAAGTGGAATTTCTAGTGTAGCGGTAAAATGCGTAGATATTAGAAGGAACACCAGTGGCGAAGGCGACTTGCTGGGCCATCACTGACGCTGAGGCACGAAAGCGTGGGGAGCAAATAGG
Bacteria;Firmicutes;Clostridia;Clostridiales;NA;NA;NA	NA1130	TACGTAGGGGGCGAGCGTTATCCGGAATTACTGGGTGTAAAGGGTGCGTAGGCGGTACGGCAAGTTTGATGTGAAACCCTCGGGCTTAACCCGAGGCATGCATCGAAAACTACAGAACTAGAGTGCAGGAGAGGAAAGCGGAATTCCTAGTGTAGCGGTGAAATGCGTAGATATTAGGAAGAACACCAGTGGCGAAGGCGGCTTTCTGGACTGTAACTGACGCTGAGGCACGAAAGCGTGGGGAGCAAACAGG
Bacteria;Firmicutes;Clostridia;Clostridiales;Lachnospiraceae;Clostridium_XlVa;NA	NA1132	TACGTAGGGGGCAAGCGTTATCCGGATTTACTGGGTGTAAAGGGAGCGTAGACGGCATGGCAAGTCTGAAGTGAAATGCGGGGGCTCAACCCCTGAACTGCTTTGGAAACTGTCAGGCTGGAGTGCAGGAGAGGTAAGTGGAATTCCTAGTGTAGCGGTGAAATGCGTAGATATTAGGAGGAACACCAGTGGCGAAGGCGGCTTACTGGACTGTAACTGACGTTGAGGCTCGAAAGCGTGGGGAGCAAACAGG
Bacteria;Firmicutes;Clostridia;Clostridiales;NA;NA;NA	NA1134	TACGTAGGGAGCAAGCGTTATCCGGATTTATTGGGTGTAAAGGGTGCGTAGACGGGAGTGCAAGTTGGTTGTGAAATCCCTCGGCTTAACTGAGGAACTGCAACCAAAACTATACTTCTTGAGTGCTGGAGAGGAAAGTGGAATTCCTAGTGTAGCGGTGAAATGCGTAGATATTAGGAGGAACACCAGTGGCGAAGGCGACTTTCTGGACAGTAACTGACGTTGAGGCACGAAAGTGTGGGGAGCAAACAGG
Bacteria;Firmicutes;Clostridia;Clostridiales;Lachnospiraceae;Clostridium_XlVa;NA	NA1138	TACGTAGGGGGCAAGCGTTATCCGGATTTACTGGGTGTAAAGGGAGCGTAGACGGTATAGCAAGTCTGAAGTGAAAGCCCGGGGCTCAACCGCGGGACTGCTTTGGAAACTGTTAAACTAGAGTGCTGGAGAGGTAAGTGGAATTCCTAGTGTAGCGGTGAAATGCGTAGATATTAGGAGGAACACCAGTGGCGAAGGCGGCTTACTGGACAGTAACTGACGTTGAGGCTCGAAAGCGTGGGGAGCAAACAGG
Bacteria;Firmicutes;Clostridia;Clostridiales;Lachnospiraceae;Clostridium_XlVa;NA	NA1139	TACGTAGGGGGCAAGCGTTATCCGGATTTACTGGGTGTAAAGGGAGCGTAGACGGTGATGCAAGTCTGATGTGAAAACCCGGGGCTCAACCCCGGGACTGCATTGGAAACTGTGTGACTAGAGTGTCGGAGAGGTAAGTGGAATTCCTAGTGTAGCGGTGAAATGCGTAGATATTAGGAGGAACACCAGTGGCGAAGGCGGCTTACTGGACGATGACTGACGTTGAGGCTCGAAAGCGTGGGGAGCAAACAGG
Bacteria;Firmicutes;Clostridia;Clostridiales;Ruminococcaceae;NA;NA	NA1140	TACGTAGGTGGCGAGCGTTATCCGGAATTACTGGGTGTAAAGGGTGTGTAGGCGGGGAAGCAAGTCAGATGTGAAAACCAAAGGCTCAACCTTTGGCTTGCATTTGAAACTGTTTTTCTTGAGAGTGGGAGAGGTAAACGGAATTCCTAGTGTAGTAGTGAAATGCGTAGATATTAGGAGGAACACCGGTGGCGAAGGCGGTTTACTGGACCACAACTGACGCTGAGACACGAAAGCGTGGGGAGCAAACAGG
Bacteria;Firmicutes;Clostridia;Clostridiales;Ruminococcaceae;NA;NA	NA1141	AACGTAGGTGGCAAGCGTTGTCCGGAATTACTGGGTGTAAAGGGAGCGCAGGCGGGTCGGTAAGTTGGGAGTGAAAACTATGGGCTCAACCCATAAATTGCTTTCAAAACTGCTGATCTTGAGTGGTGTAGAGGTAGGCGGAATTCCCGGTGTAGCGGTGGAATGCGTAGATATCGGGAGGAACACCAGTGGCGAAGGCGGCCTACTGGGCACTAACTGACGCTGAGGCTCGAAAGCATGGGTAGCAAACAGG
Bacteria;Proteobacteria;Betaproteobacteria;Burkholderiales;Oxalobacteraceae;NA;NA	NA1144	TACGTAGGGTGCGAGCGTTAATCGGAATTACTGGGCGTAAAGCGTGCGCAGGCGGTTATGTAAGACAGATGTGAAATGCCCGGGCTTAACCTGGGAATTGCATTTGTGACTGCATAGCTAGAGTGTGTCAGAGGGGGGTAGAATTCCACGTGTAGCAGTGAAATGCGTAGATATGTGGAGGAATACCGATGGCGAAGGCAGCCCCCTGGGATAACACTGACGCTCATGCACGAAAGCGTGGGGAGCAAACAGG
Bacteria;Firmicutes;Clostridia;Clostridiales;Clostridiales_Incertae_Sedis_XIII;Anaerovorax;NA	NA1146	TACGTAGGGGGCAAGCGTTATCCGGAATTATTGGGCGTAAAGAGTGCGTAGGTGGTAACTTAAGCGCGGGGTTTAAGGCAATGGCTTAACCATTGTTCGCCCCGCGAACTGGGATACTTGAGTGCAGGAGAGGAAAGCGGAATTCCTAGTGTAGCGGTGAAATGCGTAGATATTAGGAGGAACACCAGTGGCGAAGGCGGCTTTCTGGACTGAAACTGACACTGAGGCACGAAAGTGTGGGGAGCAAACAGG
Bacteria;Firmicutes;Clostridia;Clostridiales;Lachnospiraceae;Blautia;NA	NA1150	TACGTAGGGGGCAAGCGTTATCCGGATTTACTGGGTGTAAAGGGAGCGTAGACGGAATGGCAAGTCAGATGTGAAAGGCAGGGGCTTAACCCCTGGACTGCATTTGAAACTGTCAATCTAGAGTGCCGGAGAGGTAAGCGGAATTCCTAGTGTAGCGGTGAAATGCGTAGATATTAGGAGGAACACCAGTGGCGAAGGCGGCTTACTGGACGGTAACTGACGTTGAGGCTCGAAAGCGTGGGGAGCAAACAGG
Bacteria;Firmicutes;Clostridia;Clostridiales;Ruminococcaceae;NA;NA	NA1155	TACGTAGATGGCGAGCGTTGTCCGGAATTACTGGGTGTAAAGGGAGTGTAGGCGGGCTGGTAAGTTGAATGTGAAACCTTCGGGCTCAACCCGGAGCGTGCGTTCAAAACTGCTGGTCTTGAGTGAAGTAGAGGCAGGCGGAATTCCCGGTGTAGCGGTGGAATGCGTAGATATCGGGAGGAACACCAGTGGCGAAGGCGGCCTGCTGGGCTTTTACTGACGCTGAGGCTCGAAAGCATGGGTAGCAAACAGG
Bacteria;Firmicutes;Bacilli;Lactobacillales;Lactobacillaceae;Pediococcus;NA	NA1157	TACGTAGGTGGCAAGCGTTATCCGGATTTATTGGGCGTAAAGCGAGCGCAGGCGGTCTTTTAAGTCTAATGTGAAAGCCTTCGGCTCAACCGAAGAAGTGCATTGGAAACTGGGAGACTTGAGTGCAGAAGAGGACAGTGGAACTCCATGTGTAGCGGTGAAATGCGTAGATATATGGAAGAACACCAGTGGCGAAGGCGGCTGTCTGGTCTGTAACTGACGCTGAGGCTCGAAAGCATGGGTAGCGAACAGG
Bacteria;Firmicutes;NA;NA;NA;NA;NA	NA1158	TACGTAGGTGGCGAGCGTTATCCGGATTTACTGGGTGTAAAGGGTGTGTAGGCGGGACCGCAAGTCGGATGTGAAAATCACGGGCTTAACTCGTGACCTGCATTCGAAACTGTGGTTCTTGAGGGTCGGAGAGGTAACTGGAATTCCTGGTGTAGCGGTGAAATGCGTAGATATCAGGAGGAACACCGGTGGCGAAGGCGGGTTACTGGACGATTACTGACGCTGAGACACGAAAGCGTGGGGAGCAAACAGG
Bacteria;Proteobacteria;Gammaproteobacteria;Oceanospirillales;Halomonadaceae;Halomonas;NA	NA1159	TACGGAGGGTGCGAGCGTTAATCGGAATTACTGGGCGTAAAGCGCGCGTAGGTGGCTTGATAAGCCGGTTGTGAAAGCCCCGGGCTCAACCTGGGAACGGCATCCGGAACTGTCAGGCTAGAGTGCAGGAGAGGAAGGTAGAATTCCCGGTGTAGCGGTGAAATGCGTAGAGATCGGGAGGAATACCAGTGGCGAAGGCGGCCTTCTGGACTGACACTGACACTGAGGTGCGAAAGCGTGGGTAGCAAACAGG
Bacteria;Proteobacteria;Gammaproteobacteria;Oceanospirillales;Halomonadaceae;Halomonas;NA	NA1160	TACGGAGGGTGCAAGCGTTAATCGGAATTACTGGGCGTAAAGCGCGCGTAGGTGGCTTGATAAGCCGGTTGTGAAAGCCCCGGGCTCAACCTGGGAACGGCATCCGGAACTGTCAAGCTAGAGTGCAGGAGAGGAAGGTAGAATTCCCGGTGTAGCGGTGAAATGCGTAGAGATCGGGAGGAATACCAGTGGCGAAGGCGGCCTTCTGGACTGACACTGACACTGAGGTGCGAAAGCGTGGGTAGCAAACAGG
Bacteria;Firmicutes;Clostridia;Clostridiales;Clostridiaceae_1;Clostridium_sensu_stricto;NA	NA1165	TACGTAGGTGGCGAGCGTTGTCCGGATTTACTGGGCGTAAAGGGAGCGTAGGCGGATTTTTAAGTGGGATGTGAAATACCCGGGCTCAACCTGGGTGCTGCATTCCAAACTGGGAATCTAGAGTGCAGGAGGGGAGAGTGGAATTCCTAGTGTAGCGGTGAAATGCGTAGAGATTAGGAAGAACACCAGTGGCGAAGGCGACTCTCTGGACTGTAACTGACGCTGAGGCTCGAAAGCGTGGGGAGCGAACAGG
Bacteria;Firmicutes;Clostridia;NA;NA;NA;NA	NA1173	TACGTAGGGGGCGAGCGTTGTCCGGAATGACTGGGCGTAAAGGGCGTGTAGGCGGCTAGATAAGTCTGGAGTGAAAGTCCTGCTTTCAAGGTGGGAATTGCTTTGGAAACTGAATAGCTTGAGTGCGGAAGAGGTAAGTGGAATTCCCAGTGTAGCGGTGAAATGCGTAGAGATTGGGAGGAACACCAGTGGCGAAGGCGACTTACTGGGCCGTAACTGACGCTGAGGCGCGAAAGCGTGGGGAGCGAACAGG
Bacteria;Proteobacteria;Gammaproteobacteria;Pseudomonadales;Pseudomonadaceae;Pseudomonas;NA	NA1175	TACAGAGGGTGCAAGCGTTAATCGGAATTACTGGGCGTAAAGCGCGCGTAGGTGGTTTGTTAAGTTGAATGTGAAATCCCCGGGCTCAACCTGGGAACTGCATCCAAAACTGGCAAGCTAGAGTATGGTAGAGGGTGGTGGAATTTCCTGTGTAGCGGTGAAATGCGTAGATATAGGAAGGAACACCAGTGGCGAAGGCGACCACCTGGACTGATACTGACACTGAGGTGCGAAAGCGTGGGGAGCAAACAGG
Bacteria;Firmicutes;Clostridia;Clostridiales;Clostridiales_Incertae_Sedis_XIII;NA;NA	NA1177	TACGTAGGGGGCAAGCGTTGTCCGGAATTATTGGGCGTAAAGAGTACGTAGGCGGTTTATTAAGCGCAAGGTGAAAGGCAGTGGCTTAACCATTGTAAGCCTTGCGAACTGGTAGACTTGAGTGCAGGAGAGGAAAGCGGAATTCCTAGTGTAGCGGTGAAATGCGTAGATATTAGGAGGAACACCGGTGGCGAAGGCGGCTTTCTGGACTGTAACTGACGCTGAGGTACGAAAGCGTGGGGAGCAAACAGG
Bacteria;Firmicutes;Clostridia;Clostridiales;Ruminococcaceae;Anaerofilum;NA	NA1178	AACGTAGGTGGCAAGCGTTGTCCGGAATTACTGGGTGTAAAGGGAGCGCAGGCGGAACTGCAAGTTGGATGTCAAATCTACGGGCTCAACCCGTATACGCATTCAAAACTGCGGTTCTTGAGTAGTGCAGAGGTAGGCGGAATTCCCGGTGTAGCGGTGGAATGCGTAGATATCGGGAGGAACACCAGTGGCGAAGGCGGCCTACTGGGCACCAACTGACGCTGAGGCTCGAAAGCATGGGTAGCAAACAGG
Bacteria;Firmicutes;Clostridia;Clostridiales;Ruminococcaceae;Clostridium_IV;NA	NA1179	TACGTAGGGAGCGAGCGTTGTCCGGATTTACTGGGTGTAAAGGGTGCGTAGGCGGCAGAGCAAGTCAGGCGTGAAAACTATGGGCTTAACCCATAGCCTGCGTTTGAAACTGTTCAGCTTGAGTGAAGTAGAGGCAGATGGAATTCCCGGTGTAGCGGTGGAATGCGTAGAGATCGGGAGGAACACCAGTGGCGAAGGCGGTCTGCTGGGCTTTAACTGACGCTGAGGCACGAAAGTGTGGGGAGCAAACAGG
Bacteria;Firmicutes;Clostridia;Clostridiales;NA;NA;NA	NA1180	TACGTAGGAGGCAAGCGTTATCCGGAATGACTGGGCGTAAAGGGTGCGTAGGTGGTCTGGCAAGTTGGCAGCGTAATCCCGGGGCTCAACTCCGGTGCTACTGCCAAAACTGTCGGACTTGAGTGCAGGAGGGGTGAATGGAATTCCTAGTGTAGCGGTGGAATGCGTAGATATTAGGAAGAACACCAGCGGCGAAGGCGATTCACTGGACTGTAACTGACACTGAGGCACGAAAGCGTGGGGAGCAAACAGG
Bacteria;Firmicutes;Clostridia;Clostridiales;Lachnospiraceae;NA;NA	NA1188	TACGTATGGAGCAAGCGTTATCCGGATTTACTGGGTGTAAAGGGAGCGTAGACGGTTTGGCAAGTCTGATGTGAAATTTCAGGGCTTAACCCTGAACCTGCATTGGAAACTGTCGGACTAGAGTGTCGGAGAGGTGAGTGGAATTCCTAGTGTAGCGGTGAAATGCGTAGATATTAGGAGGAACACCAGTGGCGAAGGCGGCTCACTGGACGATAACTGACGTTGAGGCTCGAAAGCGTGGGGAGCAAACAGG
Bacteria;Firmicutes;Clostridia;Clostridiales;Lachnospiraceae;NA;NA	NA1199	TACGTAGGGGGCAAGCGTTATCCGGATTTACTGGGTGTAAAGGGAGCGTAGACGGCAGTGCAAGTCTGGAGTGAAAGCCTGGGGCTCAACCCCGGAACTGCTTTGGAAACTGTGCTGCTTGAGTACCGGAGGGGTAAGCGGAATTCCTAGTGTAGCGGTGAAATGCGTAGATATTAGGAGGAACACCAGTGGCGAAGGCGGCTTACTGGACGGTAACTGACGTTGAGGCTCGAAAGCGTGGGGAGCAAACAGG
Bacteria;Firmicutes;Clostridia;Clostridiales;NA;NA;NA	NA1202	TACGTAGGGAGCGAGCGTTGTCCGGAATTACTGGGCGTAAAGGGTGCGTAGGCGGCCTGGTAAGTCAGATGTGAAATACCCGTGCTCAACATGGGGGGTGCATCTGATACTGTTAGGCTTGAGTGCAGGAGAGGAAAGCGGAATTCCTAGTGTAGCGGTGAAATGCGTAGATATTAGGAGGAACACCGGTGGCGAAGGCGGCTTTCTGGACTGTAACTGACGCTGAGGCACGAAAGCGTGGGGAGCAAACAGG
Bacteria;Firmicutes;Clostridia;Clostridiales;NA;NA;NA	NA1206	TACGTAGGGAGCGAGCGTTATCCGGATTTATTGGGTGTAAAGGGTGCGTAGACGGGTTAGCAAGTTAGTTGTGAAATCCCTCGGCTCAACTGAGGAACTGCAACTAAAACTGTTAATCTTGAGTGCAGGAGAGGAAAGCGGAATTCCTAGTGTAGCGGTGAAATGCGTAGATATTAGGAGGAACACCAGTGGCGAAGGCGGCTTTCTGGACTGTAACTGACGTTGAGGCACGAAAGTGTGGGGAGCAAACAGG
Bacteria;Firmicutes;Clostridia;Clostridiales;NA;NA;NA	NA1207	TACATAGGGGGCGAGCGTTATCCGGAATTATTGGGTGTAAAGGGTGCGTAGACGGGAGTTTAAGTTAGTTGTGAAATCCCTCGGCTTAACTGAGGAACTGCAACTAAAACTGAATTTCTTGAGTGCGGGAGAGGGAAGTGGAATTCCTAGTGTAGCGGTGAAATGCGTAGATATTAGGAGGAACACCAGTGGCGAAGGCGACTTTCTGGACCGTAACTGACGTTGAGGCACGAAAGTGTGGGGAGCAAACAGG
Bacteria;Firmicutes;Clostridia;Clostridiales;Lachnospiraceae;NA;NA	NA1211	TACGTATGGAGCAAGCGTTATCCGGATTTACTGGGTGTAAAGGGAGCGTAGGCGGTTATGCAAGTCAGATGTGAAAGCCCGGGGCTTAACCCCGGGACTGCATTTGAAACTGTGTAACTAGAGTGTCGGAGAGGTAAGTGGAATTCCTAGTGTAGCGGTGAAATGCGTAGATATTAGGAGGAACACCAGTGGCGAAGGCGGCTTACTGGACGATAACTGACGCTGAGGCTCGAAAGCGTGGGGAGCAAACAGG
Bacteria;Cyanobacteria/Chloroplast;Chloroplast;Unclassified;Chloroplast;Streptophyta;NA	NA1213	GACGGAGGATGCAAGCGTTATCCGGAATGATTGGGCGTAAAGCGTCTGTAGGTGGCTTTTTAAGTCCGCCGTCAAATCCCAGGGCTCAACCCTGGACAGGCGGTGGAAACTACCAAGCTGGAGTACGGCAGGGGCAGAGGGAATTTCCGGTGAAGCGGTTAAATGCGTAGAGATCGGAAAGAACACCAACGGCGAAAGCACTCTGCTGGGCCGACACTGACACTGAGAGACGAAAGCTAGGGGAGCGAATGGG
Bacteria;Firmicutes;Clostridia;Clostridiales;Ruminococcaceae;NA;NA	NA1214	TACGTAGGTGGCAAGCGTTATCCGGATTTACTGGGTGTAAAGGGCGTGTAGGCGGGCCTGCAAGTCAGGTGTGAAATTCCAGGGCTCAACCCTGGAACTGCACTTGAAACTGTGGGTCTTGAGTGATGGAGAGGCAGGCGGAATTCCGTGTGTAGCGGTGAAATGCGTAGATATACGGAGGAACACCAGTGGCGAAGGCGGCCTGCTGGACATTAACTGACGCTGAGGAGCGAAAGCGTGGGGAGCAAACAGG
Bacteria;Firmicutes;Clostridia;Clostridiales;Lachnospiraceae;NA;NA	NA1215	TACGTATGGAGCAAGCGTTATCCGGATTTACTGGGTGTAAAGGGAGTGTAGGTGGCAGCATAAGTCAGAAGTGAAAGCCCGGGGCTCAACCCCGGGACTGCTTTTGAAACTGTGCAGCTGGAGTGCAGGAGAGGTAAGTGGAATTCCTAGTGTAGCGGTGAAATGCGTAGATATTAGGAGGAACACCAGTGGCGAAGGCGGCTTACTGGACTGTAACTGACACTGAGGCTCGAAAGCGTGGGGAGCAAACAGG
Bacteria;Firmicutes;Clostridia;Clostridiales;NA;NA;NA	NA1217	TACGTAGGTGGCGAGCGTTATCCGGATTTACTGGGTGTAAAGGGTGTGTAGGCGGGGAATCAAGTCAGATGTGAAAATTACGGGCTCAACTCGTAACCTGCATTTGAAACTGATTTTCTTGAGTGTGGGAGAGGTAAATGGAATTCCCGGTGTAGCGGTGAAATGCGTAGATATCGGGAGGAACACCAGTGGCGAAGGCGGTTTACTGGACCATAACTGACGCTGAGACACGAAAGCGTGGGGAGCAAACAGG
Bacteria;Firmicutes;Clostridia;Clostridiales;Lachnospiraceae;NA;NA	NA1218	TACGTAGGGGGCAAGCGTTATCCGGATTTACTGGGTGTAAAGGGAGCGTAGACGGCAATGCAAGTCTGGAGTGAAAACCCGGGGCTTAACCCCGGGACTGCTTTGGAAACTGTGTAGCTTGAGTACCGGAGGGGTAAGCGGAATTCCTAGTGTAGCGGTGAAATGCGTAGATATTAGGAGGAACACCAGTGGCGAAGGCGGCTTACTGGACGGTAACTGACGTTGAGGCTCGAAAGCGTGGGGAGCAAACAGG
Bacteria;Actinobacteria;Actinobacteria;Coriobacteriales;Coriobacteriaceae;Eggerthella;NA	NA1219	TACGTAGGGAGCGAGCGTTATCCGGATTCATTGGGCGTAAAGAGCGCGTAGGCGGCCTCTCAAGCGGGATCTCTAATCCGAGGGCTCAACCCCCGGCCGGATCCCGAACTGGGAGGCTCGAGTTCGGTAGAGGCAGGCGGAATTCCCGGTGTAGCGGTGGAATGCGCAGATATCGGGAAGAACACCGATGGCGAAGGCAGCCTGCTGGGCCGCCACTGACGCTGAGGCGCGAAAGCTGGGGGAGCGAACAGG
Bacteria;Firmicutes;Bacilli;Lactobacillales;Enterococcaceae;NA;NA	NA1220	TACGTAGGTGGCAAGCGTTGTCCGGATTTATTGGGCGTAAAGCGAGCGCAGGCGGTTCCTTAAGTCTGATGTGAAAGCCCCCGGCTCAACCGGGGAGGGTCATTGGAAACTGGGGAACTTGAGTGCAGAAGAGGAGAGTGGAATTCCATGTGTAGCGGTGAAATGCGTAGATATATGGAGGAACACCGGTGGCGAAAGCGGCTCTCTGGTCTGTAACTGACGCTGAGGCTCGAAAGCGTGGGGAGCAAACAGG
Bacteria;Firmicutes;Clostridia;Clostridiales;Ruminococcaceae;NA;NA	NA1221	TACGTAGGTGGCAAGCGTTATCCGGATTTACTGGGTGTAAAGGGCGTGTAGGCGGGTCTGCAAGTCAGGTGTGAAATTCCAGGGCTCAACCCTGGAACTGCACTTGAAACTGTGGGTCTTGAGTGATGGAGAGGCAGGCGGAATTCCGTGTGTAGCGGTGAAATGCGTAGATATACGGAGGAACACCAGTGGCGAAGGCGGCCTGCTGGACATTAACTGACGCTGAGGCGCGAAAGCGTGGGGAGCAAACAGG
Bacteria;Firmicutes;Clostridia;Clostridiales;Lachnospiraceae;Clostridium_XlVa;NA	NA1223	TACGTAGGGGGCAAGCGTTATCCGGATTTACTGGGTGTAAAGGGAGCGTAGACGGCATAGCAAGTCTGAAGTGAAATACCCGGGCTCAACCTGGGAACTGCTTTGGAAACTGTTAAGCTGGAGTGCTGGAGAGGCAAGCGGAATTCCTAGTGTAGCGGTGAAATGCGTAGATATTAGGAGGAACACCAGTGGCGAAGGCGGCTTGCTGGACAGTAACTGACGTTGAGGCTCGAAAGCGTGGGGAGCAAACAGG
Bacteria;Firmicutes;Clostridia;Clostridiales;NA;NA;NA	NA1225	TACGTAGGGGGCAAGCGTTGTCCGGAATGATTGGGCGTAAAGGGCGTGTAGGCGGCTAAGTAAGTCTGGAGTGAAAGTCCTGCTTTTAAGGTGGGAATTGCTTTGGATACTGCATAGCTAGAGTGCAGGAGAGGTAAGTGGAATTCCCAGTGTAGCGGTGAAATGCGTAGAGATTGGGAGGAACACCAGTGGCGAAGGCGACTTACTGGACTGTAACTGACGCTGAGGCGCGAAAGTGTGGGGAGCAAACAGG
Bacteria;Firmicutes;Clostridia;Clostridiales;Lachnospiraceae;Clostridium_XlVa;NA	NA1227	TACGTAGGGGGCAAGCGTTATCCGGATTTACTGGGTGTAAAGGGAGCGTAGACGGCGATGCAAGTCTGGAGTGAAAGCCCAGGGCTCAACCCTGGGACTGCTTTGGAAACTGTATGGCTAGAGTGCTGGAGAGGTAAGTGGAATTCCTAGTGTAGCGGTGAAATGCGTAGATATTAGGAGGAACACCAGTGGCGAAGGCGGCTTACTGGACAGTAACTGACGTTGAGGCTCGAAAGCGTGGGGAGCAAACAGG
Bacteria;Actinobacteria;Actinobacteria;Coriobacteriales;Coriobacteriaceae;Gordonibacter;NA	NA1228	TACGTAGGGGGCGAGCGTTATCCGGATTCATTGGGCGTAAAGCGCGCGTAGGCGGCCCGTCAAGCGGAACCTCTAACCCGAGGGCTCAACCCCCGGCCGGGTTCCGAACTGGCAGGCTCGAGTTTGGTAGAGGAAGATGGAATTCCCGGTGTAGCGGTGGAATGCGCAGATATCGGGAAGAACACCGATGGCGAAGGCAGTCTTCTGGGCCATCAACTGACGCTGAGGCGCGAAAGCTGGGGGAGCGAACAGG
Bacteria;Firmicutes;Clostridia;Clostridiales;NA;NA;NA	NA1232	TACGTAGGGAGCGAGCGTTGTCCGGAATTACTGGGCGTAAAGGGTGCGTAGGCGGTTTGGTAAGTCAGATGTGAAATACCCGGGCTTAACCCGGGGGCTGCATCTGATACTGTCAGACTTGAGTGCAGGAGAGGAAAGCGGAATTCCTAGTGTAGCGGTGAAATGCGTAGATATTAGGAGGAACACCGGTGGCGAAGGCGGCTTTCTGGACTGTAACTGACGCTGAGGCACGAAAGCGTGGGGAGCAAACAGG
Bacteria;Firmicutes;Clostridia;Clostridiales;Lachnospiraceae;NA;NA	NA1233	TACGTAGGGGGCAAGCGTTATCCGGATTTACTGGGTGTAAAGGGAGCGTAGACGGCACGGCAAGTCTGATGTGAAAGCCCGGGGCTCAACTTCGGGACTGCATTGGAAACTGTTGAGCTGGAGTGCAGGAGAGGTAAGCGGAATTCCTAGTGTAGCGGTGAAATGCGTAGATATTAGGAGGAACACCAGTGGCGAAGGCGGCTTACTGGACTGTAACTGACGTTGAGGCTCGAAAGCGTGGGGAGCAAACAGG
Bacteria;Firmicutes;Clostridia;Clostridiales;Ruminococcaceae;Oscillibacter;NA	NA1234	TACGTAGGTGGCAAGCGTTGTCCGGATTTACTGGGTGTAAAGGGCGTGTAGCCGGGTTGGTAAGTCAGATGTGAAATCTATGGGCTCAACTCATAAACTGCATTTGAAACTGCTGATCTTGAGTATCGGAGAGGCAATCGGAATTCCTAGTGTAGCGGTGAAATGCGTAGATATTAGGAGGAACACCAGTGGCGAAGGCGGATTGCTGGACGACAACTGACGGTGAGGCGCGAAAGCGTGGGGAGCAAACAGG
Bacteria;Firmicutes;Clostridia;Clostridiales;NA;NA;NA	NA1235	TACGTAGGTGGCAAGCGTTATCCGGAATGACTGGGCGTAAAGGGTGCGTAGGTGGTTTAGCAAGTTGGCAGCGTAATTCCGGGGCTCAACTCCGGCGCTACTGCCAAAACTGTTGAACTTGAGTGCAGGAGGGGTAAGTGGAATTCCTAGTGTAGCGGTGGAATGCGTAGATATTAGGAGGAACATCGGTGGCGAAGGCGACTTACTGGACTGTAACTGACACTGAGGCACGAAAGCGTGGGGAGCAAACAGG
Bacteria;Firmicutes;Clostridia;Clostridiales;Lachnospiraceae;Clostridium_XlVa;NA	NA1238	TACGTAGGGGGCAAGCGTTATCCGGATTTACTGGGTGTAAAGGGAGCGTAGACGGTACTGTAAGTCTGAAGTGAAAGCCCGCGGCTCAACTGCGGGACTGCTTTGGAAACTATGGAACTAGAGTGTCGGAGAGGTAAGTGGAATTCCTAGTGTAGCGGTGAAATGCGTAGATATTAGGAGGAACACCAGTGGCGAAGGCGACTTACTGGACGATAACTGACGTTGAGGCTCGAAAGCGTGGGGAGCAAACAGG
Bacteria;Firmicutes;Bacilli;Lactobacillales;Lactobacillaceae;Lactobacillus;NA	NA1239	TACGTAGGTGGCAAGCGTTGTCCGGATTTATTGGGCGTAAAGCGAGCGCAGGCGGTTTCTTAAGTCTGATGTGAAAGCCTTCGGCTCAACCGAAGAAGTGCATCGGAAACTGGGAAACTTGAGTGCAGAAGAGGACAGTGGAACTCCATGTGTAGCGGTGAAATGCGTAGATATATGGAAGAACACCAGTGGCGAAGGCGGCTGTCTGGTCTGTAACTGACGCTGAGGCTCGAAAGCATGGGTAGCAAACAGG
Bacteria;Firmicutes;Clostridia;Clostridiales;Ruminococcaceae;NA;NA	NA1241	TACGTAGGTGGCAAGCGTTGTCCGGAATTACTGGGTGTAAAGGGAGCGTAGGCGGGAAGGCAAGTCAGATGTGAAATCCACAGGCTTAACCTGTGGCGTGCATTTGAAACTGTTTTTCTTGAGTGAAGTAGAGGCAGGCGGAATTCCGAGTGTAGCGGTGAAATGCGTAGATATTCGGAGGAACACCAGTGGCGAAGGCGGCCTGCTGGGCTTTTACTGACGCTGAGGCTCGAAAGCATGGGTAGCAAACAGG
Bacteria;Firmicutes;Clostridia;Clostridiales;NA;NA;NA	NA1243	TACGTAGGTTGCGAGCGTTGTCCGGATTTACTGGGTGTAAAGGGTGCGTAGGCGGGAACGCAAGTCAGATGTGAAAGACCACGGCTCAACCGTGGTACTGCATTTGAAACTGTGTTTCTTGAGTGCAGGAGAGGTAAGCGGAATTCCCAGTGTAGCGGTGAAATGCGTAGATATTGGGAGGAACACCAGTGGCGAAGGCGGCTTACTGGACTGTAACTGACGCTGAAGCACGAAAGCGTGGGGATCAAACAGG
Bacteria;Firmicutes;Clostridia;Clostridiales;NA;NA;NA	NA1244	TACGTAGGTGGCAAGCGTTGTCCGGAATTACTGGGTGTAAAGGGTGCGTAGGCGGGGATGCAAGTCAGATGTGAAATCTATCGGCTTAACTGGTAAACTGCATTTGAAACTGCATTTCTTGAGTGGTGGAGAGGTAAGCGGAATTCCTAGTGTAGCGGTGAAATGCGTAGATATTAGGAGGAACACCAGTGGCGAAGGCGGCTTACTGGACACTAACTGACGCTGAGGCACGAAAGCATGGGGAGCAAACAGG
Bacteria;Firmicutes;Clostridia;Clostridiales;Lachnospiraceae;Clostridium_XlVa;NA	NA1249	TACGTAGGGGGCAAGCGTTATCCGGATTTACTGGGTGTAAAGGGAGCGTAGACGGCGGAGCAAGTCTGAAGTGAAAGCCCGGGGCTCAACCCCGGGACTGCTTTGGAAACTGTTCTGCTAGAGTGCTGGAGAGGTAAGCGGAATTCCTAGTGTAGCGGTGAAATGCGTAGATATTAGGAGGAACACCAGTGGCGAAGGCGGCTTACTGGACAGTAACTGACGTTGAGGCTCGAAAGCGTGGGGAGCAAACAGG
Bacteria;Firmicutes;Clostridia;Clostridiales;Ruminococcaceae;Clostridium_IV;NA	NA1250	TACGTAGGGAGCAAGCGTTGTCCGGATTTACTGGGTGTAAAGGGTGCGTAGGCGGATCTGCAAGTCAGGCGTGAAATCCATGGGCTTAACCCATGAACTGCGCTTGAAACTGTGGGTCTTGAGTGAAGTAGAGGTAGGCGGAATTCCCGGTGTAGCGGTGAAATGCGTAGAGATCGGGAGGAACACCAGTGGCGAAGGCGGCCTACTGGGCTTTAACTGACGCTGAGGCACGAAAGTGTGGGTAGCAAACAGG
Bacteria;Firmicutes;Clostridia;Clostridiales;Ruminococcaceae;Clostridium_IV;NA	NA1252	TACGTAGGGAGCGAGCGTTGTCCGGAATTACTGGGTGTAAAGGGTGCGTAGGCGGGAAAGCAAGTCAGGCGTGAAAACTATCGGCTTAACTGGTAGACTGCGTTTGAAACTGTTTTTCTTGAGTGAAGTAGAGGTAGGCGGAATTCCCGGTGTAGCGGTGGAATGCGTAGAGATCGGGAGGAACACCAGTGGCGAAGGCGGCCTACTGGGCTTTAACTGACGCTGAGGCACGAAAGCATGGGTAGCAAACAGG
Bacteria;Firmicutes;NA;NA;NA;NA;NA	NA1256	TACGTAGGGGGCGAGCGTTGTCCGGAATTACTGGGCGTAAAGGGTGCGTAGGCGGCCCTGCAGGTCAGATGTGAAATACCCGTGCTTAACATGGGGGCTGCATTTGAAACCGTAGGGCTTGAGTGCGGAAGAGGTAAGTGGAATTCCCGGTGTAGCGGTGAAATGCGTAGAGATCGGGAGGAACACCAGTGGCGAAGGCGACTTACTGGGCCGCAACTGACGCTGAGGCACGAAAGCGTGGGGAGCAAACAGG
Bacteria;Actinobacteria;Actinobacteria;Coriobacteriales;Coriobacteriaceae;Eggerthella;NA	NA1261	TACGTAGGGAGCGAGCGTTATCCGGATTCATTGGGCGTAAAGAGCGCGTAGGCGGCCTCTCAAGCGGGATCTCTAATCCGAGGGCTCAACCCCCGGCCGGATCCCGAACTGGGAGGCTCGAGTTCGGTAGAGGCAGGCGGAATTCCCGGTGTAGCGGTGGAATGCGCAGATATCGGGAAGAACACCGATGGCGAAGGCAGCCTGCTGGGCCGAAACTGACGCTGAGGCGCGAAAGCTAGGGGAGCGAACAGG
Bacteria;NA;NA;NA;NA;NA;NA	NA1263	TACGTAGGTGGCAAGCGTTATCCGGAATTATTGGGCGTAAAGGGTGCGCAGGCGGTTGATTAAGTTTAGGGTGAAAGCGTTGGGCTCAACCCAATATAGCCTTAAAAACTGGTCAACTAGAGTTAAGAAGAGGACAGCGGAATTCCATGTGTAGCGGTAAAATGCGTAGATATATGGAGGAACACCGGTGGCGAAGGCGGCTGTCTGGTCTATAACTGACGCTCAGGCACGAAAGCGTGGGGAGCAAATAGG
Bacteria;Firmicutes;Clostridia;Clostridiales;Ruminococcaceae;Clostridium_IV;NA	NA1264	TACGTAGGGAGCGAGCGTTGTCCGGAATTACTGGGTGTAAAGGGTGCGTAGGCGGGATAGCAAGTCAGGCGTGAAATCCATCGGCTTAACTGATGAACTGCGCTTGAAACTGTTATTCTTGAGTGAGTCAGAGGCAGGCGGAATTCCCGGTGTAGCGGTGAAATGCGTAGAGATCGGGAGGAACACCAGTGGCGAAGGCGGCCTGCTGGGGCTTAACTGACGCTGAGGCACGAAAGCGTGGGGAGCAAACAGG
Bacteria;Firmicutes;Clostridia;Clostridiales;NA;NA;NA	NA1265	TACGTAGGTGGCGAGCGTTATCCGGATTTACTGGGTGTAAAGGGTGTGTAGGCGGGATTGCAAGTCAGATGTGAAAATTATGGGCTCAACTCATAAAGTGCATTTGAAACTGCAGTTCTTGAGTATCGGAGAGGTAAGCGGAATTCCCGGTGTAGCGGTGAAATGCGTAGATATCGGGAGGAACACCGGTGGCGAAGGCGGCTTACTGGACGACAACTGACGCTGAGACACGAAAGTGTGGGGAGCAAACAGG
Bacteria;Proteobacteria;Gammaproteobacteria;Enterobacteriales;Enterobacteriaceae;NA;NA	NA1266	TACGGAGGGTGCAAGCGTTAATCGGAATTACTGGGCGTAAAGCGCACGCAGGCGGTCTGTCAAGTCGGATGTGAAATCCCCGGGCTCAACCTGGGAACTGCATCCGAAACTGGCAGGCTAGAGTCTTGTAGAGGGGGGTAGAATTCCAGGTGTAGCGGTGAAATGCGTAGAGATCTGGAGGAATACCGGTGGCGAAGGCGGCCCCCTGGACGAAGACTGACGCTCAGGTGCGAAAGCGTGGGGAGCAAACAGG
Bacteria;Firmicutes;Clostridia;Clostridiales;NA;NA;NA	NA1267	TACGTAGGGGGCAAGCGTTATCCGGAATTACTGGGTGTAAAGGGTGCGTAGGCGGCCCGGCAAGTTTGATGTGAAACCCATAGGCTTAACCTGTGGCATGCATCAAAAACTACCGAGCTAGAGTGCAGGAGAGGAAAGCGGAATTCCTAGTGTAGCGGTGAAATGCGTAGATATTAGGAAGAACACCAGTGGCGAAGGCGGCTTTCTGGACTGCAACTGACGCTGAAGCACGAAAGCGTGGGGAGCAAACAGG
Bacteria;Firmicutes;Clostridia;Clostridiales;Ruminococcaceae;Clostridium_IV;NA	NA1268	TACGTAGGTGGCAAGCGTTGTCCGGAATTACTGGGTGTAAAGGGAGCGTAGGCGGGAATGCAAGTTGAATGTTTAAACTATCGGCTCAACTGATAATCGCGTTCAAAACTGCATTTCTTGAGTGGAGTAGAGGCAGGCGGAATTCCTAGTGTAGCGGTGAAATGCGTAGATATTAGGAGGAACACCAGTGGCGAAGGCGGCCTGCTGGGCTTTAACTGACGCTGAGGCTCGAAAGCGTGGGTAGCAAACAGG
Bacteria;Firmicutes;Clostridia;Clostridiales;Lachnospiraceae;Clostridium_XlVa;NA	NA1273	TACGTAGGGGGCAAGCGTTATCCGGATTTACTGGGTGTAAAGGGAGTGTAGACGGCAAAGCAAGTCTGAAGTGAAAGCCCGCGGCTCAACTGCGGGACTGCTTTGGAAACTGTTTAGCTAGAGTGTCGGAGAGGTAAGCGGAATTCCTAGTGTAGCGGTGAAATGCGTAGATATTAGGAGGAACACCAGTGGCGAAGGCGGCTTACTGGACGATAACTGACGTTGAGGCTCGAAAGCGTGGGGAGCAAACAGG
Bacteria;Firmicutes;Clostridia;Clostridiales;Lachnospiraceae;NA;NA	NA1274	TACGTAGGGGGCAAGCGTTATCCGGATTTACTGGGTGTAAAGGGAGCGTAGGCGGTTTGGCAAGTCAGAAGTGAAAGCCCAAGGCTTAACCATGGGACTGCTTTTGAAACTGTCAGACTAGATTGCAGGAGAGGTAAGTGGAATTCCTGGTGTAGCGGTGAAATGCGTAGATATCAGGAGGAACACCGGTGGCGAAGGCGGCTTACTGGACTGTAAATGACGCTGAGGCTCGAAAGCGTGGGGAGCAAACAGG
Bacteria;Firmicutes;Clostridia;Clostridiales;Lachnospiraceae;Ruminococcus2;NA	NA1276	TACGTAGGGGGCAAGCGTTATCCGGATTTACTGGGTGTAAAGGGAGCGTAGACGGTAAAGCAAGTCTGGAGTGAAAACCCGGGGCTTAACCCCGGGATTGCTTTGGAAACTGTTGAACTGGAGTGCAGGAGAGGTAAGCGGAATTCCTAGTGTAGCGGTGAAATGCGTAGATATTAGGAGGAACACCAGTGGCGAAGGCGGCTTACTGGACGGTAACTGACGTTGAGGCTCGAAAGCGTGGGGAGCAAACAGG
Bacteria;Firmicutes;Clostridia;NA;NA;NA;NA	NA1277	TACGTAGGGGGCGAGCGTTGTCCGGAATGACTGGGCGTAAAGGGCGTGTAGGCGGCCGATTAAGTGTGGAGTGAAAGTCCACTTTTCAAGGGTGGAATTGCTTTGCAGACTGGTTGGCTTGAGTGCGGAAGAGGTAAGTGGAATTCCCAGTGTAGCGGTGAAATGCGTAGAGATTGGGAGGAACACCAGTGGCGAAGGCGACTTACTGGGCCGTAACTGACGCTGAGGCGCGAAAGCGTGGGGAGCGAACAGG
Bacteria;Firmicutes;Clostridia;Clostridiales;Ruminococcaceae;Clostridium_IV;NA	NA1278	TACGTAGGTGGCAAGCGTTGTCCGGAATTACTGGGTGTAAAGGGAGCGTAGGCGGGAAGACAAGTTGAATGTTAAAACTATGGGCTCAACTCATAGTTGCGTTCAAAACTGCCTTTCTTGAGTGAAGTAGAGGTAAGCGGAATTCCTAGTGTAGCGGTGAAATGCGTAAATATTAGGAGGAACACCAGTGGCGAAGGCGGCTTACTGGGCTTTAACTGACGCTGAGGCTCGAAAGCGTGGGTAGCAAACAGG
Bacteria;Firmicutes;Clostridia;Clostridiales;Lachnospiraceae;Blautia;NA	NA1279	TACGTAGGGGGCAAGCGTTATCCGGATTTACTGGGTGTAAAGGGAGCGTAGACGGCGGAGCAAGTCTGATGTGAAAGGCAGGGGCTTAACCCCTGGACTGCATTGGAAACTGTTTAGCTGGAGTGCCGGAGAGGTAAGCGGAATTCCTAGTGTAGCGGTGAAATGCGTAGATATTAGGAGGAACACCAGTGGCGAAGGCGGCTTACTGGACGGTAACTGACGTTGAGGCTCGAAAGCGTGGGGAGCAAACAGG
Bacteria;Firmicutes;Clostridia;Clostridiales;Lachnospiraceae;Blautia;NA	NA1283	TACGTAGGGGGCAAGCGTTATCCGGATTTACTGGGTGTAAAGGGAGCGTAGACGGGATGGCAAGTCAGATGTGAAAGGCATGGGCTTAACCTGTGGACTGCATTTGAAACTGTCAGCCTGGAGTGCCGGAGAGGTAAGCGGAATTCCTAGTGTAGCGGTGAAATGCGTAGATATTAGGAGGAACACCAGTGGCGAAGGCGGCTTACTGGACGGTAACTGACGTTGAGGCTCGAAAGCGTGGGGAGCAAACAGG
Bacteria;Firmicutes;NA;NA;NA;NA;NA	NA1286	TACGTAGGGGGCGAGCGTTGTCCGGAATGACTGGGCGTAAAGGGCGCGTAGGCGGCCGATTAAGTCTGGAGTGAAATCCCCGCTTTTAAGGTGGGAATTGCTTTGGAGACTGGTTGGCTTGAGTGCAGAAGAGGTAAGTGGAATTCCCAGTGTAGCGGTGAAATGCGTAGAGATTGGGAGGAACACCAGTGGCGAAGGCGACTTACTGGGCCGTAACTGACGCTGAGGCGCGAAAGCGTGGGGAGCGAACAGG
Bacteria;Firmicutes;Clostridia;Clostridiales;Clostridiaceae_1;Clostridium_sensu_stricto;NA	NA1289	TACGTAGGTGGCAAGCGTTGTCCGGATTTACTGGGCGTAAAGGGAGCGTAGGCGGATGTTTAAGTGGGATGTGAAATACTCGGGCTCAACTTGAGTGCTGCATTCCAAACTGGATATCTAGAGTGCAGGAGAGGAAAGGAGAATTCCTAGTGTAGCGGTGAAATGCGTAGAGATTAGGAAGAATACCAGTGGCGAAGGCGCCTTTCTGGACTGTAACTGACGCTGAGGCTCGAAAGCGTGGGGAGCAAACAGG
Bacteria;Firmicutes;Clostridia;Clostridiales;NA;NA;NA	NA1292	TACGTAGGGAGCAAGCGTTATCCGGATTTATTGGGTGTAAAGGGTGCGTAGACGGGAAATTAAGTTAGTTGTGAAATCCCTCGGCTTAACTGAGGAACTGCAACTAAAACTGGTTTTCTTGAGTGCTGGAGAGGAAAGTGGAATTCCTAGTGTAGCGGTGAAATGCGTAGATATTAGGAGGAACACCAGTGGCGAAGGCGACTTTCTGGACAGTAACTGACGTTGAGGCACGAAAGTGTGGGGAGCAAACAGG
Bacteria;Firmicutes;Clostridia;Clostridiales;Ruminococcaceae;Clostridium_IV;NA	NA1295	TACGTAGGGAGCGAGCGTTGTCCGGAATTACTGGGTGTAAAGGGTGCGTAGGCGGCTTTGCAAGTCAGTTGTGAAATCTATGGGCTTAACCCATAGCCTGCAATTGAAACTGTAGAGCTTGAGTGAAGTAGAGGTAGGCGGAATTCCCGGTGTAGCGGTGAAATGCGTAGAGATCGGGAGGAACACCAGTGGCGAAGGCGGCCTACTGGGCTTTAACTGACGCTGAGGCACGAAAGTGTGGGTAGCAAACAGG
Bacteria;Firmicutes;Clostridia;Clostridiales;Ruminococcaceae;NA;NA	NA1309	TACGTAGGGAGCGAGCGTTGTCCGGAATTACTGGGTGTAAAGGGAGCGTAGGCGGGATTGCAAGTTGGATGTCTAATCTATCGGCTCAACCGGTATTCGCATTCAAAACTGTGATTCTTGAGTGAAGTAGAGGCAGGCGGAATTCCTAGTGTAGCGGTGAAATGCGTAGATATTAGGAGGAACACCAGTGGCGAAGGCGGCCTGCTGGGCTTTTACTGACGCTGAGGCTCGAAAGTGTGGGGAGCAAACAGG
Bacteria;Firmicutes;Clostridia;Clostridiales;Lachnospiraceae;NA;NA	NA1313	TACGTAGGGGGCAAGCGTTATCCGGATTTACTGGGTGTAAAGGGAGCGTAGACGGACTGGCAAGTCTGATGTGAAAACCCGGGGCTCAACCCCGGGACTGCATTGGAAACTGTCAGTCTAGAGTGTCGGAGGGGTAAGTGGAATTCCTAGTGTAGCGGTGAAATGCGTAGATATTAGGAGGAACACCAGTGGCGAAGGCGGCTTACTGGACGGTAACTGACGTTGAGGCTCGAAAGCGTGGGGAGCAAACAGG
Bacteria;Actinobacteria;Actinobacteria;Coriobacteriales;Coriobacteriaceae;Atopobium;NA	NA1314	TACGTAGGGGGCAAGCGTTATCCGGATTCATTGGGCGTAAAGCGCTCGTAGGCGGTCTGTTAGGTCGGGAGTTAAATCCGGGGGCTCAACCCCCGTTCGCTCCCGATACCGGCAGACTTGAGTTTGGTAGGGGAAGGTGGAATTCCTAGTGTAGCGGTGGAATGCGCAGATATTAGGAAGAACACCAGTGGCGAAGGCGGCCTTCTGGGCCATAACTGACGCTGAGGAGCGAAAGCTAGGGGAGCAAACAGG
Bacteria;Firmicutes;Clostridia;Clostridiales;Lachnospiraceae;Clostridium_XlVa;NA	NA1316	TACGTAGGGGGCAAGCGTTATCCGGATTTACTGGGTGTAAAGGGAGCGTAGACGGCAGAGCAAGTCTGAAGTGAAAGCCCGCGGCTCAACTGCGGGACTGCTTTGGAAACTGTTAAGCTAGAGTGCTGGAGAGGTAAGCGGAATTCCTAGTGTAGCGGTGAAATGCGTAGATATTAGGAAGAACACCAGTGGCGAAGGCGGCTTACTGGACAGTAACTGACGTTGAGGCTCGAAAGCGTGGGGAGCAAACAGG
Bacteria;Firmicutes;Clostridia;Clostridiales;Ruminococcaceae;Clostridium_IV;NA	NA1320	TACGTAGGGAGCAAGCGTTGTCCGGATTTACTGGGTGTAAAGGGTGCGTAGGCGGCTAGGCAAGTCAGACGTGAAAACCATGGGCTCAACCTGTGGACTGCGTTTGAAACTGTTTAGCTTGAGTGAAGTAGAGGTAGGCGGAATTCCCGGTGTAGCGGTGAAATGCGTAGAGATCGGGAGGAACACCAGTGGCGAAGGCGGCCTACTGGGCTTTAACTGACGCTGAAGCACGAAAGCATGGGTAGCAAACAGG
Bacteria;Firmicutes;Clostridia;Clostridiales;Clostridiales_Incertae_Sedis_XIII;Anaerovorax;NA	NA1321	TACGTAGGGGGCAAGCGTTGTCCGGAATTATTGGGCGTAAAGAGTACGTAGGCGGTTTGCTAAGCGCAAGGTGAAAGGCAGTGGCTTAACCATTGTAAGCCTTGCGAACTGACAGACTTGAGTGCAGGAGAGGAAAGCGGAATTCCTAGTGTAGCGGTGAAATGCGTAGATATTAGGAGGAACACCAGTGGCGAAGGCGGCTTTCTGGACTGTAACTGACACTGAGGTACGAAAGCGTGGGGAGCAAACAGG
Bacteria;Firmicutes;Clostridia;Clostridiales;Ruminococcaceae;NA;NA	NA1325	TACGTAGGTGGCAAGCGTTATCCGGATTTACTGGGTGTAAAGGGCGCGTAGGCGGGGATACAAGTCAGATGTGAAATCTATGGGCTTAACCCATAAACTGCATTTGAAACTGTATCTCTTGAGTGTCGGAGAGGTAGACGGAATTCCTAGTGTAGCGGTGAAATGCGTAGATATTAGGAGGAACACCAGTGGCGAAGGCGGTCTACTGGACGATAACTGACGCTGAGGCGCGAAAGCGTGGGGAGCAAACAGG
Bacteria;Firmicutes;Clostridia;Clostridiales;Ruminococcaceae;NA;NA	NA1328	TACGTAGGTGGCAAGCGTTGTCCGGAATTACTGGGTGTAAAGGGAGCGTAGGCGGGAGTGCAAGTCGGCTGTCTAAACTATGGGCTCAACCCATAATCGCGGCCGAAACTGTACTTCTTGAGTGAAGTAGAGGTAAGCGGAATTCCTAGTGTAGCGGTGAAATGCGTAAATATTAGGAGGAACACCAGTGGCGAAGGCGGCTTACTGGGCTTTAACTGACGCTGAGGCTCGAAAGCGTGGGTAGCAAACAGG
Bacteria;Cyanobacteria/Chloroplast;Chloroplast;Unclassified;Chloroplast;Streptophyta;NA	NA1330	TACAGAGGATGCAAGCGTTATCCGGAATGATTGGGCGTAAAGCGTCTGTAGGTGGCTTTTTAAGTCCACCGTCAAATCCCAGGGCTCAACCCTGGACAGGCGGTGGAAACTGCTAAGCTGGAGTACGGTAGGGGCAGAGGGAATTTCCGGTGGAGCGGTGAAATGCGTTGAGATCGGAAAGAACACCAACGGCGAAAGCACTCTGCTGGGCCGCCACTGACACTCAGAGACGAAAGCTAGGGGAGCGAATGGG
Bacteria;Firmicutes;Clostridia;Clostridiales;Lachnospiraceae;NA;NA	NA1331	TACGTATGGGGCAAGCGTTATCCGGATTTACTGGGTGTAAAGGGAGCGTAGGCGGTAAGACAAGTCAGAAGTGAAAGGCTGGGGCTCAACCCTGGGACTGCTTTTGAAACTGTCTAACTAGAGTGCAGGAGAGGTAAGTGGAATTCCTAGTGTAGCGGTGAAATGCGTAGATATTAGGAGGAACACCAGTGGCGAAGGCGGCTTACTGGACTGTAACTGACGCTGAGGCTCGAAAGCGTGGGGAGCAAACAGG
Bacteria;Firmicutes;Clostridia;NA;NA;NA;NA	NA1332	TACGTAGGGGGCGAGCGTTGTCCGGAATGACTGGGCGTAAAGGGCGTGTAGGCGGCCGATTAAGTCTGGAGTGAAAGTCCTGCTTTCAAGGTGGGAACTGCTTTGGAGACTGGTTGGCTTGAGTGCGGAAGAGGTAAGTGGAATTCCCAGTGTAGCGGTGAAATGCGTAGAGATTGGGAGGAACACCAGTGGCGAAGGCGACTTACTGGGCCGTAACTGACGCTGAGGCGCGAAAGCGTGGGGAGCGAACAGG
Bacteria;Firmicutes;Clostridia;Clostridiales;Lachnospiraceae;Clostridium_XlVa;NA	NA1333	TACGTAGGGGGCAAGCGTTATCCGGATTTACTGGGTGTAAAGGGAGCGTAGACGGCGCAGCAAGTCTGAAGTGAAATCCCCGAGCTCAACCCGGGAACTGCTTTGGAAACTGTTGGGCTGGAGTGCTGGAGAGGCAAGCGGAATTCCTAGTGTAGCGGTGAAATGCGTAGATATTAGGAGGAACACCAGTGGCGAAGGCGGCTTGCTGGACAGTAACTGACGTTGAGGCTCGAAAGCGTGGGGAGCAAACAGG
Bacteria;Firmicutes;Clostridia;Clostridiales;NA;NA;NA	NA1338	TACGTAGGGGGCAAGCGTTGTCCGGAATTATTGGGCGTAAAGGGTGCGTAGGCGGCCTTACAAGTTGGATGTGAAATCCCCGTGCTTAACATGGGAACTGCATCCAAAACTGTAGGGCTTGAGTGTGGAAGAGGTAAGTGGAATTCCCAGTGTAGCGGTGAAATGCGTAGATATTGGGAGGAACACCAGTGGCGAAGGCGACTTACTGGGCCACAACTGACGCTGAGGCACGAAAGCGTGGGGAGCAAACAGG
Bacteria;Bacteroidetes;Bacteroidia;Bacteroidales;Rikenellaceae;Alistipes;NA	NA1341	TACGGAGGATCCGAGCGTTATCCGGATTTATTGGGTTTAAAGGGTGCGTAGGCGGTTTGATAAGTTAGAGGTGAAAGCTCGATGCTCAACATCGAAATTGCCTCTGATACTGTCAGACTAGAGTGTAGTTGCGGAAGGCGGAATGTGTGGTGTAGCGGTGAAATGCTTAGATATCACACAGAACACCGATTGCGAAGGCAGCTTTCCAAGCTATTACTGACGCTGAGGCACGAAAGCGTGGGTAGCGAACAGG
Bacteria;Firmicutes;Clostridia;Clostridiales;NA;NA;NA	NA1342	TACGTAGGAGGCAAGCGTTATCCGGAATGACTGGGCGTAAAGGGTGCGTAGGTGGTTCGGCAAGTTAGTAGCGTAATTCCGGGGCTCAACCTCGGAACTACTACTAAAACTGTTGGGCTTGAGTGCAGGAGGGGCATATGGAATTCCTAGTGTAGCGGTGGAATGCGTAGATATTAGGAAGAACACCAGTGGCGAAGGCGATATGCTGGACTGTAACTGACACTGAGGCACGAAAGCGTGGGGAGCAAACAGG
Bacteria;Firmicutes;Clostridia;Clostridiales;Lachnospiraceae;NA;NA	NA1346	TACGTAGGGGGCGAGCGTTATCCGGATTTACTGGGTGTAAAGGGAGCGTAGACGGCATTGCAAGTCTGAAGTGAAAGCCCGCGGCTCAACCGCGGAACTGCTTTGGAAACTGTAAGGCTGGAGTACCGGAGAGGTAAGCGGAATTCCTAGTGTAGCGGTGAAATGCGTAGATATTAGGAGGAACACCAGTGGCGAAGGCGGCTTACTGGACGGTAACTGACGTTGAGGCTCGAAAGCGTGGGGAGCAAACAGG
Bacteria;Firmicutes;Clostridia;Clostridiales;Lachnospiraceae;NA;NA	NA1356	TACGTATGGAGCAAGCGTTATCCGGATTTACTGGGTGTAAAGGGAGCGCAGGCGGCAGGGCAAGTCTGATGTGAAAACCCGGGGCTCAACCCCGGGACTGCATTGGAAACTGTCCGGCTAGAGTGTCGGAGGGGTAAGTGGAATTCCTAGTGTAGCGGTGAAATGCGTAGATATTAGGAGGAACACCGGTGGCGAAGGCGGCTTACTGGACGACAACTGACGCTGAGGCTCGAAAGCGTGGGGAGCAAACAGG
Bacteria;Firmicutes;Clostridia;Clostridiales;Ruminococcaceae;NA;NA	NA1358	TACGTAGGTGGCAAGCGTTATCCGGATTTACTGGGTGTAAAGGGTGTGTAGGCGGGAAGCCAAGTCAGATGTGAAAATCATGGGCTCAACTCATGACTTGCATTTGAAACTGGTTTTCTTGAGTATGGGAGAGGTAAATGGAATTCCCGGTGTAGCGGTGAAATGCGTAGATATCGGGAGGAACACCAGTGGCGAAGGCGGTTTACTGGACCACAACTGACGCTGATACACGAAAGCGTGGGGAGCAAACAGG
Bacteria;Bacteroidetes;Bacteroidia;Bacteroidales;Bacteroidaceae;Bacteroides;NA	NA1363	TACGGAGGATCCGAGCGTTATCCGGATTTATTGGGTTTAAAGGGAGCGTAGGCGGAAGCTTAAGTCAGTTGTGAAAGTTTGCGGCTCAACCGTAAAATTGCAGTTGATACTGGGTTTCTTGAGTGCAGTAGAGGTAGGCGGAATTCGTGGTGTAGCGGTGAAATGCTTAGATATCACGAAGAACTCCGATTGCGAAGGCTGCTTACTGGACTGTAACTGACGCTGATGCTCGAAAGTGTGGGTATCAAACAGG
Bacteria;Firmicutes;Clostridia;Clostridiales;Lachnospiraceae;Blautia;NA	NA1364	TACGTAGGGGGCAAGCGTTATCCGGATTTACTGGGTGTAAAGGGAGCGTAGACGGCGGTGCAAGTCTGATGTGAAAGGCAGGGGCTCAACTCCTGGACTGCATTGGAAACTGTACTGCTTGAGTGCCGGAGAGGTAAGCGGAATTCCTAGTGTAGCGGTGAAATGCGTAGATATTAGGAGGAACACCAGTGGCGAAGGCGGCTTACTGGACGGTAACTGACGTTGAGGCTCGAAAGCGTGGGGAGCAAACAGG
Bacteria;Firmicutes;Clostridia;Clostridiales;Lachnospiraceae;NA;NA	NA1365	TACGTAGGGGGCAAGCGTTATCCGGATTTACTGGGTGTAAAGGGAGCGTAGGCGGTCTAGCAAGTCAGAAGTGAAAGCCCGGGGCTTAACCGCGGGACTGCTTTTGAAACTGTTGGACTTGATTGCCGGAGAGGTAAGTGGAATTCCTAGTGTAGCGGTGAAATGCGTAGATATTAGGAGGAACACCAGTGGCGAAGGCGGCTTACTGGACTGTAAATGACGCTGAGGCTCGAAAGCGTGGGGAGCAAACAGG
Bacteria;Firmicutes;Clostridia;Clostridiales;Ruminococcaceae;NA;NA	NA1366	TACGTAGGTGGCGAGCGTTATCCGGAATTATTGGGTGTAAAGGGTGCGTAGGCGGGATGTAAAGTCAGATGTGAAATGCCGCGGCTCAACCGCGGAGCTGCATTTGAAACTTATGTTCTTGAGTGAAGTAGAGGTAAGCGGAATTCCTAGTGTAGCGGTGAAATGCGTAGATATTAGGAGGAACACCGGTGGCGAAGGCGGCTTACTGGGCTTAGACTGACGCTGAGGCACGAAAGTGTGGGGAGCAAACAGG
Bacteria;Firmicutes;Clostridia;NA;NA;NA;NA	NA1367	TACGTAGGGGGCGAGCGTTGTCCGGAATGACTGGGCGTAAAGGGCGTGTAGGCGGCCGATTAAGTGTGGAGTGAAAGTCCTGCTTTTAAGGTGGGAATTGCTTTGCAGACTGGTTGGCTTGAGTGCGGAAGAGGTAAGTGGAATTCCCAGTGTAGCGGTGAAATGCGTAGAGATTGGGAGGAACACCAGTGGCGAAGGCGACTTACTGGGCCGTAACTGACGCTGAGGCGCGAAAGCGTGGGGAGCGAACAGG
Bacteria;Firmicutes;Clostridia;Clostridiales;NA;NA;NA	NA1368	TACGTAGGGAGCGAGCGTTGTCCGGAATTACTGGGCGTAAAGGGTGCGTAGGCGGTTTGGTAAGTCAGATGTGAAATACCCGGGCTTAACCCGGGGGCTGCATCTGATACTGTCAGACTTGAGTGCAGGAGAGGAAAGCGGAATTCCTAGTGTAGCGGTGAAATGCGTAGATATTAGGAGGAACACCAGTGGCGAAGGCGGCTTTCTGGACTGTAACTGACACTGAGGTACGAAAGCGTGGGGAGCAAACAGG
Bacteria;Firmicutes;Clostridia;Clostridiales;Lachnospiraceae;NA;NA	NA1371	TACGTAGGGGGCAAGCGTTATCCGGATTTACTGGGTGTAAAGGGAGCGTAGACGGCATAGCAAGTTTGAAGTGAAAGCCCGCGGCTCAACTGCGGGACTGCTTTGAAAACTGTTAAGCTAGAGTGCTGGAGAGGTAAGCGGAATTCCTAGTGTAGCGGTGAAATGCGTAGATATTAGGAGGAACACCAGTGGCGAAGGCGGCTTACTGGACGGTAACTGACGTTGAGGCTCGAAAGCGTGGGGAGCAAACAGG
Bacteria;Firmicutes;Clostridia;Clostridiales;Lachnospiraceae;NA;NA	NA1373	TACGTAGGGGGCAAGCGTTATCCGGATTTACTGGGTGTAAAGGGAGCGTAGGTGGCAGGGCAAGTCAGATGTGAAAACCCGGGGCTCAACTCCGGGAGTGCATTTGAAACTGTCCAGCTAGAGTGCAGGAGAGGTAAGCGGAATTCCTAGTGTAGCGGTGAAATGCATAGATATTAGGAGGAACACCAGTGGCGAAGGCGGCTTACTGGACTGTAACTGACACTGAGGCTCGAAAGCGTGGGGAGCAAACAGG
Bacteria;Firmicutes;Clostridia;Clostridiales;Ruminococcaceae;Clostridium_IV;NA	NA1376	TACGTAGGTGGCAAGCGTTGTCCGGAATTACTGGGTGTAAAGGGAGCGTAGGCGGGAAGATAAGTTGGACGTTTAATCTATCGGCTCAACCGATATCAGCGTTCAAAACTGTTTTTCTTGAGTGAAGTAGAGGTAAGCGGAATTCCTAGTGTAGCGGTGAAATGCGTAAATATTAGGAGGAACACCAGTGGCGAAGGCGGCTTACTGGGCTTTAACTGACGCTGAGGCTCGAAAGCGTGGGTAGCAAACAGG
Bacteria;Firmicutes;Clostridia;Clostridiales;Ruminococcaceae;NA;NA	NA1377	TACGTAGGTGGCAAGCGTTGTCCGGAATTACTGGGTGTAAAGGGTGCGCAGGCGGGGCGGCAAGTCAGCTGTGAAAACTATGGGCTCAACCCATAGACTGCAGTTGAAACTGTTGCTCTTGAGTGAAGTAGAGGTAGGCGGAATTCCCGGTGTAGCGGTGAAATGCGTAGATATCGGGAGGAACACCAGTGGCGAAGGCGGCCTACTGGGCTTTAACTGACGCTGAGGCACGAAAGCATGGGGAGCAAACAGG
Bacteria;Firmicutes;Clostridia;Clostridiales;Lachnospiraceae;Clostridium_XlVa;NA	NA1379	TACGTAGGGGGCAAGCGTTATCCGGATTTACTGGGTGTAAAGGGAGCGTAGGTGGCGATGCAAGCCAGAAGTGAAAACCCGGGGCTCAACCCCGAGGACTGCTTTTGGAACTGTGTTGCTGGAGTGCAGGAGAGGTAAGTGGAATTCCTAGTGTAGCGGTGAAATGCGTAGATATTAGGAGGAACACCAGTGGCGAAGGCGGCTTACTGGACTGTAACTGACACTGAGGCTCGAAAGCGTGGGGAGCAAACAGG
Bacteria;Proteobacteria;Gammaproteobacteria;Pseudomonadales;Moraxellaceae;Acinetobacter;NA	NA1384	TACAGAGGGTGCGAGCGTTAATCGGATTTACTGGGCGTAAAGCGTGCGTAGGCGGCTTTTTAAGTCGGATGTGAAATCCCTGAGCTTAACTTAGGAATTGCATTCGATACTGGGAAGCTAGAGTATGGGAGAGGATGGTAGAATTCCAGGTGTAGCGGTGAAATGCGTAGAGATCTGGAGGAATACCGATGGCGAAGGCAGCCATCTGGCCTAATACTGACGCTGAGGTACGAAAGCATGGGGAGCAAACAGG
Bacteria;Firmicutes;Clostridia;Clostridiales;Ruminococcaceae;NA;NA	NA1387	TACGTAGGGAGCGAGCGTTGTCCGGAATTACTGGGTGTAAAGGGAGCGTAGGCGGGAAAGCAAGTTGGAAGTGAAATGCATGGGCTCAACCCATGAGCTGCTTTCAAAACTGTTTTTCTTGAGTGAAGTAGAGGCAGGCGGAATTCCTAGTGTAGCGGTGAAATGCGTAGATATTAGGAGGAACACCAGTGGCGAAGGCGGCCTGCTGGGCTTTAACTGACGCTGAGGCTCGAAAGCGTGGGGAGCAAACAGG
Bacteria;Firmicutes;NA;NA;NA;NA;NA	NA1388	TACGTAGGGGGCAAGCGTTGTCCGGAATAATTGGGCGTAAAGGGCGCGTAGGCGGCTCGGTAAGTCTGGAGTGAAAGTCCTGCTTTTAAGGTGGGAATTGCTTTGGATACTGTCGGGCTTGAGTGCAGGAGAGGTTAGTGGAATTCCCAGTGTAGCGGTGAAATGCGTAGAGATTGGGAGGAACACCAGTGGCGAAGGCGACTAACTGGACTGTAACTGACGCTGAGGCGCGAAAGTGTGGGGAGCAAACAGG
Bacteria;Firmicutes;Clostridia;Clostridiales;Ruminococcaceae;NA;NA	NA1393	TACGTAGGTTGCAAGCGTTGTCCGGAATTACTGGGTGTAAAGGGCGTGTAGGCGGAGCTGCAAGTCAGATGTGAAATCCCGGGGCTCAACCCCGGAACTGCATTTGAAACTGTAGCCCTTGAGTATCGGAGAGGCAAGCGGAATTCCTAGTGTAGCGGTGAAATGCGTAGATATTAGGAGGAACACCAGTGGCGAAGGCGGCTTGCTGGACGACAACTGACGCTGAGGCGCGAAAGCGTGGGGAGCAAACAGG
Bacteria;Firmicutes;Clostridia;Clostridiales;Lachnospiraceae;Blautia;NA	NA1397	TACGTAGGGGGCAAGCGTTATCCGGATTTACTGGGTGTAAAGGGAGCGTAGACGGCTTAGCAAGTCTGATGTGAAAGGCATGGGCTCAACCCGTGGACTGCATTGGAAACTGTTAAGCTTGAGTGCCGGAGAGGTAAGCGGAATTCCTAGTGTAGCGGTGAAATGCGTAGATATTAGGAGGAACACCAGTGGCGAAGGCGGCTTACTGGACGGTAACTGACGTTGAGGCTCGAAAGCGTGGGGAGCAAACAGG
Bacteria;Firmicutes;Clostridia;Clostridiales;Lachnospiraceae;NA;NA	NA1398	TACGTAGGGGGCAAGCGTTATCCGGATTTACTGGGTGTAAAGGGAGTGTAGACGGCAAGGCAAGTCTGAAGTGAAAGCCCGGCGCTTAACGCCGGGACTGCTTTGGAAACTGTTTAGCTGGAGTGCCGGAGAGGTAAGCGGAATTCCTAGTGTAGCGGTGAAATGCGTAGATATTAGGAGGAACACCAGTGGCGAAGGCGGCTTACTGGACGGTAACTGACGTTGAGGCTCGAAAGCGTGGGGAGCAAACAGG
Bacteria;Firmicutes;Clostridia;Clostridiales;NA;NA;NA	NA1399	TACGTAGGGGGCGAGCGTTATCCGGAATTATTGGGCGTAAAGAGTGCGTAGGCGGTTTTTTAAGCGCGGGGTGAAAGGCAATGGCTTAACCATTGTTAGCCCTGCGAACTGGGAGACTTGAGTGCAGGAGAGGAAAGCGGAATTCCTAGTGTAGCGGTGAAATGCGTAGATATTAGGAGGAACACCAGTGGCGAAGGCGGCTTTCTGGACTGTAACTGACGCTGAGGCACGAAAGCGTGGGGAGCAAACAGG
Bacteria;Firmicutes;Clostridia;Clostridiales;Ruminococcaceae;NA;NA	NA1403	TACGTAGGGAGCGAGCGTTGTCCGGATTTACTGGGTGTAAAGGGCGTGTAGGCGGGATTGCAAGTCAGATGTGAAATTCCGGGGCTCAACCCCGGAACTGCATTTGAAACTGTAGTTCTTGAGTACTGGAGAGGCAGGCGGAATTCCTAGTGTAGCGGTGAAATGCGTAGATATTAGGAGGAACACCAGTGGCGAAGGCGGCCTGCTGGACGACAACTGACGCTGAGGCGCGAAAGCGTGGGGAGCAAACAGG
Bacteria;Firmicutes;Clostridia;Clostridiales;Ruminococcaceae;Clostridium_IV;NA	NA1405	TACGTAGGGAGCGAGCGTTGTCCGGAATTACTGGGTGTAAAGGGTGCGTAGGCGGGCAGTCAAGTCAGACGTGAAATCTATGGGCTTAACCCATAGTCTGCGTTTGAAACTGAATGTCTTGAGTGAAGTAGAGGTAAGCGGAATTCCCGGTGTAGCGGTGAAATGCGTAGAGATCGGGAGGAACACCAGTGGCGAAGGCGGCTTACTGGGCTTTTACTGACGCTGAGGCACGAAAGCATGGGTAGCAAACAGG
Bacteria;Proteobacteria;Gammaproteobacteria;Enterobacteriales;Enterobacteriaceae;NA;NA	NA1408	TACGGAGGGTGCAAGCGTTAATCGGAATTACTGGGCGTAAAGCGCACGCAGGCGGTCTGTTAAGTCAGATGTGAAATCCCCGGGCTCAACCTGGGAACTGCATTTGAAACTGGCAGGCTTGAGTCTTGTAGAGGGGGGTAGAATTCCAGGTGTAGCGGTGAAATGCGTAGAGATCTGGAGGAATACCGGTGGCGAAGGCGGCCCCCTGGACGAAGACTGACGCTCAGGTGCGAAAGCGTGGGGAGCAAACAGG
Bacteria;Firmicutes;Clostridia;Clostridiales;Eubacteriaceae;Eubacterium;NA	NA1411	TACGTAGGGGGCGAGCGTTATCCGGAATTATTGGGCGTAAAGAGTGCGTAGGTGGTAACTTAAGCGCGGGGTTTAAGGCAATGGCTTAACCGTTGTTCGCCCCGCGAACTGGGATACTTGAGTGCAGGAGAGGAAAGCGGAATTCCTAGTGTAGCGGTGAAATGCGTAGATATTAGGAGGAACACCAGTGGCGAAGGCGGCTTTCTGGACTGAAACTGACACTGAGGCACGAAAGTGTGGGGAGCAAACAGG
Bacteria;Firmicutes;Clostridia;Clostridiales;Ruminococcaceae;Clostridium_IV;NA	NA1412	TACGTAGGGAGCGAGCGTTGTCCGGAATTACTGGGTGTAAAGGGTGCGTAGGCGGGCAGTCAAGTCAGGCGTGAAATCTATGGGCTTAACCCATAGCCTGCGTTTGAAACTGATTGTCTTGAGTGAAGTAGAGGTAAGCGGAATTCCCGGTGTAGCGGTGAAATGCGTAGAGATCGGGAGGAACACCAGTGGCGAAGGCGGCTTACTGGGCTTTTACTGACGCTGAGGCACGAAAGCATGGGTAGCAAACAGG
Bacteria;Firmicutes;Clostridia;Clostridiales;Clostridiales_Incertae_Sedis_XI;NA;NA	NA1414	TACGTAGGGGGCGAGCGTTGTCCGGAATTATTGGGCGTAAAGGGTGCGTAGGCGGCTGAACAAGTCAGATGTGAAAGGTTAAGGCTTAACTTTAATAAGCATATGAAACTGTTCAGCTTGAGTTAAGGAGAGGGGAGTGGAATTCCTAGTGTAGCGGTGAAATGCGTAGATATTAGGAGGAATACCAGTGGCGAAGGCGACTCTCTGGACTTAAACTGACGCTGAGGCACGAAAGCGTGGGGAGCAAACAGG
Bacteria;Firmicutes;Clostridia;Clostridiales;Ruminococcaceae;NA;NA	NA1415	TACGTAGGTGGCAAGCGTTGTCCGGAATTACTGGGTGTAAAGGGTGCGCAGGCGGGATTGCAAGTTGGATGTGAAATACCGGGGCTTAACCCCGGAGCTGCATCCAAAACTGTAGTTCTTGAGTGGAGTAGAGGTAAGCGGAATTCCGAGTGTAGCGGTGAAATGCGTAGATATTCGGAGGAACACCAGTGGCGAAGGCGGCTTACTGGGCTCTAACTGACGCTGAGGCACGAAAGCATGGGTAGCAAACAGG
Bacteria;NA;NA;NA;NA;NA;NA	NA1420	TACATAGGGGGCAAGCGTTATCCGGAATTATTGGGCGTAAAGCGTGCGTAGGCGGCCACTTAAGTCTGTCGTGAAAGCCCACAGCTTAACTGTGGAGGGTCGATGGAAACTGAGAGGCTTGAATCTAGGAGAGGTAAGTGGAATTCCATGTGTAGCGGTAAAATGCTTAGATATATGGAGGAACACCAGTGGCGAAGGCGGCTTACTGGTCTAGAATTGACGCTGATGCACGAAAGCGTGGGTAGCAAACAGG
Bacteria;Firmicutes;Clostridia;Clostridiales;NA;NA;NA	NA1421	TACGTAGGGGGCGAGCGTTGTCCGGAATCACTGGGCGTAAAGGGCGCGTAGGCGGCCTAGTAAGTCAGATGTGAAAAGTGAGGGCTCAACCCTTAGAGTGCATCTGATACTGCTAGGCTTGAGTACAGAAGAGGAAAGCGGAATTCCTAGTGTAGCGGTGAAATGCGTAGATATTAGGAGGAACACCAGTGGCGAAGGCGGCTTTCTGGGCTGAAACTGACGCTGAGGCGCGAAAGCGTGGGGAGCAAACAGG
Bacteria;Firmicutes;Clostridia;Clostridiales;NA;NA;NA	NA1422	TACGTAGGGAGCAAGCGTTGTCCGGAATTACTGGGCGTAAAGGGTGCGTAGGCGGCGCAGTTAGTCAGAAGTGAAATATCGGGGCTTAACCCCGGGGCTGCTTCTGATACTGCTGTGCTCGAGTGCAGGAGAGGTAAGTGGAATTCCTAGTGTAGCGGTGAAATGCGTAGATATTAGGAGGAACACCAGTGGCGAAGGCGACTTACTGGACTGTAACTGACGCTGAGGCACGAAAGCGTGGGTAGCAAACAGG
Bacteria;Firmicutes;Clostridia;Clostridiales;Lachnospiraceae;NA;NA	NA1423	TACGTAGGGGGCAAGCGTTATCCGGATTTACTGGGTGTAAAGGGAGCGTAGGCGGCGATGCAAGTCAGAAGTGAAAGCCCAGGGCTTAACCGTGGGACTGCTTTTGAAACTGTGTTGCTGGATTGCCGGAGAGGTAAGTGGAATTCCTAGTGTAGCGGTGAAATGCGTAGATATTAGGAGGAACACCAGTGGCGAAGGCGGCTTACTGGACTGTAAATGACGCTGAGGCTCGAAAGCGTGGGGAGCAAACAGG
Bacteria;Firmicutes;Clostridia;Clostridiales;Ruminococcaceae;NA;NA	NA1424	TACGTAGGGAGCGAGCGTTGTCCGGATTTACTGGGTGTAAAGGGTGCGTAGGCGGGTCGGCAAGTCAGATGTGAAATACCGGGGCTTAACTCCGGGGCTGCATTTGAAACTGTTGATCTTGAGTGAAGTAGAGGCAGGCGGAATTCCTAGTGTAGCGGTGAAATGCGTAGATATTAGGAGGAACACCAGTGGCGAAGGCGGCCTGCTGGGCTTTAACTGACGCTGAGGCACGAAAGCATGGGGAGCAAACAGG
Bacteria;Firmicutes;Clostridia;Clostridiales;Lachnospiraceae;Clostridium_XlVa;NA	NA1425	TACGTAGGGGGCAAGCGTTATCCGGATTTACTGGGTGTAAAGGGAGCGTAGACGGAATGGTAAGTCTGATGTGAAAACCCGGGGCTCAACCCCGGGACTGCATTGGAAACTATCAATCTGGAGTGTTGGAGAGGCAAGCGGAATTCCTAGTGTAGCGGTGAAATGCGTAGATATTAGGAGGAACACCAGTGGCGAAGGCGGCTTGCTGGACGATGACTGACGTTGAGGCTCGAAAGCGTGGGGAGCAAACAGG
Bacteria;Firmicutes;Clostridia;Clostridiales;NA;NA;NA	NA1430	TACGTAGGGGGCGAGCGTTATCCGGAATTATTGGGCGTAAAGAGTGCGTAGGTGGCTTTTTAAGCGCAGGGTTTAAGGCAATGGCCCAACCATTGTTCGCCCTGCGAACTGGAAGGCTTGAGTGCAGGAGAGGAAAGCGGAATTCCTAGTGTAGCGGTGAAATGCGTAGATATTAGGAGGAACACCAGTGGCGAAGGCGGCTTTCTGGACTGTAACTGACACTGAGGCACGAAAGTGTGGGGAGCAAACAGG
Bacteria;Firmicutes;Clostridia;Clostridiales;NA;NA;NA	NA1431	TACGTAGGGGGCGAGCGTTATCCGGAATTACTGGGTGTAAAGGGTGCGTAGGCGGCAACGTAAGTCTGTTGTGAAAGGTGATGGCTTAACCAGCGAAGTGCAATGGAAACTGCGGAGCTAGAGTGCAGGAGAGGAAAGCGGAATTCCTAGTGTAGCGGTGAAATGCGTAGATATTAGGAAGAACACCAGTGGCGAAGGCGGCTTTCTGGACTGCAACTGACGCTGAGGCACGAAAGCGTGGGGAGCAAACAGG
Bacteria;Firmicutes;Clostridia;Clostridiales;Lachnospiraceae;NA;NA	NA1432	TACATAGGGGGCGAGCGTTGTCCGGAATGACTGGGCGTAAAGGGAGTGTAGGTGGCTGAGTAAGTTATGAGTGAAAGCCCGCGGCTTAACTGCGGAACTGCTCATAAAACTGCTTGGCTTGAGTGCAGGAGAGGTAAGCGGAATTCCTAGTGTAGCGGTGGAATGCGTAGATATTAGGAAGAACACCGGAGGCGAAGGCGGCTTACTGGACTGTAACTGACGCTGAGGCTCGAAAGCGTGGGGAGCAAACAGG
Bacteria;Firmicutes;Clostridia;Clostridiales;NA;NA;NA	NA1434	TACGTAGGTGGCGAGCGTTATCCGGAATTACTGGGTGTAAAGGGTGTGTAGGCGGGTAAGCAAGTCAGATGTGAAAATTATGGGCTCAACTCATAAAGTGCGTCTGAAACTGTTAATCTTGAGGGTCGGAGAGGTAACTGGAATTCCTGGTGTAGCGGTGAAATGCGTAGATATCAGGAGGAACACCGGTGGCGAAGGCGAGTTACTGGACGATTACTGACGCTGAGACACGAAAGTGTGGGGAGCAAACAGG
Bacteria;Firmicutes;Clostridia;Clostridiales;Lachnospiraceae;Clostridium_XlVa;NA	NA1435	TACGTAGGGGGCAAGCGTTATCCGGATTTACTGGGTGTAAAGGGAGCGTAGGCGGTCTGACAAGTCAGAAGTGAAAGCCCGGGGCTCAACCTCGGGACTGCTTTTGAAACTGCCGGACTAGATTGCAGGAGAGGTAAGTGGAATTCCTAGTGTAGCGGTGAAATGCGTAGATATTAGGAGGAACACCAGTGGCGAAGGCGGCTTACTGGACTGTAACTGACGTTGAGGCTCGAAAGCGTGGGGAGCAAACAGG
Bacteria;Firmicutes;Clostridia;Clostridiales;Lachnospiraceae;NA;NA	NA1439	TACGTATGGAGCAAGCGTTATCCGGATTTACTGGGTGTAAAGGGAGCGTAGGCGGCATGGCAAGTCTGATGTGAAATCCCGGGGCTCAACCCCGGAGCTGCATTGGAAACTGTCAGGCTGGAGTGTCGGAGAGGTAAGTGGAATTCCTAGTGTAGCGGTGAAATGCGTAGATATTAGGAGGAACACCAGTGGCGAAGGCGGCTTACTGGACGATAACTGACGCTGAGGCTCGAAAGCGTGGGGAGCAAACAGG
Bacteria;Firmicutes;Clostridia;Clostridiales;Ruminococcaceae;Ruminococcus;NA	NA1447	TACGTAGGTGGCAAGCGTTGTCCGGAATTACTGGGTGTAAAGGGTGCGTAGGCGGCTTCTAAAGTCAGATGTGAAATACCGCAGCTCAACTGCGGGGCTGCATTTGAAACTTGGGAGCTTGAGTGAAGTAGAGGTAAGCGGAATTCCTAGTGTAGCGGTGGAATGCGTAGATATTAGGAGGAACACCAGTGGCGAAGGCGGCTTACTGGGCTTTAACTGACGCTGAGGCACGAAAGCGTGGGGAGCAAACAGG
Bacteria;Firmicutes;Clostridia;Clostridiales;Lachnospiraceae;Ruminococcus2;NA	NA1448	TACGTATGGTGCAAGCGTTATCCGGATTTACTGGGTGTAAAGGGAGCGTAGACGGATGGGCAAGTCTGAAGTGAAAGCCCGGGGCTCAACCCCGGGACTGCTTTGGAAACTGTCGATCTAGAGTGCTGGAGAGGTAAGTGGAATTCCTAGTGTAGCGGTGAAATGCGTAGATATTAGGAGGAACACCAGTGGCGAAGGCGGCTTACTGGACAGTAACTGACGTTGAGGCTCGAAAGCGTGGGGAGCAAACAGG
Bacteria;Firmicutes;Clostridia;Clostridiales;Ruminococcaceae;NA;NA	NA1450	TACGTAGGTGGCGAGCGTTATCCGGATTTACTGGGTGTAAAGGGTGTGTAGGCGGGAATGCAAGTCAGATGTGAAAATTACGGGCTCAACCCGTAACCTGCATTTGAAACTGCAATTCTTGAGTATGGGAGAGGTAAGCGGAATTCCTGGTGTAGCGGTAAAATGCGTAGATATCAGGAGGAACACCGGTGGCGAAGGCGGCTTACTGGACCACAACTGACGCTGAGACACGAAAGCGTGGGGAGCAAACAGG
Bacteria;NA;NA;NA;NA;NA;NA	NA1454	TACGTAGGGAGCGAGCGTTATCCGGATTTATTGGGTGTAAAGGGTGCGTAGGCGGTCTATTAAGTCTGTGGTCTAAGCCCGAAGCTTAACTTCGGTTCGCCACAGAAACTGATTGACTTGAGTATGGTAGAGGCAAGTGGAATTTCTAGTGTAGCGGTTAAATGCGTAGATATTAGAAGGAACACCAGTGGCGAAGGCGACTTGCTGGGCCATCACTGACGCTGAGGCACGAAAGCGTGGGGAGCAAATAGG
Bacteria;Firmicutes;Clostridia;Clostridiales;Lachnospiraceae;NA;NA	NA1455	TACGTAGGGGGCAAGCGTTATCCGGATTTACTGGGTGTAAAGGGAGCGTAGGTGGTAGTGCAAGTCAGAAGTGAAAACCCAAGGCTTAACCATGGGATTGCTTTTGAAACTGCATAACTAGAGTGCTGGAGAGGTAAGTGGAATTCCTAGTGTAGCGGTGAAATGCGTAGATATTAGGAGGAACACCGGTGGCGAAGGCGGCTTACTGGACTGTAACTGACACTGAGGCTCGAAAGCGTGGGGAGCAAACAGG
Bacteria;Proteobacteria;Epsilonproteobacteria;Campylobacterales;Campylobacteraceae;Campylobacter;NA	NA1458	TACGGAGGGTGCAAGCGTTACTCGGAATCACTGGGCGTAAAGGACGCGTAGGCGGATTATCAAGTCTCTTGTGAAATCCAATGGCTTAACCATTGAACTGCTTGGGAAACTGATAATCTAGAGTGAGGGAGAGGCAGATGGAATTGGTGGTGTAGGGGTAAAATCCGTAGAGATCACCAGGAATACCCATTGCGAAGGCGATCTGCTGGAACTCAACTGACGCTAATGCGTGAAAGCGTGGGGAGCAAACAGG
Bacteria;Firmicutes;Clostridia;Clostridiales;NA;NA;NA	NA1464	TACGTAGGGGGCAAGCGTTATCCGGAATTACTGGGTGTAAAGGGTGAGTAGGCGGCATGGCAAGTAAGATGTGAAAGCCCGGGGCTTAACTCCGGGATTGCATTTTAAACTGCTAAGCTAGAGTACAGGAGAGGAAAGCGGAATTCCTAGTGTAGCGGTGAAATGCGTAGATATTAGGAAGAACACCAGTGGCGAAGGCGGCTTTCTGGACTGGAAACTGACGCTGAGGCACGAAAGCGTGGGGAGCGAACAGG
Bacteria;Firmicutes;Clostridia;Clostridiales;NA;NA;NA	NA1466	TACGTAGGGAGCAAGCGTTGTCCGGAATTACTGGGCGTAAAGGGTGCGTAGGCGGTTGCTTAAGTCAGATGTGAAATACTCGGGCTCAACTCGGGGGCTGCATCTGATACTGGGTAACTAGAGTGCAGGAGAGGAAAGTGGAATTCCTAGTGTAGCGGTGGAATGCGTAGATATTAGGAGGAACACCAGTGGCGAAGGCGACTTTCTGGACTGTAACTGACGCTGAGGCACGAAAGTATGGGTAGCAAACAGG
Bacteria;Bacteroidetes;Bacteroidia;Bacteroidales;Bacteroidaceae;Bacteroides;NA	NA1468	TACGTATGGTGCAAGCGTTATCCGGATTTATTGGGTTTAAAGGGAGCGTAGGTGGATTGTTAAGTCAGTTGTGAAAGTTTGCGGCTCAACCGTAAAATTGCAGTTGAAACTGGCAGTCTTGAGTACAGTAGAGGTGGGCGGAATTCGTGGTGTAGCGGTGAAATGCTTAGATATCACGAAGAACTCCGATTGCGAAGGCAGCTCACTGGAGTGTAACTGACGCTGATGCTCGAAAGTGTGGGTATCAAACAGG
Bacteria;Firmicutes;Clostridia;Clostridiales;Ruminococcaceae;NA;NA	NA1469	TACGTAGGGAGCGAGCGTTGTCCGGAATTACTGGGTGTAAAGGGAGCGTAGGCGGGAAGGCAAGTTGGATGTGAAAACTGTGGGCTCAACCTACAGACTGCATTCAAAACTGTTTTTCTTGAGTGAAGTAGAGGCAAGCGGAATTCCTAGTGTAGCGGTGAAATGCGTAGATATTAGGAGGAACACCAGTGGCGAAGGCGGCTTGCTGGGCTTTTACTGACGCTGAGGCTCGAAAGCGTGGGGAGCAAACAGG
Bacteria;Firmicutes;Clostridia;Clostridiales;Clostridiales_Incertae_Sedis_XIII;Anaerovorax;NA	NA1471	TACGTAGGGGGCGAGCGTTGTCCGGAATTATTGGGCGTAAAGAGTACGTAGGCGGTTTGCTAAGCGCAAGGTGAAAGGCAGTGGCTTAACCATTGTAAGCCTTGCGAACTGGCAGACTTGAGTGCAGGAGAGGAAAGCGGAATTCCTAGTGTAGCGGTGAAATGCGTAGATATTAGGAGGAACACCAGTGGCGAAGGCGGCTTTCTGGACTGTAACTGACACTGAGGTACGAAAGCGTGGGGAGCAAACAGG
Bacteria;Firmicutes;Clostridia;Clostridiales;Lachnospiraceae;NA;NA	NA1474	TACGTATGGAGCAAGCGTTATCCGGATTTACTGGGTGTAAAGGGAGCGTAGGCGGTGGCATAAGTCTGATGTGAAAGCCCGGGGCTCAACCGCGGGACTGCATTGGAAACTGTGTTACTGGAGTGTCGGAGGGGTAAGTGGAATTCCTAGTGTAGCGGTGAAATGCGTAGATATTAGGAGGAACACCGGTGGCGAAGGCGGCTTACTGGACGACAACTGACGCTGAGGCTCGAAAGCGTGGGGAGCAAACAGG
Bacteria;Firmicutes;Clostridia;Clostridiales;Ruminococcaceae;NA;NA	NA1476	TACGTAGGTGGCAAGCGTTATCCGGATTTACTGGGTGTAAAGGGCGAGTAGGCGGGCATACAAGTCAGATGTGAAATGTGGGGGCTTAACTCCCAAGCTGCATTTGAAACTGTAAGTCTTGAGTGATGGAGAGGCAGGCGGAATTCCCGGTGTAGCGGTGGAATGCGTAGATATCGGGAGGAACACCAGTGGCGAAGGCGGCCTGCTGGACATTAACTGACGCTGAGGAGCGAAAGCGTGGGGAGCAAACAGG
Bacteria;Firmicutes;Clostridia;Clostridiales;Lachnospiraceae;Clostridium_XlVb;NA	NA1477	TACGTAGGGGGCAAGCGTTATCCGGAATTACTGGGTGTAAAGGGTGCGTAGGCGGCCCGGCAAGTTTGATGTGAAACCCATAGGCTTAACCTGTGGCATGCATCAAAAACTACCGAGCTAGAGTGCAGGAGAGGAAAGCGGAATTCCTAGTGTAGCGGTGAAATGCGTAGATATTAGGAAGAACACCAGTGGCGAAGGCGGCTTTCTGGACTGAAACTGACGCTGAGGCTCGAAAGCGTGGGGAGCAAACAGG
Bacteria;Firmicutes;Clostridia;Clostridiales;Lachnospiraceae;NA;NA	NA1478	TACGTAGGGGGCAAGCGTTATCCGGATTTACTGGGTGTAAAGGGAGCGTAGACGGAAGTGCAAGTCTGAAGTGAAAGCCCGGGGCTCAACCCCGTGACTGCTTTGGAAACTGTGCTTCTAGAGTGTCGGAGAGGTAAGCGGAATTCCTAGTGTAGCGGTGAAATGCGTAGATATTAGGAGGAACACCAGTGGCGAAGGCGGCTTACTGGACGGTAACTGACGTTGAGGCTCGAAAGCGTGGGGAGCAAACAGG
Bacteria;Firmicutes;NA;NA;NA;NA;NA	NA1479	TACGTAGGGGGCGAGCGTTGTCCGGAATGATTGGGCGTAAAGGGCGCGTAGGCGGCCTGATAAGTCTGGAGTGAAAGTCCCGCTTTCAAGGTGGGAATGGCTTTGGATACTGTCGGGCTTGAGTGCAGGAGAGGAAAGCGGAATTACCGGTGTAGCGGTGAAATGCGTAGAGATCGGTAGGAACACCAGTGGCGAAGGCGGCTTTCTGGACTGAAACTGACGCTGAGGCGCGAAAGCGTGGGGAGCAAACAGG
Bacteria;Firmicutes;Clostridia;Clostridiales;Lachnospiraceae;Clostridium_XlVa;NA	NA1481	TACGTAGGGGGCAAGCGTTATCCGGATTTACTGGGTGTAAAGGGAGCGTAGACGGCAGGGCAAGTCTGAAGTGAAAGGCAGGGGCCCAACCCCTGGACTGCTTTGGAAACTGCCAGGCTGGAGTGCAGGAGAGGTAAGTGGAATTCCTAGTGTAGCGGTGAAATGCGTAGATATTAGGAGGAACACCAGTGGCGAAGGCGGCTTACTGGACTGTAACTGACGTTGAGGCTCGAAAGCGTGGGGAGCAAACAGG
Bacteria;Firmicutes;Clostridia;Clostridiales;Ruminococcaceae;Clostridium_IV;NA	NA1485	TACGTAGGGAGCAAGCGTTGTCCGGAATTACTGGGTGTAAAGGGTGCGTAGGCGGGCTTGCAAGTCAGCCGTGAAATCCCGGGGCTTAACCCCGTGGACTGCGGTAGAAACTGTGAGTCTTGAGTGAAGTAGAGGTAGGCGGAATTCCCGGTGTAGCGGTGAAATGCGTAGAGATCGGGAGGAACACCAGTGGCGAAGGCGGCCTACTGGGCTTTAACTGACGCTGAGGCACGAAAGTGTGGGTAGCAAACAGG
Bacteria;Proteobacteria;Gammaproteobacteria;Enterobacteriales;Enterobacteriaceae;NA;NA	NA1486	TACGGAGGGTGCAAGCGTTAATCGGAATTACTGGGCGTAAAGCGCACGCAGGCGGTTTGTTAAGTCAGATGTGAAATCCCCGGGCTCAACCTGGGAACTGCATTTGAAACTGGCAAGCTTGAGTCTTGTAGAGGGGGGTAGAATTCCAGGTGTAGCGGTGAAATGCGTAGAGATCTGGAGGAATACCGGTGGCGAAGGCGGCCCCCTGGACGAAGACTGACGCTCAGGTGCGAAAGCGTGGGGAGCAAACAGG
Bacteria;Firmicutes;Clostridia;Clostridiales;NA;NA;NA	NA1498	TACGTAGGGGGCGAGCGTTGTCCGGAATTACTGGGCGTAAAGGGCGCGCAGGCGGCCGATCAAGTCAGATGTGAAACCCCCGGGCTCAACCTGGGAACTGCATTTGAAACTGGTTGGCTTGAGTGCAGGAGAGGAAAGCGGAATTCCTAGTGTAGCGGTGAAATGCGTAGATATTAGGAAGAACACCAGTGGCGAAGGCGGCTTTCTGGACTGCAACTGACGCTGAGGCGCGAAAGCGTGGGGAGCGAACAGG
Bacteria;Firmicutes;Clostridia;Clostridiales;Clostridiales_Incertae_Sedis_XIII;Anaerovorax;NA	NA1500	TACGTAGGGGGCAAGCGTTATCCGGAATTATTGGGCGTAAAGAGTACGTAGGCGGTTTTCTAAGCACAGGGTATAAGGCAATGGCTTAACCATTGTTGGCCTTGTGAACTGGGAGACTTGAGTACAGGAGAGGAAAGCGGAATTCCTAGTGTAGCGGTGAAATGCGTAGATATTAGGAGGAACACCAGTGGCGAAGGCGGCTTTCTGGACTGAAACTGACGCTGAGGTACGAAAGCGTGGGGAGCAAACAGG
Bacteria;Firmicutes;Clostridia;Clostridiales;Ruminococcaceae;Clostridium_IV;NA	NA1502	TACGTAGGGAGCGAGCGTTGTCCGGATTTACTGGGTGTAAAGGGTGCGTAGGCGGACTGGCAAGTCAGTGGTGAAAACTATGGGCTTAACCCATAGACTGCCATTGAAACTGTTGGTCTTGAGTGAAGTAGAGGCAGGCGGAATTCCCGGTGTAGCGGTGAAATGCGTAGAGATCGGGAGGAACACCAGTGGCGAAGGCGGCCTGCTGGGCTTTAACTGACGCTGAGGCACGAAAGTGTGGGTAGCAAACAGG
Bacteria;Firmicutes;Clostridia;Clostridiales;NA;NA;NA	NA1504	TACGTAGGGAGCAAGCGTTGTCCGGAATTACTGGGCGTAAAGGGCGCGTAGGTGGATGTTTAAGTCAGATGTGAAAACTCCGGGCTCAACTTGGAGACTGCATTTGAAACTGGATATCTTGAGGGTAGGAGAGGAAAGTGGAATTCCTAGTGTAGCGGTGAAATGCGTAGATATTAGGAGGAACACCAGTGGCGAAGGCGACTTTCTGGACTGTACCTGACGCTGAGGCGCGAAAGCGTGGGGAGCGAACAGG
Bacteria;Firmicutes;Clostridia;Clostridiales;Lachnospiraceae;NA;NA	NA1505	TACGTAGGGGGCAAGCGTTATCCGGATTTACTGGGTGTAAAGGGAGCGTAGACGGCAAGGCAAGTCTGAAGTGAAAGCCCGGGGCTTAACCGCGGGACTGCTTTGGAAACTGTCTGGCTGGAGTGCCGGAGAGGTAAGCGGAATTCCTAGTGTAGCGGTGAAATGCGTAGATATTAGGAGGAACACCAGTGGCGAAGGCGGCTTACTGGACGGTAACTGACGTTGAGGCTCGAAAGCGTGGGGAGCAAACAGG
Bacteria;Firmicutes;Clostridia;Clostridiales;NA;NA;NA	NA1506	TACGTAGGGGGCGAGCGTTATCCGGAATTATTGGGCGTAAAGAGTACGTAGGCGGTTTTTTAAGCGAGGGGTATAAGGCAGCGGCTTAACTGCTGTTGGCCCCTCGAACTGGAGGACTTGAGTGTCGGAGAGGAAAGCGGAATTCCTAGTGTAGCGGTGAAATGCGTAGATATTAGGAAGAACACCAGTGGCGAAGGCGGCTTTCTGGACTGAAACTGACGCTGAGGCTCGAAAGCGTGGGGAGCAAACAGG
Bacteria;Firmicutes;Clostridia;Clostridiales;Ruminococcaceae;NA;NA	NA1507	TACGTAGGTGGCAAGCGTTGTCCGGAATTACTGGGTGTAAAGGGAGCGTAGGCGGTATTGCAAGTTGAATGTGAAATCTATCGGCTCAACTGATAGGCTGCGTTCAAAACTGTAGTACTTGAGTGAAGTAGAGGCAGGCGGAATTCCCGGTGTAGCGGTGGAATGCGTAGATATCGGGAGGAACACCAGTGGCGAAGGCGGCCTGCTGGGCTTTTACTGACGCTGAGGCTCGAAAGCATGGGGAGCAAACAGG
Bacteria;Firmicutes;Clostridia;Clostridiales;Lachnospiraceae;NA;NA	NA1508	TACGTAGGGGGCAAGCGTTATCCGGATTTACTGGGTGTAAAGGGAGCGTAGGCGGCTTGGTAAGTCAGAAGTGAAAGCCCAGGGCTTAACCCTGGGACTGCTTTTGAAACTGCCAGGCTTGATTGCCGGAGAGGTAAGTGGAATTCCTAGTGTAGCGGTGAAATGCGTAGATATTAGGAGGAACACCAGTGGCGAAGGCGGCTTACTGGACTGTAAATGACGCTGAGGCTCGAAAGCGTGGGGAGCAAACAGG
Bacteria;Firmicutes;Clostridia;Clostridiales;NA;NA;NA	NA1509	TACGTAGGGGGCGAGCGTTGTCCGGAATCACTGGGCGTAAAGGGCGCGTAGGCGGCAATATAAGTCAGATGTGAAAGGTGAGGGCTCAACCCTTAGACTGCATCTGATACTGTATAGCTTGAGTGTGAGAGAGGAAAGCGGAATTCCTAGTGTAGCGGTGAAATGCGTAGATATTAGGAAGAACACCAGTGGCGAAGGCGGCTTTCTGGACTGAAACTGACGCTGAGGCTCGAAAGCGTGGGGAGCAAACAGG
Bacteria;Firmicutes;Clostridia;Clostridiales;Lachnospiraceae;NA;NA	NA1511	TACGTAGGGGGCAAGCGTTATCCGGATTTACTGGGTGTAAAGGGAGCGTAGGCGGTTTGACAAGTCAGAAGTGAAAGCCCGTGGCTCAACTGCGGGACTGCTTTTGAAACTGTGAGACTGGATTGCAGGAGAGGTAAGCGGAATTCCTAGTGTAGCGGTGAAATGCGTAGATATTAGGAGGAACACCAGTGGCGAAGGCGGCTTACTGGACTGTAAATGACGCTGAGGCTCGAAAGCGTGGGGAGCAAACAGG
Bacteria;NA;NA;NA;NA;NA;NA	NA1512	TACGTAGGTGGCGAGCGTTATCCGGATTTATTGGGCGTAAAGCGTCCGCAGCCGGTTTATTAAGTATAGAATTAAAGCCTGAGGCTTAACCTCAGTTCGTTCTATAAACTGATAAGCTAGAGTGTGGTAGAGGCAAGTGGAATTTCTAGTGTAGCGGTAGAATGCGTAGATATTAGAAGGAACACCAGTGGCGAAGGCGACTTGCTGGGCCACCACTGACGGTCAGGGACGAAAGCGTGGGGAGCAAATAGG
Bacteria;Firmicutes;Clostridia;Clostridiales;Ruminococcaceae;Clostridium_III;NA	NA1514	TACGTAGGTGGCAAGCGTTGTCCGGATTTACTGGGTGTAAAGGGCGTGTAGGCGGGGAAGTAAGTCAGATGTGAAATACCGGAGCTTAACTCCGGGGCTGCATTTGAAACTGCATCTCTTGAGTGCCGGAGAGGAAAGCGGAATTCCTAGTGTAGCGGTGAAATGCGTAGATATTAGGAGGAACACCAGTGGCGAAGGCGGCTTTCTGGACGGTAACTGACGCTGAGGCGCGAAAGCGTGGGGAGCAAACAGG
Bacteria;Firmicutes;Clostridia;Clostridiales;NA;NA;NA	NA1516	TACGTAGGGGGCGAGCGTTGTCCGGAATTACTGGGCGTAAAGGGAGCGTAGGCGGCCAATTAAGTCAGATGTGAAATTCCCGGGCTTAACCTGGGCAGTGCATCTGAAACTGGATGGCTTGAGTGCGGGAGAGGAAAGTGGAATTCCTAGTGTAGCGGTGAAATGCGTAGATATTAGGAGGAACACCAGTGGCGAAGGCGACTTTCTGGACCGTAACTGACGCTGAGGCTCGAAAGCGTGGGGAGCAAACAGG
Bacteria;Firmicutes;Clostridia;Clostridiales;NA;NA;NA	NA1517	TACGTAGGATGCAAGCGTTATCCGGAATGACTGGGCGTAAAGGGTGCGTAGGTGGTTTGCCAAGTTGGCAGCGTAATTCCGGGGCTTAACCCCGGAACTACTGCCAAAACTGGCAGGCTTGAGTGCGGCAGGGGTATGTGGAATTCCTAGTGTAGCGGTGGAATGCGTAGATATTAGGAGGAACACCGGTGGCGAAAGCGACATACTGGGCCGTAACTGACACTGAAGCACGAAAGCGTGGGGAGCAAACAGG
Bacteria;Proteobacteria;Gammaproteobacteria;Enterobacteriales;Enterobacteriaceae;NA;NA	NA1518	TACGGAGGGTGCAAGCGTTAATCGGAATTACTGGGCGTAAAGCGCACGCAGGCGGTCTGTTAAGTCAGATGTGAAATCCCCGGGCTTAACCTGGGAACTGCATTTGAAACTGGCAGGCTTGAGTCTTGTAGAGGGGGGTAGAATTCCAGGTGTAGCGGTGAAATGCGTAGAGATCTGGAGGAATACCGGTGGCGAAGGCGGCCCCCTGGACAAAGACTGACGCTCAGGTGCGAAAGCGTGGGGAGCAAACAGG
Bacteria;Bacteroidetes;Bacteroidia;Bacteroidales;Prevotellaceae;Prevotella;NA	NA1521	TACGGAAGGTTCGGGCGTTATCCGGATTTATTGGGTTTAAAGGGAGCGTAGGCCGGAGATTAAGTGTGTTGTGAAATGTAGACGCTCAACGTCTGACTTGCAGCGCATACTGGTTTCCTTGAGTACGCACAACGTTGGCGGAATTCGTCGTGTAGCGGTGAAATGCTTAGATATGACGAAGAACTCCGATTGCGAAGGCAGCTGACGGGAGCGCAACTGACGCTTAAGCTCGAAGGTGCGGGTATCAAACAGG
Bacteria;Firmicutes;Clostridia;Clostridiales;Lachnospiraceae;Clostridium_XlVa;NA	NA1523	TACGTAGGGGGCAAGCGTTATCCGGATTTACTGGGTGTAAAGGGAGCGTAGGCGGTCAGACAAGTCAGAAGTGAAAGCCCGGGGCTCAACTCCGGGACTGCTTTTGAAACTGCCTGACTAGATTGCAGGAGAGGTAAGTGGAATTCCTAGTGTAGCGGTGAAATGCGTAGATATTAGGAGGAACACCAGTGGCGAAGGCGGCTTACTGGACTGTAAATGACGCTGAGGCTCGAAAGCGTGGGGAGCAAACAGG
Bacteria;Firmicutes;Clostridia;Clostridiales;NA;NA;NA	NA1525	TACGTAGGGAGCAAGCGTTGTCCGGAATTACTGGGCGTAAAGGGTGCGTAGGCGGTTTGTCAAGTCGAATGTGAAATACCGGGGCTCAACCCCGGGGCTGCATTCGAAACTGGCAGACTTGAGTGCAGGAGAGGAAAGCGGAATTCCTAGTGTAGCGGTGAAATGCGTAGATATTAGGAGGAACACCGGTGGCGAAGGCGGCTTTCTGGACTGTAACTGACGCTGAGGCACGAAAGCGTGGGGAGCAAACAGG
Bacteria;Firmicutes;Clostridia;Clostridiales;NA;NA;NA	NA1526	TACGTAGGTGGCAAGCGTTATCCGGAATGACTGGGCGTAAAGGGTGCGTAGGTGGTTTGGCAAGTTGGCGGCGTAATTCCGAGGCTCAACCTCGGCGCTACCGCCAAAACTGTTGAACTTGAGTGCAGGAGGGGTAAGTGGAATTCCTAGTGTAGCGGTGGAATGCGTAGATATTAGGAGGAACATCGGTGGCGAAGGCGACTTACTGGACTGTAACTGACACTGAGGCACGAAAGCGTGGGGAGCAAACAGG
Bacteria;Firmicutes;Clostridia;Clostridiales;Lachnospiraceae;Clostridium_XlVa;NA	NA1527	TACGTAGGGGGCAAGCGTTATCCGGATTTACTGGGTGTAAAGGGAGCGTAGGCGGTCTGACAAGTCAGAAGTGAAAGCCCGGGGCTCAACTCCGGGACTGCTTTTGAAACTGCCGGACTAGATTGCAGGAGAGGTAAGTGGAATTCCTAGTGTAGCGGTGAAATGCGTAGATATTAGGAGGAACACCAGTGGCGAAGGCGGCTTACTGGACTGTAACTGACACTGAGGCTCGAAAGCGTGGGGAGCAAACAGG
Bacteria;Firmicutes;Clostridia;Clostridiales;Lachnospiraceae;NA;NA	NA1532	TACGTAGGGGGCAAGCGTTATCCGGATTTACTGGGTGTAAAGGGAGCGCAGGTGGTAGTGCAAGTCAGAAGTGAAAACCCAAGGCTTAACCATGGGATTGCTTTTGAAACTGCATAACTAGAGTGCTGGAGAGGTAAGTGGAATTCCTAGTGTAGCGGTGAAATGCGTAGATATTAGGAGGAACACCGGTGGCGAAGGCGGCTTACTGGACAGTAACTGACACTGAGGCTCGAAAGCGTGGGGAGCAAACAGG
Bacteria;Firmicutes;Clostridia;Clostridiales;Ruminococcaceae;NA;NA	NA1534	TACGTAGGTGGCAAGCGTTGTCCGGATTTACTGGGTGTAAAGGGCGTGTAGGCGGGTAGACAAGTCAGATGTGAAATACCGGGGCTCAACTCCGGGGCTGCATTTGAAACTGTATATCTTGAGTGTCGGAGAGGAAAGCGGAATTCCTAGTGTAGCGGTGAAATGCGTAGATATTAGGAAGAACACCAGTGGCGAAGGCGGCTTTCTGGACTGAAACTGACGCTGAGGCTCGAAAGCGTGGGGAGCAAACAGG
Bacteria;Firmicutes;Clostridia;Clostridiales;Lachnospiraceae;Blautia;NA	NA1539	TACGTAGGGGGCAAGCGTTATCCGGATTTACTGGGTGTAAAGGGAGCGTAGACGGATTAGCAAGTCTGATGTGAAAGGCGGGGGCTCAACCCCCGGACTGCATTGGAAACTGCCAGTCTTGAGTGCCGGAGAGGTAAGCGGAATTCCTAGTGTAGCGGTGAAATGCGTAGATATTAGGAGGAACACCAGTGGCGAAGGCGGCTTACTGGACGGCAACTGACGTTGAGGCTCGAAAGCGTGGGGAGCAAACAGG
Bacteria;Firmicutes;Clostridia;Clostridiales;NA;NA;NA	NA1540	TACGTAGGTGGCGAGCGTTATCCGGATTTACTGGGTGTAAAGGGTGTGCAGGCGGGACTGCAAGTCAGAAGTGAAAATCATGGGCTCAACTCATGACCTGCTTTTGAAACTGTGGTTCTTGAGGGTCGGAGAGGTTACTGGAATTCCCGGTGTAGCGGTGAAATGCGTAGATATCGGGAGGAATACCGGTGGCGAAGGCGAGTAACTGGACGAAACCTGACGCTGAGACACGAAAGTGCGGGGAGCAAACAGG
Bacteria;Firmicutes;Clostridia;Clostridiales;Ruminococcaceae;NA;NA	NA1549	TACGTAGGTGGCAAGCGTTGTCCGGATTTACTGGGTGTAAAGGGCGTGTAGGCGGGAAGACAGGTCAGAAGTGAAATGCCGGGGCTCAACCCCGGAGCTGCTTTTGAAACCGTTTTTCTTGAGTATCGGAGAGGCAGGCGGAATTCCTAGTGTAGCGGTGAAATGCGTAGATATTAGGAGGAACACCAGTGGCGAAGGCGGCCTGCTGGACGACAACTGACGCTGAGGCGCGAAAGCGTGGGGAGCAAACAGG
Bacteria;Firmicutes;Clostridia;NA;NA;NA;NA	NA1550	TACGTAGGGGGCAAGCGTTGTCCGGAATCACTGGGCGTAAAGGGCGCGTAGGCGGCCAATTAAGTCAGGTGTGAAATACCTCTGCTTAACGGAGGGGGGTCACTTGAAACTGATAGGCTGGAGTGCAGGAGAGGAAAGTGGAATTCCCGGTGTAGCGGTGGAATGCGTAGAGATCGGGAGGAACACCAGTGGCGAAGGCGACTTTCTGGACTGTAACTGACGCTGAGGCGCGAAAGCGTGGGGAGCAAACAGG
Bacteria;Firmicutes;Clostridia;Clostridiales;Ruminococcaceae;NA;NA	NA1558	TACGTAGGTAGCGAGCGTTGTCCGGAATTACTGGGTGTAAAGGGAGCGTAGGCGGGAAGACAAGTTGAATGTTTAAACTACCGGCTTAACCGGTAATCGCGTTCAAAACTGTTTTTCTTGAGTGAAGTAGAGGCAGGCGGAATTCCTAGTGTAGCGGTGAAATGCGTAGATATTAGGAGGAACACCAGTGGCGAAGGCGGCCTGCTGGGCTTTAACTGACGCTGAGGCTCGAAAGCGTGGGGAGCAAACAGG
Bacteria;Firmicutes;Clostridia;Clostridiales;NA;NA;NA	NA1559	TACGTAGGGGGCGAGCGTTGTCCGGAATTACTGGGCGTAAAGGGCGCGTAGGCGGCATATTAAGTTAGATGTGAAATCCCCGGGCTTAACCTGGGTGTTGCATTTAAAACTGATAAGCTTGAGTGCAGGAGAGGGAAGCGGAATTCCTAGTGTAGCGGTGGAATGCGTAGATATTAGGAGGAACACCAGTGGCGAAGGCGGCTTTCTGGACTGTAACTGACGCTGAGGCGCGAGAGCGTGGGGAGCAAACAGG
Bacteria;Firmicutes;Clostridia;Clostridiales;Clostridiales_Incertae_Sedis_XIII;Mogibacterium;NA	NA1560	TACGTAGGGGGCAAGCGTTATCCGGAATTATTGGGCGTAAAGAGTGCGTAGGTGGTTACCTAAGCGCAAGGTTTAATTTAGAGGCTCAACCTCTACTTGCCTTGCGAACTGGGCTACTTGAGTGCAGGAGGGGAAAGCGGAATTCCTAGTGTAGCGGTGAAATGCGTAGATATTAGGAGGAACACCAGCGGCGAAGGCGGCTTTCTGGACTGTAACTGACACTGAGGCACGAAAGCGTGGGGAGCAAACAGG
Bacteria;Tenericutes;Mollicutes;Mycoplasmatales;Mycoplasmataceae;Ureaplasma;NA	NA1561	TACATAGGATGCAAGCGTTATCCGGATTTACTGGGCGTAAAACGAGCGCAGGCGGGTTAACAAGTTTGGTATGAAAGGCTTTTGCTTAACGAAAGTTTGTATCAAAAACTGTTAATCTAGAGTGTAGTAGAGAGTTCTGGAATTCCATGTGGAGCGGTGGAATGCGTAGATATATGGAAGAACACCAGTGGCGAAGGCGAGAACTTAGGCTATCACTGACGCTTAGGCTCGAAAGTGTGGGGAGCAAATAGG
Bacteria;Firmicutes;Clostridia;Clostridiales;Lachnospiraceae;NA;NA	NA1565	TACGTAGGGGGCAAGCGTTATCCGGAATTACTGGGTGTAAAGGGTGCGTAGGCGGTATGGCAAGTTTGATGTGAAACCCACAGGCTTAACCTGTGGCTTGCATCGAAAACTACTGAACTAGAGTGCAGGAGAGGAAAGCGGAATTCCTAGTGTAGCGGTGAAATGCGTAGATATTAGGAAGAACACCAGTGGCGAAGGCGGCTTTCTGGACTGAAACTGACGCTGAGGCTCGAAAGCGTGGGGAGCAAACAGG
Bacteria;Cyanobacteria/Chloroplast;Chloroplast;Unclassified;Chloroplast;Streptophyta;NA	NA1566	TACAGAGGATGCAAGCGTTATCCGGAATGATTGGGCGTAAAGCGTCTGTAGGTGGCTTTTTAAGTCCGCCGTCAAATCCCAGGGCTCAACCCTGGACAGGCGGTGGAAACTATCAAGCTAGAGTACGGTAGGGGCAGAGGGAATTTCCGGTGGAGCGGTGAAATGCGTAGAGATCGGAAAGAACACCAATGGCGAAAGCACTCTGCTGGGCCGACACTGACACTGAGAGACGAAAGCTAGGGGAGCAAATGGG
Bacteria;Firmicutes;NA;NA;NA;NA;NA	NA1569	TACGTAGGGGGCAAGCGTTGTCCGGAATGATTGGGCGTAAAGGGCGCGTAGGCGGCCTGGTAAGTTTGGAGTGAAAGTCCTGCTTTTAAGGTGGGAATTGCTTTGAAAACTGCTGGGCTTGAGTGCAGGAGAGGTAAGTGGAATTCCCGGTGTAGCGGTGAAATGCGTAGAGATCGGGAGGAACACCAGTGGCGAAGGCGACTTACTGGACTGTTACTGACGCTGAGGCGCGAAAGTGTGGGGAGCAAACAGG
Bacteria;Firmicutes;Clostridia;Clostridiales;Lachnospiraceae;Clostridium_XlVb;NA	NA1575	TACGTAGGGGGCAAGCGTTATCCGGAATTACTGGGTGTAAAGGGAGAGTAGGCGGCATGGTAAGTTAGATGTGAAAGCCTCGGGCTTAACCTGAGGATTGCATTTAAAACTATCAAGCTAGAGTACAGGAGAGGAAAGCGGAATTCCTAGTGTAGCGGTGAAATGCGTAGATATTAGGAGGAACACCAGTGGCGAAGGCGGCTTTCTGGACGATGACTGACGTTGAGGCTCGAAAGCGTGGGGAGCAAACAGG
Bacteria;Firmicutes;Clostridia;Clostridiales;Ruminococcaceae;Clostridium_IV;NA	NA1578	TACGTAGGGAGCGAGCGTTGTCCGGAATTACTGGGTGTAAAGGGTGCGTAGGCGGGCCTGCAAGTCAGCCGTGAAATCCCGGGGCTTAACCCCGAGGACTGCGGTTGAAACTGTGGGTCTTGAGTGAAGTAGAGGTAGGCGGAATTCCCGGTGTAGCGGTGAAATGCGTAGAGATCGGGAGGAACACCAGTGGCGAAGGCGGCCTACTGGGCTTTAACTGACGCTGAGGCACGAAAGTGTGGGTAGCAAACAGG
Bacteria;Firmicutes;Clostridia;Clostridiales;NA;NA;NA	NA1579	TACGTAGGGAGCGAGCGTTGTCCGGAATTACTGGGCGTAAAGGGCGCGTAGGCGGGCCTGTAAGTTGTATGTGAAATACCCGGGCTTAACCTGGGGGATGCATACAAAACTGTGGGTCTTGAGTGCGGTAGAGGAAAGTGGAATTCCTAGTGTAGCGGTGAAATGCGTAGATATTAGGAGGAACACCAGTGGCGAAGGCGACTTTCTGGGCCGTAACTGACGCTGAGGCGCGAAAGCGTGGGGAGCAAACAGG
Bacteria;NA;NA;NA;NA;NA;NA	NA1580	TACGTAGGTGGCGAGCGTTATCCGGAATTACTGGGTGTAAAGGGTGTGTAGGCGGGGCTGCAAGTCAGGCGTGAAAATTATGGGCTCAACCCATAAACTGCGCTTGAAACTGTAGCTCTTGAGTGTGGGAGAGGTAAACGGAATTCCTGGTGTAGTAGTGAAATGCGTAGATATCAGGAGGAACACCGGTGGCGAAGGCGGTTTACTGGACCATAACTGACGCTGAGACACGAAAGCGTGGGGAGCAAACAGG
Bacteria;Firmicutes;Clostridia;Clostridiales;NA;NA;NA	NA1582	TACGTAGGGGGCGAGCGTTATCCGGAATTATTGGGCGTAAAGAGTTCGTAGGCGGTTTTTTAAGCGCGGGGTGAAAGGCAATGGCTTAACCATTGTTAGCCCTGCGAACTGGGAGACTTGAGTGCAGGAGAGGAAAGCGGAATTCCTAGTGTAGCGGTGAAATGCGTAGATATTAGGAGGAACACCGGTGGCGAAGGCGGCTTTCTGGACTGTAACTGACGCTGAGGCACGAAAGCGTGGGGAGCAAACAGG
Bacteria;Firmicutes;Clostridia;Clostridiales;NA;NA;NA	NA1583	TACGTAGGGGGCGAGCGTTGTCCGGAATTACTGGGCGTAAAGGGTGCGTAGGCGGTTGCTTAAGTTGGATGTGAAATACCCGGGCTTAACTTGGGGGGTGCATTCAAGACTGGGGAACTAGAGTACAGGAGAGGGAAGCGGAATTCCTAGTGTAGCGGTGAAATGCGTAGATATTAGGAGGAACACCGGTGGCGAAGGCGGCTTTCTGGACTGACACTGACGCTGAGGCACGAAAGCGTGGGGAGCAAACAGG
Bacteria;Firmicutes;Clostridia;Clostridiales;Lachnospiraceae;Clostridium_XlVa;NA	NA1585	TACGTAGGGGGCAAGCGTTATCCGGATTTACTGGGTGTAAAGGGAGCGTAGGTGGCGATGCAAGCCAGAAGTGAAAACCCGGGGCTCAACCCCGAGGACTGCTTTTGGAACTGTGTTGCTGGAGTGCAGGAGAGGTAAGTGGAATTCCTAGTGTAGCGGTGAAATGCGTAGATATTAGGAGGAACACCGGTGGCGAAGGCGGCTTACTGGACAGTAACTGACACTGAGGCTCGAAAGCGTGGGGAGCAAACAGG
Bacteria;Firmicutes;Clostridia;Clostridiales;NA;NA;NA	NA1586	TACGTAGGGAGCGAGCGTTGTCCGGAATTACTGGGCGTAAAGGGTGCGTAGGCGGCGCAGTTAGTCAGAAGTGAAATATCGGGGCTTAACTCCGGGACTGCTTCTGATACTGCTGTGCTCGAGTGCAGGAGAGGTAAGTGGAATTCCTAGTGTAGCGGTGAAATGCGTAGATATTAGGAGGAACACCAGTGGCGAAGGCGACTTACTGGACTGTAACTGACGCTGAGGCACGAAAGCGTGGGTAGCAAACAGG
Bacteria;Firmicutes;Clostridia;Clostridiales;NA;NA;NA	NA1589	TACGTAGGGAGCGAGCGTTGTCCGGAATTACTGGGCGTAAAGGGTGCGTAGGCGGTTTGGTAAGTCAGATGTGAAATACCCGGGCTTAACCCGGGGGCTGCATCTGATACTGTCAGACTTGAGTGCAGGAGAGGAAAGCGGAATTCCTAGTGTAGCGGTGAAATGCGTAGATATTAGGAGGAACACCAGCGGCGAAGGCGGCTTTCTGGACTGTAACTGACACTGAGGCACGAAAGCGTGGGGAGCAAACAGG
Bacteria;Firmicutes;Clostridia;Clostridiales;Peptostreptococcaceae;Clostridium_XI;NA	NA1590	TACGTAGGGGGCTAGCGTTATCCGGAATTACTGGGCGTAAAGGGTGCGTAGGCGGTCTTTCAAGCCAGAAGTGAAAGGCTACGGCTCAACCGTAGTAAGCTTTTGGAACTGTAGGACTTGAGTGCAGGAGAGGAGAGTGGAATTCCTAGTGTAGCGGTGAAATGCGTAGATATTAGGAGGAACACCAGTAGCGAAGGCGGCTCTCTGGACTGTAACTGACGCTGAGGCACGAAAGCGTGGGGAGCAAACAGG
Bacteria;Firmicutes;Clostridia;Clostridiales;NA;NA;NA	NA1593	TACGTAGGGGGCGAGCGTTGTCCGGAATCACTGGGCGTAAAGGGCGCGTAGGCGGCCTAGTAAGTCAGATGTGAAAAGTGAGGGCTCAACCCTTAGAGTGCATCTGATACTGCTAGGCTTGAGTACAGAAGAGGAAAGCGGAATTCCTAGTGTAGCGGTGAAATGCGTAGATATTAGGAAGAACACCAGTGGCGAAGGCGGCTTTCTGGACTGAAACTGACGCTGAGGCTCGAAAGCGTGGGGAGCAAACAGG
Bacteria;NA;NA;NA;NA;NA;NA	NA1596	TACGGAGGGTGCAAGCGTTGTCCGGAATCATTGGGCGTAAAGCGTTCGTAGGCGGCATAACAAGTCTGGTGTTAAATCCCGGGGCTCAACCTCGGTTCGGCACTGGATACTGTTGAGCTAGAATGTGGTAGAGGTGAAGGGAATTCCTGGTGTAGCGGTGAAATGCGTAGATATCAGGAGGAACACCGGTGGCGTAAGCGCTTCACTGGGCCATTATTGACGCTGAGGAACGAAAGCCAGGGGAGCGAATGGG
Bacteria;Firmicutes;Clostridia;Clostridiales;Lachnospiraceae;Blautia;NA	NA1600	TACGTAGGGGGCAAGCGTTATCCGGATTTACTGGGTGTAAAGGGAGCGTAGACGGGATGGCAAGTCTGATGTGAAAGGCGGGGGCTCAACCCCTGGACTGCATTGGAAACTGCCAACCTAGAGTACCGGAGGGGTAAGCGGAATTCCTAGTGTAGCGGTGAAATGCGTAGATATTAGGAGGAACACCAGTGGCGAAGGCGGCTTACTGGACGGTAACTGACGTTGAGGCTCGAAAGCGTGGGGAGCAAACAGG
Bacteria;Firmicutes;Clostridia;Clostridiales;Lachnospiraceae;Clostridium_XlVa;NA	NA1601	TACGTAGGGGGCAAGCGTTATCCGGATTTACTGGGTGTAAAGGGAGCGTAGACGGTTCTGCAAGTCTGGAGTGAAAGCCCGGGGCTCAACCCCGGGACTGCTTTGGAAACTGTGGGACTAGAGTGCAGGAGAGGTAAGTGGAATTCCTAGTGTAGCGGTGAAATGCGTAGATATTAGGAGGAACACCAGTGGCGAAGGCGGCTTACTGGACTGTAACTGACGTTGAGGCTCGAAAGCGTGGGGAGCAAACAGG
Bacteria;Firmicutes;Clostridia;Clostridiales;Lachnospiraceae;NA;NA	NA1604	TACGTAGGGGGCAAGCGTTATCCGGATTTACTGGGTGTAAAGGGAGCGTAGACGGCAGGGCAAGTCTGAAGTGAAAGCCCGGGGCTCAACCCCGGGACTGCTTTGGAAACTGTCTTGCTGGAGTGCCGGAGAGGTAAGCGGAATTCCTAGTGTAGCGGTGAAATGCGTAGATATTAGGAGGAACACCAGTGGCGAAGGCGGCTTACTGGACGGTAACTGACGTTGAGGCTCGAAAGCGTGGGGAGCAAACAGG
Bacteria;Firmicutes;Clostridia;NA;NA;NA;NA	NA1607	TACGTAGGGGGCGAGCGTTGTCCGGAATGACTGGGCGTAAAGGGCGTGTAGGCGGCTTTTTAAGTCTGGAGTGAAAGCCCCATTTTCAAGGTGGGGAGTGCTTTGGAGACTGGAGAGCTTGAGTGCGGAAGAGGTAAGTGGAATTCCCAGTGTAGCGGTGAAATGCGTAGAGATTGGGAGGAACACCAGTGGCGAAGGCGACTTACTGGGCCGTAACTGACGCTGAGGCGCGAAAGCGTGGGGAGCGAACAGG
Bacteria;Firmicutes;Clostridia;Clostridiales;Ruminococcaceae;Ruminococcus;NA	NA1612	TACGTAGGTGGCGAGCGTTGTCCGGAATTACTGGGTGTAAAGGGAGCGTAGGCTGGAGGACAAGTTGGGTGTGAAAACTATCGGCTTAACTGGTAGTGGCACTCAAAACTGTTCTTCTTGAGTGAAGTAGAGGTAAGCGGAATTCCTAGTGTAGCGGTGAAATGCGTAAATATTAGGAGGAACACCAGTGGCGAAGGCGGCTTACTGGGCTTTAACTGACGCTGAGGCTCGAAAGCGTGGGTAGCAAACAGG
Bacteria;Firmicutes;Clostridia;Clostridiales;Lachnospiraceae;NA;NA	NA1613	TACGTAGGGAGCGAGCGTTATCCGGATTTATTGGGTGTAAAGGGTGCGTAGACGGGCTAACAAGTTAGTTGTGAAATCCCTCGGCTTAACTGAGGAACTGCAACTAAAACTGTAAGTCTTGAGTGCAGGAGAGGTAAGTGGAATTCCTAGTGTAGCGGTGAAATGCGTAGATATTAGGAGGAACACCAGTGGCGAAGGCGACTTACTGGACTGTAACTGACGTTGAGGCACGAAAGTGTGGGGAGCAAACAGG
Bacteria;Firmicutes;Clostridia;Clostridiales;Ruminococcaceae;NA;NA	NA1614	TACGTAGGTGGCGAGCGTTATCCGGATTTACTGGGTGTAAAGGGTGAGTAGGCGGGAAGTCAAGTCAGATGTGAAATGCCGCGGCTTAACTGCGGAACTGCATTTGAAACTGATTTTCTTGAGAGTCGGAGAGGCAATCGGAATTCCTAGTGTAGCGGTGAAATGCGTAGATATTAGGAGGAACACCAGTGGCGAAGGCGGATTGCTGGACGACAACTGACGGTGAGGCGCGAAAGCGTGGGGAGCAAACAGG
Bacteria;Firmicutes;Clostridia;Clostridiales;NA;NA;NA	NA1616	TACGTAGGAGGCAAGCGTTATCCGGAATGACTGGGCGTAAAGGGTGCGTAGGTGGTTCAGCAAGTTGGCAGCGTAACTCCGGGGCTCAACCTCGGCACTACTGCCAAAACTGTCGAACTTGAGTGCAGGAGGGGCAATCGGAATTCCTAGTGTAGCGGTGGAATGCGTAGATATTAGGAGGAACACCAGTGGCGAAGGCGGATTGCTGGACTGTAACTGACACTGAGGCACGAAAGCGTGGGGAGCAAACAGG
Bacteria;Firmicutes;Clostridia;Clostridiales;Ruminococcaceae;Clostridium_IV;NA	NA1617	TACGTAGGTGGCGAGCGTTGTCCGGAATTACTGGGTGTAAAGGGAGCGTAGGCGGGAAGACAAGTTGAATGTTTAAACTATCGGCTTAACCGGTAGTCGCGTTCAAAACTGTTTTTCTTGAGTGAAGTAGAGGCAGGCGGAATTCCTAGTGTAGCGGTGAAATGCGTAAATATTAGGAGGAACACCAGTGGCGAAGGCGGCCTGCTGGGCTTTAACTGACGCTGAGGCTCGAAAGCGTGGGTAGCAAACAGG
Bacteria;Firmicutes;Clostridia;Clostridiales;NA;NA;NA	NA1618	TACGTAGGGGGCAAGCGTTATCCGGATTTACTGGGTGTAAAGGGAGCGTAGGTGGTTTGGCAAGTCAGAAGTGGAAACCCAAGGCTTAACCATGGGATTGCTTTTGAAACTGTTAGGCTGGAGTGCTGGAGAGGTAAGTGGAATTCCTAGTGTAGCGGTGAAATGCGTAGATATTAGGAGGAACACCGGTGGCGAAGGCGGCTTACTGGACAGTAACTGACACTGAGGCTCGAAAGCGTGGGGAGCAAACAGG
Bacteria;Firmicutes;Clostridia;Clostridiales;Lachnospiraceae;Clostridium_XlVa;NA	NA1619	TACGTAGGGGGCAAGCGTTATCCGGATTTACTGGGTGTAAAGGGAGCGTAGACGGCATGACAAGTCTGAAGTGAAAGCCCGGGGCTCAACCCCGGGACTGCTTTGGAAACTGCCAGGCTAGAGTGCAGGAGAGGTAAGTGGAATTCCTAGTGTAGCGGTGAAATGCGTAGATATTAGGAGGAACACCAGTGGCGAAGGCGGCTTACTGGACTGTAACTGACGTTGAGGCTCGAAAGCGTGGGGAGCAAACAGG
Bacteria;Firmicutes;Clostridia;Clostridiales;Lachnospiraceae;NA;NA	NA1624	TACGTAGGGGGCAAGCGTTATCCGGATTTACTGGGTGTAAAGGGAGCGTAGACGGTGACGCAAGTCTGAAGCGAAATACCCGGGCTCAACCTGGGAACTGCTTTGGAAACTGTGTTGCTAGAGTGCTGGAGAGGTAAGCGGAATTCCTAGTGTAGCGGTGAAATGCGTAGATATTAGGAAGAACACCAGTGGCGAAGGCGGCTTACTGGACAGTAACTGACGTTGAGGCTCGAAAGCGTGGGGAGCAAACAGG
Bacteria;Proteobacteria;Deltaproteobacteria;Desulfovibrionales;Desulfovibrionaceae;Desulfovibrio;NA	NA1627	TACGGAGGGTGCGAGCGTTAATCGGAATTACTGGGCGTAAAGCGCACGTAGGCTGTATATCAAGTCAAGGGTGAAATCCCCGGGCCCAACCTGGGAACTGCCTTTGAAACTGGTAAACTGGAGTATGTGAGAGGGTGGCGGAATTCCTGGTGTAGGAGTGAAATCCGTAGATATCAGGAGGAACATCAGTGGCGAAGGCGGCCACCTGGCACAAAACTGACGCTGAGGTGCGAAAGCGTGGGTAGCAAACAGG
Bacteria;Firmicutes;Clostridia;Clostridiales;Lachnospiraceae;Clostridium_XlVa;NA	NA1630	TACGTATGGAGCAAGCGTTATCCGGATTTACTGGGTGTAAAGGGAGCGTAGACGGTTGTGCAAGTCTGATGTGAAATTCCAGGGCTTAACCCTGGACCTGCATTGGAAACTGTATAACTAGAGTGTCGGAGAGGTGAGTGGAATTCCTAGTGTAGCGGTGAAATGCGTAGATATTAGGAGGAACACCAGTGGCGAAGGCGGCTTACTGGACGGTAACTGACGTTGAGGCTCGAAAGCGTGGGGAGCAAACAGG
Bacteria;Firmicutes;Clostridia;Clostridiales;Lachnospiraceae;NA;NA	NA1637	TACGTAGGGGGCAAGCGTTATCCGGATTTACTGGGTGTAAAGGGAGCGTAGACGGCAGCACAAGTCTGGAGTGAAATCCCGGGGCTTAACCCCGGAACTGCTTTGGAAACTGTGCGGCTGGAGTGCAGGAGGGGTAAGCGGAATTCCTAGTGTAGCGGTGAAATGCGTAGATATTAGGAGGAACACCAGTGGCGAAGGCGGCTTACTGGACGGTAACTGACGTTGAGGCTCGAAAGCGTGGGGAGCAAACAGG
Bacteria;Firmicutes;Clostridia;Clostridiales;Ruminococcaceae;NA;NA	NA1641	TACGTAGGGAGCAAGCGTTGTCCGGATTTACTGGGTGTAAAGGGCGCGTAGGCGGGGAAGCAAGTCAGGTGTGAAATCTATGGGCTCAACCCATAAACTGCACTTGAAACTGTTTTTCTTGAGTGATGGAGAGGCAAGCGGAATTCCTAGTGTAGCGGTGAAATGCGTAGATATTAGGAGGAACACCAGTGGCGAAGGCGGCTTGCTGGACATTAACTGACGCTGAGGCGCGAAAGCGTGGGGAGCAAACAGG
Bacteria;Firmicutes;Clostridia;Clostridiales;Ruminococcaceae;NA;NA	NA1642	TACGTAGGGAGCGAGCGTTGTCCGGATTTACTGGGTGTAAAGGGTGCGTAGGCGGGATGGCAAGTCAGATGTGAAATGCCGGGGCTCAACTCCGGAGCTGCATTTGAAACTGTCGTTCTTGAGTGAAGTAGAGGCAGGCGGAATTCCTAGTGTAGCGGTGAAATGCGTAGATATTAGGAGGAACACCAGTGGCGAAGGCGGCCTGCTGGGCTTTAACTGACGCTGAGGCACGAAAGCATGGGGAGCAAACAGG
Bacteria;Firmicutes;Clostridia;Clostridiales;Ruminococcaceae;NA;NA	NA1643	TACGTAGGTGGCAAGCGTTGTCCGGAATTACTGGGTGTAAAGGGAGCGTAGGCGGGATGCTAAGCAAATTGTGAAACCAATCGGCTCAACCGGTTGTTGCGATTTGAACTGGCGTCCTTGAGTGGAGTAGAGGCAGGCGGAATTCCCAGTGTAGCGGTGAAATGCGTAGATATTGGGAGGAACACCAGTGGCGAAGGCGGCCTGCTGGGCTCTAACTGACGCTGAAGCTCGAAAGTGTGGGTAGCAAACAGG
Bacteria;Firmicutes;Clostridia;Clostridiales;NA;NA;NA	NA1644	TACGTAGGGAGCAAGCGTTGTCCGGAATTACTGGGCGTAAAGGGCGCGTAGGCGGATAATTAAGTCAGGTGTGAAAACTCTGGGCTCAACCGAGAGACTGCACTTGAAACTGGTTATCTTGAGGGCAGGAGAGGAAAGTGGAATTCCTAGTGTAGCGGTGAAATGCGTAGATATTAGGAGGAACACCAGTGGCGAAGGCGACTTTCTGGACTATACCTGACACTGAGGCGCGAAAGCGTGGGGAGCGAACGGG
Bacteria;Firmicutes;Clostridia;Clostridiales;Clostridiaceae_1;Clostridium_sensu_stricto;NA	NA1646	TACGTAGGTGGCAAGCGTTGTCCGGATTTACTGGGCGTAAAGGATGCGTAGGCGGATGTTTAAGTGAGATGTGAAATACCCGGGCTCAACTTGGGTGCTGCATTTCAAACTGAATATCTAGAGTGCAGGAGAGGAAAGCGGAATTCCTAGTGTAGCGGTGAAATGCGTAGAGATTAGGAAGAACACCAGTGGCGAAGGCGGCTTTCTGGACTGTAACTGACGCTGAGGCATGAAAGCGTGGGGAGCAAACAGG
Bacteria;Firmicutes;Clostridia;Clostridiales;Ruminococcaceae;Anaerotruncus;NA	NA1648	TACGTAGGGAGCGAGCGTTGTCCGGAATTACTGGGTGTAAAGGGTGCGTAGGCGGGATGGCAAGTCAGACGTGAAATACCGGGGCTTAACTCCGGAGCTGCGTTTGAAACTGTCGTTCTTGAGTGAAGTAGAGGCAGGCGGAATTCCCAGTGTAGCGGTGAAATGCGTAGATATTGGGAGGAACACCAGTGGCGAAGGCGGCCTGCTGGGCTTTAACTGACGCTGAGGCACGAAAGTATGGGGAGCAAACAGG
Bacteria;Firmicutes;Clostridia;Clostridiales;NA;NA;NA	NA1652	TACGTAGGTGGCGAGCGTTGTCCGGAATTACTGGGCGTAAAGGGCGCGTAGGCGGATGTTTAAGTCAGATGTGAAAGCCCCGGGCTTAACTTGGGGATTGCATTTGATACTGGGCATCTTGAGGACAGGAGAGGAAAGCGGAATTCCTAGTGTAGCGGTGAAATGCGTAGATATTAGGAGGAACACCAGTGGCGAAGGCGGCTTTCTGGACTGTAACTGACGCTGAGGCGCGAAAGCGTGGGGAGCGAACGGG
Bacteria;Firmicutes;Clostridia;Clostridiales;NA;NA;NA	NA1654	TACGTAGGGGGCGAGCGTTATCCGGAATTACTGGGTGTAAAGGGTGCGTAGGCGGCACCGTAAGTCTGTTGTGAAAGGCGATGGCTTAACCATCGAAGTGCAATGGAAACTGCGGAGCTAGAGTGCAGGAGAGGAAAGCGGAATTCCTAGTGTAGCGGTGAAATGCGTAGATATTAGGAAGAACACCAGTGGCGAAGGCGGCTTTCTGGACTGAAACTGACGCTGAGGCTCGAAAGCGTGGGGAGCAAACAGG
Bacteria;Firmicutes;Clostridia;Clostridiales;Clostridiales_Incertae_Sedis_XIII;Anaerovorax;NA	NA1655	TACGTAGGGGGCAAGCGTTATCCGGAATTATTGGGCGTAAAGAGTGCGTAGGTGGTTACCTAAGCAGGGGGTGAAAGGCACTGGCTTAACCAATGTCAGCCCCCTGAACTGGGTACCTTGAGTGCAGGAGAGGAAAGCGGAATTCCTAGTGTAGCGGTGAAATGCGTAGATATTAGGAGGAACACCAGTGGCGAAGGCGGCTTTCTGGACTGAAACTGACACTGAGGCACGAAAGTGTGGGGAGCAAACAGG
Bacteria;Firmicutes;Clostridia;Clostridiales;NA;NA;NA	NA1656	TACGTAGGTGGCGAGCGTTATCCGGAATTACTGGGTGTAAAGGGTGTGTAGGCGGGACGACAAGTCAGATGTGAAAATTGCAGGCTCAACCTGGAAAGTGCATTTGAAACTGCCGTTCTTGAGAGTCGGAGAGGTAAATGGAATTCCCGGTGTAGCGGTGAAATGCGTAGATATCGGGAGGAACACCAGTGGCGAAGGCGGTTTACTGGACCATTACTGACGCTGAGACACGAAAGCGTGGGGAGCAAACAGG
Bacteria;NA;NA;NA;NA;NA;NA	NA1658	TACGGGGGGTGCAAGCGTTGTCCGGAATCATTGGGCGTAAAGAGTTCGTAGGCGGCATGTCAAGTCTGGTGTTAAATCCTGAGGCTCAACTTCAGTTCAGCACTGGATACTGGCAAGCTAGAATGCGGTAGAGGTAAAGGGAATTCCTGGTGTAGCGGTGAAATGCGTAGATATCAGGAAGAACACCGGTGGCGTAAGCGCTTTACTGGGCCGTTATTGACGCTGAGGAACGAAAGCCGGGGGAGCGAATGGG
Bacteria;Firmicutes;Clostridia;Clostridiales;Peptostreptococcaceae;Clostridium_XI;NA	NA1659	TACGTAGGGGGCTAGCGTTATCCGGAATTACTGGGCGTAAAGGGTGCGTAGGCGGTCTTTCAAGCCAGAAGTGAAAGGCTACGGCTCAACCGTAGTAAGCTTTTGGAACTGTAGGACTTGAGTGCAGGAGAGGAGAGTGGAATTCCTAGTGTAGCGGTGAAATGCGTAGATATTAGGAGGAACACCAGTTGCGAAGGCGGCTCTCTGGACTGTAACTGACACTGAGGCACGAAAGCGTGGGGAGCAAACAGG
Bacteria;Firmicutes;Clostridia;Clostridiales;Ruminococcaceae;Clostridium_III;NA	NA1660	TACGTAGGTGGCGAGCGTTGTCCGGATTTACTGGGTGTAAAGGGCGTGTAGGCGGGTTGTCAAGTCAGATGTGAAATACCGGGGCTTAACCCCGGAGCTGCATTTGAAACTGACAGTCTTGAGTGCCGGAGAGGAAAGCGGAATTCCTAGTGTAGCGGTGAAATGCGTAGATATTAGGAGGAACACCAGTGGCGAAGGCGGCTTTCTGGACGGTAACTGACGCTGAGGCGCGAAAGCATGGGGAGCAAACAGG
Bacteria;Firmicutes;Clostridia;Clostridiales;Ruminococcaceae;Clostridium_III;NA	NA1661	TACGTAGGTGGCAAGCGTTGTCCGGAATTACTGGGTGTAAAGGGCGTGTAGGCGGGTAATCAAGTCAGATGTGAAATACCGGGGCTTAACTCCGGGGCTGCATCTGAAACTGAATATCTTGAGTACTGGAGAGGAAAGTGGAATTCCTAGTGTAGCGGTGAAATGCATAGAGATTAGGAGGAACACCAGTGGCGAAGGCGGCTTTCTGGACAGTAACTGACGCTGAGGCGCGAAAGCGTGGGGAGCAAACAGG
Bacteria;Firmicutes;Clostridia;Clostridiales;Clostridiales_Incertae_Sedis_XI;Anaerococcus;NA	NA1662	TACGTAAGGTCCGAGCGTTGTCCGGAATCATTGGGCGTAAAGGGTACGTAGGCGGGTAAGCAAGTTAGAAGTGAAATCCTATAGCTCAACTATAGTAAGCTTTTAAAACTGCTCATCTTGAGATATGGAAGGGAAAGTGGAATTCCTAGTGTAGCGGTGAAATGCGCAGATATTAGGAGGAATACCGGTGGCGAAGGCGACTTTCTGGCCATAAACTGACGCTGAGGTACGAAAGCGTGGGTAGCAAACAGG
Bacteria;Firmicutes;Clostridia;Clostridiales;Ruminococcaceae;Clostridium_IV;NA	NA1663	TACGTAGGGAGCGAGCGTTGTCCGGATTTACTGGGTGTAAAGGGTGCGTAGGCGGCTCTGCAAGTCAGTTGTGAAATCTATGGGCTCAACCCATAGCCTGCAATTGAAACTGTGGAGCTTGAGTGAAGTAGAGGTAGGCGGAATTCCCGGTGTAGCGGTGAAATGCGTAGAGATCGGGAGGAACACCAGTGGCGAAGGCGGCCTACTGGGCTTTAACTGACGCTGAGGCACGAAAGCATGGGTAGCAAACAGG
Bacteria;Firmicutes;Clostridia;Clostridiales;Lachnospiraceae;Blautia;NA	NA1665	TACGTAGGGGGCAAGCGTTATCCGGATTTACTGGGTGTAAAGGGAGCGTAGACGGGAGTGCAAGTCTGGAGTGAAAGGCAGGGGCTCAACCCCTGGACTGCTTTGGAAACTGTAGTCCTAGAGTGCCGGAGAGGTAAGCGGAATTCCTAGTGTAGCGGTGAAATGCGTAGATATTAGGAGGAACACCAGTGGCGAAGGCGGCTTACTGGACGGTAACTGACGTTGAGGCTCGAAAGCGTGGGGAGCAAACAGG
Bacteria;Proteobacteria;Gammaproteobacteria;Enterobacteriales;Enterobacteriaceae;Serratia;NA	NA1666	TACGGAGGGTGCAAGCGTTAATCGGAATTACTGGGCGTAAAGCGCACGCAGGCGGTTTGTTAAGTCAGATGTGAAATCCCCGAGCTTAACTTGGGAACTGCATTTGAAACTGGCAAGCTAGAGTCTTGTAGAGGGGGGTAGAATTCCAGGTGTAGCGGTGAAATGCGTAGAGATCTGGAGGAATACCGGTGGCGAAGGCGGCCCCCTGGACAAAGACTGACGCTCAGGTGCGAAAGCGTGGGGAGCAAACAGG
Bacteria;Firmicutes;Clostridia;Clostridiales;Lachnospiraceae;NA;NA	NA1667	TACGTATGGAGCAAGCGTTATCCGGATTTACTGGGTGTAAAGGGAGCGTAGGCGGTATGGCAAGTCTGATGTGAAAGGCCGGGGCTCAACCCCGGGACTGCATTGGAAACTGCCAGACTAGAGTGTCGGAGAGGTAAGTGGAATTCCTAGTGTAGCGGTGAAATGCGTAGATATTAGGAGGAACACCGGTGGCGAAGGCGGCTTACTGGACGACAACTGACGCTGAGGCTCGAAAGCGTGGGGAGCAAACAGG
Bacteria;Firmicutes;Clostridia;Clostridiales;Lachnospiraceae;NA;NA	NA1668	TACGTAGGGGGCAAGCGTTATCCGGATTTACTGGGTGTAAAGGGAGCGTAGACGGAGAGGCAAGTCTGGAGTGAAAACCCGGGGCTCAACCCCGGGACTGCTTTGGAAACTGTTTATCTAGAGTGCCGGAGGGGTAAGTGGAATTCCTAGTGTAGCGGTGAAATGCGTAGATATTAGGAGGAACACCAGTGGCGAAGGCGGCTTACTGGACGGTAACTGACGTTGAGGCTCGAAAGCGTGGGGAGCAAACAGG
Bacteria;NA;NA;NA;NA;NA;NA	NA1671	TACGTAGGGAGCAAGCGTTATCCGGATTTATTGGGCGTAAAGAGTTCGTAGGCGGTTTGTTAAGTCTAAGATTAAAGCCCGAGGCTTAACCTCGGTTCGTTTTAGATACTGGCAGACTTGAGTATGGTAGAGGCAAATGGAATTCCTAGTGTAGCGGTGAAATGCGTAGATATTAGGAGGAACACCAGTGGCGAAGGCGGTTTGCTGGGCCATTACTGACGCTGAGGAACGAAAGCGTGGGGAGCAAATAGG
Bacteria;Firmicutes;Clostridia;Clostridiales;Ruminococcaceae;NA;NA	NA1672	TACGTAGGGAGCGAGCGTTGTCCGGAATTACTGGGTGTAAAGGGAGCGTAGGCGGGATCGCAAGTTGGATGTCTAATCTATCGGCTCAACTGGTAGTCGCATTCAAAACTGTGATTCTTGAGTGGAGTAGAGGCAGGCGGAATTCCTAGTGTAGCGGTGAAATGCGTAGATATTAGGAGGAACACCAGTGGCGAAGGCGGCCTGCTGGGCTTTTACTGACGCTGAGGCTCGAAAGTGTGGGTAGCAAACAGG
Bacteria;Cyanobacteria/Chloroplast;Chloroplast;Unclassified;Chloroplast;Streptophyta;NA	NA1676	GACAGAGGATGCAAGCGTTATCCGGAATGATTGGGCGTAAAGCGTCTGTAGGTGGCTTTTTAAGTCCGCCGTCAAATCCCAGGGCTCAACCCTGGACAGGCGGTGGAAACTACCAAGCTGGAGTACGGTAGGGGCAGAGGGAATTTCCGGTGGAGCGGTAAAATGCGTAGAGATCGGAAAGAACACCAACGGCGAAAGCACTCTGCTGGGCCAACACTGACACTAAGAGACGAAAGCTAGGGGAGCGAGCGGG
Bacteria;Actinobacteria;Actinobacteria;Coriobacteriales;Coriobacteriaceae;NA;NA	NA1678	TACGTAGGGGGCAAGCGTTATCCGGATTCATTGGGCGTAAAGCGCGCGCAGGCGGGTTGCTAAGCGGGACCTCTAATCTTGGGGCTCAACCTCAAGCCGGGTCCCGAACTGGCAGCCTCGAGTGCGGTAGGGGTAAGCGGAATTCCCGGTGTAGCGGTGGAATGCGCAGATATCGGGAAGAACACCGATGGCGAAGGCAGCTTACTGGGTCGTCACTGACGCTGAGGCGCGAAAGCTAGGGGAGCGAACAGG
Bacteria;Firmicutes;Clostridia;Clostridiales;Lachnospiraceae;Clostridium_XlVa;NA	NA1679	TACGTAGGGGGCAAGCGTTATCCGGATTTACTGGGTGTAAAGGGAGCGTAGACGGCTGTGCAAGTCTGGAGTGAAATGCCGGGGCTCAACCCCGGAACTGCTTTGGAAACTGTACGGCTTGAGTGCTGGAGAGGTAAGCGGAATTCCTAGTGTAGCGGTGAAATGCGTAGATATTAGGAGGAACACCAGTGGCGAAGGCGGCTTACTGGACAGTAACTGACGTTGAGGCTCGAAAGCGTGGGGAGCAAACAGG
Bacteria;Firmicutes;Clostridia;Clostridiales;NA;NA;NA	NA1684	TACGTAGGTGGCGAGCGTTGTCCGGAATTACTGGGTGTAAAGGGTGCGTAGGCGGGGATGCAAGTCAGATGTGAAATCTATCGGCTTAACTGGTAAACTGCATTTGAAACTGCATTTCTTGAGTGGTGGAGAGGTAAGCGGAATTCCTAGTGTAGCGGTGAAATGCGTAGATATTAGGAGGAACACCAGTGGCGAAGGCGGCTTACTGGACTGACAATGACGCTGAGGCTCGAAAGCGTGGGGAGCAAACAGG
Bacteria;Firmicutes;Clostridia;Clostridiales;Ruminococcaceae;NA;NA	NA1686	TACGTAGGTGGCAAGCGTTATCCGGATTTACTGGGTGTAAAGGGTGTGTAGGCGGGATTGCAAGTCAGATGTGAAAACTGTGGGCTCAACTCACAGCCTGCGTCTGAAACTGTAGTTCTTGAGGGTCGGAGAGGTAACTGGAATTCCCGGTGTAGCGGTGAAATGCGTAGATATCGGGAGGAACACCGGTGGCGAAGGCGGGTTACTGGACGATTACTGACGCTGAGACACGAAAGTGTGGGGAGCAAACAGG
Bacteria;Firmicutes;Bacilli;Lactobacillales;Lactobacillaceae;Lactobacillus;NA	NA1689	TACGTAGGTGGCAAGCGTTATCCGGATTTATTGGGCGTAAAGGGAACGCAGGCGGTCTTTTAAGTCTGATGTGAAAGCCTTCGGCTTAACCGGAGTAGTGCATTGGAAACTGGGAGACTTGAGTGCAGAAGAGGAGAGTGGAACTCCATGTGTAGCGGTGAAATGCGTAGATATATGGAAGAACACCAGTGGCGAAAGCGGCTCTCTGGTCTGTAACTGACGCTGAGGTTCGAAAGCGTGGGTAGCAAACAGG
Bacteria;Firmicutes;Bacilli;Lactobacillales;Lactobacillaceae;Lactobacillus;NA	NA1690	TACGTAGGTGGCAAGCGTTGTCCGGATTTATTGGGCGTAAAGCGAGCGCAGGCGGTCTTCTAAGTCTGATGTGAAAGCCTTCGGCTTAACCGGAGAAGTGCATCGGAAACTGGGAAACTTGAGTGCAGAAGAGGACAGTGGAACTCCATGTGTAGCGGTGAAATGCGTAGATATATGGAAGAACACCAGTGGCGAAGGCGGCTGTCTGGTCTGTAACTGACGCTGAGGCTCGAAAGCATGGGTAGCGAACAGG
Bacteria;Firmicutes;Clostridia;Clostridiales;Clostridiales_Incertae_Sedis_XIII;Mogibacterium;NA	NA1691	TACGTAGGGGGCAAGCGTTATCCGGAATTATTGGGCGTAAAGAGTGCGTAGGTGGTTACCTAAGCGCAAGGTTTAATTTAGAGGCTCAACCTCTACTTGCCTTGCGAACTGGGCTACTTGAGTGCAGGAGGGGAAAGCGGAATTCCTAGTGTAGCGGTGAAATGCGTAGATATTAGGAGGAACACCAGTGGCGAAGGCGGCTTTCTGGACTGTAACTGACACTGAGGTACGAAAGCGTGGGGAGCAAACAGG
Bacteria;Firmicutes;Clostridia;Clostridiales;Ruminococcaceae;NA;NA	NA1692	TACGTAGGGAGCGAGCGTTGTCCGGAATTACTGGGTGTAAAGGGTGCGTAGGCGGGATTGCAAGTCAGGCGTGAAATCCATCGGCTTAACCGGTGAACTGCGCTTGAAACTGTAGTTCTTGAGTGAAGTAGAGGCAGGCGGAATTCCGAGTGTAGCGGTGAAATGCGTAGATATTCGGAGGAACACCAGTGGCGAAGGCGGCCTGCTGGGCTTTTACTGACGCTGAGGCACGAAAGCATGGGGAGCAAACAGG
Bacteria;Firmicutes;Clostridia;Clostridiales;NA;NA;NA	NA1693	TACGTAGGTGGCAAGCGTTATCCGGAATTACTGGGTGTAAAGGGTGTGTAGGCGGGTTTGCAAGTCAGATGTGAAAATTATGGGCTCAACCCATAACCTGCGTCTGAAACTACAGATCTTGAGAGTGGGAGAGGTAAATGGAATTCCCGGTGTAGCGGTGAAATGCGTAGATATCGGGAGGAACACCAGTGGCGAAGGCGATTTACTGGACCACAACTGACGCTGAGACACGAAAGCGTGGGGAGCAAACAGG
Bacteria;Firmicutes;Clostridia;Clostridiales;Peptostreptococcaceae;Clostridium_XI;NA	NA1694	TACGTAGGGGGCTAGCGTTATCCGGAATTACTGGGCGTAAAGGGTGCGTAGGCGGTCTTTCAAGTCAGAAGTGAAAGGCTACGGCTCAACCGTAGTAAGCTTTTGAAACTGTAAGACTTGAGTGCAGGAGAGGAGAGTGGAATTCCTAGTGTAGCGGTGAAATGCGTAGATATTAGGAGGAACACCAGTTGCGAAGGCGGCTCTCTGGACTGTAACTGACACTGAGGCACGAAAGCGTGGGGAGCAAACAGG
Bacteria;Candidatus_Saccharibacteria;Unclassified;Unclassified;Unclassified;Saccharibacteria_genera_incertae_sedis;NA	NA1695	TACGTAGGATCCGAGCGTTATCCGGAGTGACTGGGCGTAAAGAGTTGCGTAGGCGGTTGTATAAGTGAATAGTGAAATCTGATGGCTCAACCATACAGGCTATTATTCAAACTGTACAACTCGAGAGTGGTAGAGGTCACTGGAATTTCTTGTGTAGGAGTGAAATCCGTAGATATAAGAAGGAACACCGATGGCGTAGGCAGGTGACTGGACCATTTCTGACGCTAAGGCACGAAAGCGTGGGGAGCGAACCGG
[truncated: 217 more rows]

## Sheet: Supplementary Table 4
Supplementary Table 4. Sequence of OTU signals at the genus level for un-assigned ASVs from NCI cohort
Taxonomy	OTU_genus	Sequence
[truncated: 360 more rows]

## Sheet: Supplementary Table 5
Supplementary Table 5. Statistically significant taxa with > 2-fold change between responders and non-responders
[truncated: 13 more rows]

## Sheet: Supplementary Table 6
Supplementary Table 6. Summary of the datasets used for the microbiome analysis and statistical modeling
[truncated: 5 more rows]

[truncated: 8 more sheets: Supplementary Table 7, Supplementary Table 8, Supplementary Table 9, Supplementary Table 10, Supplementary Table 11, Supplementary Table 12, Supplementary Table 13, Supplementary Table 14]
